# Supplementary material for: Influence of Temperature and Saline Conditions on Bacteria Naturally Associated With the Cnidarian Host Nematostella vectensis
Source: Int J Microbiol. 2025 Nov 21;2025:4107949. doi: 10.1155/ijm/4107949 (PMC12662692; doi:10.1155/ijm/4107949)
Supplement: Supporting Information 4 — Figure_1.fasta. This file contains the sequences generated from this work, in addition to the truncated lab and field ASV sequences from Baldassare et al. [7]. These sequences were used to generate Figure 1. [file 4107949.f4.txt]

>a7260df7e44d672951383d730d9b56ea
GCTGGCGGCATGCCTAATACATGCAAGTCGAACGAAGTGCACTTGTGTACTTAGTGGCGAACGGGTGAGTAACACGTATCTAATCTACCCAATAGCGGGGGATAACAGTTGGAAACGACTGCTAATACCGCATATGATTTATTAAGATAACTTTATAAATTGAAAGGCGCTCTCAAGCGCCACTACTGGATGAGGATGCGCCGTATTAGCTAGTTGGTAGGGTAAAAGCCTACCAAGGCAATTATACGTAGCCGACCTGAGAGGGTGAACGGCCACATTGGGACTGAGACAC
>318d95b367a985b39a3a69f3ea6621f0
GCTGGCGGTATGCTTTACACATGCAAGTCGAACGGCAGCATAGGTGCTTGCACCTGATGGCGAGTGGCGAACGGGTGAGTAATGCATCGGAACGTGCCCAATCGTGGGGGATAACGCAGCGAAAGCTGTGCTAATACCGCATACGATCTACGGATGAAAGCGGGGGACCTTCGGGCCTCGCGCGAATGGAGCGGCCGATGTTAGATTAGGTAGTTGGTGGGGTAAGGGCTCACCAAGCCGACGATCTATAGCTGGTCTGAGAGGACGACCAGCCACACTGGAACTGAGACAC
>2e3e9f99f66b326a442796496e9e3bed
GCTGGCGGCGCGTTTTAAGCATGCAAGTCGAACGGTAGGGTGCTTTCGGGCATCTGAGAGTGGCGAACGGGTGAGTAACACGTAGGTGATGTACCCTGAAGTTGGGGATAGCTCATGGAAACATGGGGTAATACCGAATGATCTAGCAATTTTTGTATTGTTAGCAAAGGAGCGTTTGCTCTGCTTTAGGATCAGCCTGCGGCTTATTAGCTAGTTGGTGAGGTAATGGCTCACCAAGGCGACGATAAGTAGCCGGCCTGAGAGGGTGATCGGCCACATTGGGACTGAGACAC
>6f0df9ed02f153c5f0e96839dcbe2402
GCTGGCGGCGCGTTTTAAGCATGCAAGTCGAACGGTAGGGTGCTTTCGGGCATCTGAGAGTGGCGAACGGGTGAGTAACACGTAGGTGATGTACCCTGAAGTTGGGGATAGCTCATGGAAACATGGGGTAATACCGAATGATCTAGGAATTTTTGTATTGTTAGCAAAGGAGCGTTTGCTCCGCTTTAGGATCAGCCTGCGGCTTATTAGCTAGTTGGTGAGGTAATGGCTCACCAAGGCGACGATAAGTAGCCGGCCTGAGAGGGTGATCGGCCACATTGGGACTGAGACAC
>106fbb751475860b4b5bb3c0ca11ad79
GCTGGCGGCAGGCCTAACACATGCAAGTCGAGCGGTAGCGGGAAGAGCTTGCTCTTTGCCGACGAGCGGCGGACGGGTGCGTAACACGTAGGAATCTGCCTGGTAGTGGGGGATAGCCCGGAGAAATCCGGATTAATACCGCATACGCCCTAAGGGGGAAAGGAGGGGACTCTTCGGAGCCTTTCGCTATCAGATGAGCCTGCGTCGGATTAGCTTGTTGGTGGGGTAAAGGCCTACCAAGGCGACGATCCGTAGCTGGTCTGAGAGGATGATCAGCCACACTGGGACTGAGACAC
>3d527cbd7f03e76c638a4d3ce969f20d
GCTGGCGGTATGCTTTACACATGCAAGTCGAACGGCAGCATAGGTGCTTGCACCTGATGGCGAGTGGCGAACGGGTGAGTAATGCATCGGAACGTGCCCAATCGTGGGGGATAACGCAGCGAAAGCTGTGCTAATACCGCATACGATCTACGGATGAAAGCGGGGGACCTTCGGGCCTCGCGCGAATGGAGCGGCCGATGTTAGATTAGGTAGTTGGTGGGGTAAAGGCTCACCAAGCCGACGATCTATAGCTGGTCTGAGAGGACGACCAGCCACACTGGAACTGAGACAC
>c7e767b1a67f31ba87ff2f88fe0ef60c
GCTGGCGGTGTGCCTAATACATGCAAGTCGAGCGAGAAGTTTACTTCTAGCGGCGAACGGGTGAGTAACACGTATCTAACCTGCCCATCAATCTGGAATAACAACGAGAAATTGTTGCTAATGCCGGATAGGTAATATTTACTTATGTTTATATTATTAAAGGAGCGTTTGCTTCGTTGATGAATGGGGATGCGCAGCATTAGGTAGTTGGTAGGGTAAAGGCCTACCAAGCCAACGATGCTTAGCCGGCCTGAGAGGGTGATCGGCCACACTGGAACTGAGACAC
>648c317ece4ddca4ac641f24a57f811c
GCTGGCGGTATGCTTTACACATGCAAGTCGTACGAGAGTTTTTAACTCAAGTGGCGGACGGGTGAGTAACACGTAAGAATTTACCTTTAGGAGGGGGATAACAACTGGAAACGGTTGCTAATACCCCATATGCTTTCGAGTGAAATGGATTTTTCCGCCTAGAGAGAAGCTTGCGGCTGATTAGCTTGTTGGTGAGGTAATGGCTCACCAAGGCGACGATCAGTATCTGGTTTGAGAGGACGATCAGACACACTGGAACTGAGACAC
>b1d8970cbfea69ab6c8f0493cddd371a
GCTGGCGGCAGGCCTAACACATGCAAGTCGAGCGGTAGCGGGAAGAGCTTGCTCTTTGCCGACGAGCGGCGGACGGGTGCGTAACACGTAGGAATCTGCCTGGTAGTGGGGGATAGCCCGGAGAAATCCGGATTAATACCGCATACGCCCTACGGGGGAAAGGAGGGGACTCTTCGGAGCCTTTCGCTATCAGATGAGCCTGCGTCGGATTAGCTTGTTGGTGGGGTAAAGGCCTACCAAGGCGACGATCCGTAGCTGGTCTGAGAGGATGATCAGCCACACTGGGACTGAGACAC
>f2b54449085a3345ee1e4001f2a8b59d
GCTGGCGGCAGGCCTAACACATGCAAGTCGAGCGGTAACATTTCAAAAGCTTGCTTTTGAAGATGACGAGCGGCGGACGGGTGAGTAATGCCTGGGAATTTGCCCATTTGTGGGGGATAACAGTTGGAAACGACTGCTAATACCGCATACGCCCTACGGGGGAAAGCAGGGGACCTTCGGGCCTTGCGCTGATGGATAAGCCCAGGTGGGATTAGCTAGTAGGTGAGGTAAAGGCTCACCTAGGCGACGATCCCTAGCTGGTCTGAGAGGATGATCAGCCACACTGGGACTGAGACAC
>4c5430918700833b6cd688a1a7aa9ec6
GCTGGCGGCAGGCCTAACACATGCAAGTCGAGCGGCAGCACGGGGAGCTTGCTCCCTGGTGGCGAGCGGCGGACGGGTGAGTAATGCATAGGAATCTGCCCGGTAGTGGGGGATAACCTGGGGAAACCCAGGCTAATACCGCATACGCCCTACGGGGGAAAGCGGGGGACCTTCGGGCCTCGCGCTATCGGATGAGCCTATGTCGGATTAGCTGGTTGGTGAGGTAACGGCTCACCAAGGCGACGATCCGTAGCTGGTCTGAGAGGATGATCAGCCACACTGGGACTGAGACAC
>d5b31f3e9f9f242f2a1a8ba80ae48a12
GCTGGCGGTATGCTTTACACATGCAAGTCGAACGGCAGCATAGGTGCTTGCGCCTGATGGCGAGTGGCGAACGGGTGAGTAATGCATCGGAACGTGCCCAATCGTGGGGGATAACGCAGCGAAAGCTGTGCTAATACCGCATACGATCTACGGATGAAAGCGGGGGACCTTCGGGCCTCGCGCGAATGGAGCGGCCGATGTTAGATTAGGTAGTTGGTGGGGTAAAGGCTCACCAAGCCGACGATCTATAGCTGGTCTGAGAGGACGACCAGCCACACTGGAACTGAGACAC
>403b16efc74595b586d96f41d84fc95e
GCTGGCGGCAGGCCTAACACATGCAAGTCGAGCGGAAACGAGTTATCTGAACCTTCGGGGAACGATAACGGCGTCGAGCGGCGGACGGGTGAGTAATGCCTAGGAAATTGCCCTGATGTGGGGGATAACCATTGGAAACGATGGCTAATACCGCATGATGCCTACGGGCCAAAGAGGGGGACCTTCGGGCCTCTCGCGTCAGGATATGCCTAGGTGGGATTAGCTAGTTGGTGAGGTAAGGGCTCACCAAGGCGACGATCCCTAGCTGGTCTGAGAGGATGATCAGCCACACTGGAACTGAGACAC
>b593ee9b3a7b324c2d6f512acd53ed3e
GCTGGCGGCGTGCTTAACACATGCAAGTCGAACGAGAACGGATTTTAGCTTGCTAAAATTGTCAGCTAAGTGGCGCACGGGTGAGTAATATATAGGTAATGTGCCCCTTACAAAAGAATAACAGTTGGAAACGACTGCTAATGCTTTATATGCCTCTATCACATAAGTGAGCGAGGGAAAGAATTTCGGTAAGGGATCGGCCTGTACGGTATCAGCTAGTTGGTGAGGTAATGGCTCACCAAGGCAATGACACCTAACTGGTTTGAGAGGATGATCAGTCACACTGGAACTGAGACAC
>1a7815708322c18176b8be5a7c7d94c4
GCTGGCGGCATGCTTAACACATGCAAGTCGAACGCTTGAACTGGGTTCGCCCAGGGATGGAGTGGCAAACGGGTGAGTAACGCGTGGGAATTTGCCCTTTGGTGGGGGACAACCATTGGAAACGATGGCTAATACCGCATAAGCTTGGTAACAAGGAAAGATTTATCGCCAAAGGAGAAGCCCGCGTCAGATTAGGTAGTTGGTGAGGTAATAGCTCACCAAGCCTACGATCTGTAGCTGGTCTGAGAGGATGATCAGCCACACTGGGACTGAGACAC
>83964598049c18eea33e1a151b4b5322
GCTGGCGGCAGGCCTAACACATGCAAGTCGAGCGGTAACAGGAAGTAGCTTGCTACTTCGCTGACGAGCGGCGGACGGGTGAGTAATGCCTGGGAATATGCCTTGATGTGGGGGATAACTATTGGAAACGATAGCTAATACCGCATAATGCCTACGGGCCAAAGAGGGGGATCTTCGGACCTCTCGCGTCAAGATTAGCCCAGGTGGGATTAGCTAGTTGGTGGGGTAAAGGCTCACCAAGGCGACGATCCCTAGCTGGTCTGAGAGGATGATCAGCCACACTGGAACTGAGACAC
>86f039c571d170deadc788e720a1e909
GTTAGCAAGATGTTTTAAGCATGCAAGTCGAGCGGCAGCACTTCGGGTGGCGAGCGGCGAACGGGTGAGTAATAGTTAGTTAACCTACCTCTTAGACTGGGATAGCCACCGTAATGGTGATTAATACCGGATATGAACTTTTTTTTAATAAGAAAGTTTGAAAGGCGCGTGTAAGCGTCACTAAGAGATGGGGCTAACCCCTATTAGCTTGTTGGTGAGGTAAGAGCTCACCAAGGCGACGATAGGTAGCCGGCCTGAGAGGGTGATCGGCCACATTGGGACTGAGATAC
>ec6d1de3cadf5a04f5362c7621cd0c8d
GCTGGCGGCGTGCTTAACACATGCAAGTCGAACGAGAACGGATTTTAGCTTGCTAAAATCGTCAGCTAAGTGGCGCACGGGTGAGTAATATATAGGTAATGTGCCCCTTACAAAAGAATAACAGTTGGAAACGACTGCTAATGCTTTATATGCCTCTATCACATAAGTGAGCGAGGGAAAGAATTTCGGTAAGGGATCGGCCTGTACGGTATCAGCTAGTTGGTGAGGTAATGGCTCACCAAGGCAATGACACCTAACTGGTTTGAGAGGATGATCAGTCACACTGGAACTGAGACAC
>c50545c41d79f1e40f05e95e65726b5d
GCTGGCGGCAGGCCTAACACATGCAAGTCGAGCGGAAACGAGTTATCTGAGCCTTCGGGGGACGATAACGGCGTCGAGCGGCGGACGGGTGAGTAATGCCTAGGAAATTGCCCTGATGTGGGGGATAACCATTGGAAACGATGGCTAATACCGCATGATGCCTACGGGCCAAAGAGGGGGACCTTCGGGCCTCTCGCGTCAGGATATGCCTAGGTGGGATTAGCTAGTTGGTGAGGTAAGGGCTCACCAAGGCAACGATCCCTAGCTGGTCTGAGAGGATGATCAGCCACACTGGAACTGAGACAC
>febd1c9762541df3e42fc0cb826f855d
GCTAGCGGTGCACCTAACACATGCAAGTCGAGCGAGAAATTTAGTGCTTGCACTAAACGGAAAGCGGCGAACGGGTGAGTAATACGTTGGTATCTGCCCCTAGGTCAGGGATAGCCATTTGAAAAGATGATTAATACCGGATAGTCTCTTCGGAGTAAAAATTTATTGCCTAGGGAGGAGCCTTCGTTCTATCAGCTTGTTGGTAAGGTAACGGCTTACCAAGGCTATGACGGATAACTGGTCTGAGAGGATGATCAGTCACAATGGAACTGAGACAC
>057f9dce25533612074a2c784dfa1967
GCTGGCGGCAGGCCTAACACATGCAAGTCGAGCGGTAACATTTCAAAAGCTTGCTTTTGAAGATGACGAGCGGCGGACGGGTGAGTAATGCCTAGGAAATTGCCCTGATGTGGGGGATAACCATTGGAAACGATGGCTAATACCGCATGATGCCTACGGGCCAAAGAGGGGGACCTTCGGGCCTCTCGCGTCAGGATATGCCTAGGTGGGATTAGCTAGTTGGTGAGGTAATGGCTCACCAAGGCGACGATCCCTAGCTGGTCTGAGAGGATGATCAGCCACACTGGAACTGAGACAC
>3033cbfb07a79968aa0c0749bf11def4
GCTGGCGGCAGGCCTAACACATGCAAGTCGAGCGGTAACAGATCCAGCTTGCTGGATGCTGACGAGCGGCGGACGGGTGAGTAATGCATAGGAATCTGCCCGATAGTGGGGGATAACCTGGGGAAACCCAGGCTAATACCGCATACGTCCTACGGGAGAAAGGGGGCTCCGGCTCCCGCTATTGGATGAGCCTATGTCGGATTAGCTAGTTGGTGAGGTAACGGCTCACCAAGGCCACGATCCGTAGCTGGTCTGAGAGGATGATCAGCCACATCGGGACTGAGACAC
>4f090bc278c24abf49fe212e71845fae
GCTAGCGGCAGGCCTAACACATGCAAGTCGAGGGGTAACATAGAAGAGCTTGCTTTTCTGATGACGACCGGCGCACGGGTGCGTAACGCGTATGCAACCTACCTTATACTGGGGAATAGCCCGAAGAAATTCGGATTAATGCCCCATAGCATTGCAGATTCGCATGTTTTTGCAATTAAAGATTACGGTATAAGATGGGCATGCGTCCTATTAGCTAGATGGTAAGGTAACGGCTTACCATGGCAACGATAGGTAGGGGGCCTGAGAGGGTGATCCCCCACACTGGTACTGAGACAC
>7f5c709de69bc8179d4416bbb889bba8
GCTGGCGGCAGGCCTAACACATGCAAGTCGAGCGGTAACAGATCTAGCTTGCTAGATGCTGACGAGCGGCGGACGGGTGAGTAATGCATAGGAATCTGCCCGATAGTGGGGGATAACCTGGGGAAACCCAGGCTAATACCGCATACGTCCTACGGGAGAAAGGGGGCTCCGGCTCCCGCTATGGGATGAGCCTATGTCGGATTAGCTAGTTGGTGAGGTAACGGCTCACCAAGGCGACGATCCGTAGCTGGTCTGAGAGGATGATCAGCCACATCGGGACTGAGACAC
>4d8f293e244a0fd6ba808718c8cccaf6
GCTGGCGGCAGGCCTAACACATGCAAGTCGAACGGGATCTTCGGATCTAGTGGCGGACGGGTTAGTAACGCGTGGGAACGTACCCTTTTCTACGGAATAGCCTCGGGAAACTGAGAGTAATACCGTATACGCCCTTCGGGGGAAAGATTTATCGGAGAAGGATCGGCCCGCGTAAGATTAGATAGTTGGTGGGGTAATGGCCTACCAAGTCTACGATCTTTAGCTGGTTTGAGAGGATGATCAGCAACACTGGGACTGAGACAC
>38c5b2d6decf953af94358f28f1c820d
GCTGGCGGCATGCCTAATACATGCAAGTCGAACGAAGTGCACTTGTGTACTTAGTGGCGAACGGGTGAGTAACACGTATCTAATCTACCCAATAGCGGGGGATAACAGTTGGAAACGACTGCTAATACCGCATATGATTTATTAAGATAACTTTATAAATTGAAAGGCGCTCTCAAGCGCCACTACTGGATGAGGATGCGCCGTATTAGCTAGTTGGTATGGTAAAAGCCTACCAAGGCAATTATACGTAGCCGACCTGAGAGGGTGAACGGCCACATTGGGACTGAGACAC
>408bb45f6c86f00704ac565cc68ab962
GCTGGCGGTATGCCTAACACATGCAAGTCGAACGAGAACGTTTTCTTCGGAAGATTATTAAAGTGGCGAACGGGTGAGTAACGCGTAGGTAACGTGCCTCTTAGTTTGGGATAAGCATTGGAAACGATGTCTAATACCGGATGTGATCTTCGGATTAAAGGCTTCGGCCGCTAAGAGATCGGCCTGCGTTAGATTAGCTAGTTGGTGAGGTAATGGCTCACCAAGGCAACGATCTATAGCGGATCTGAGAGGGTGATCCGCCACACTGGGACTGAGATAC
>aa6e006fc4855c6cfff3febe290230d9
GCTAGCGGCAGGCCTAACACATGCAAGTCGAACGGGTATTAAAGTAAGTTTACTTACAATGATATCAGTGGCAGACGGGTGCGTAACACATGAGAATCTACCTAGTAGTAAGGAATAGTCACTGGAAACGGTGAGTAATGCCATATACGCCCTGAGGGGGAAAGATTTATCGCTATTAGATGAGCTCATGTTGGATTAGCTAGTTGGTGGGGTAAAGGCCTACCAAGGCGACGATCCATAGCTGGCCTGAGAGGGTGACCAGCCACACTGGAACTGAGATAC
>a17ed379d3a2ed8dc5374a0c44e39e80
GCTGGCGGCATGCCTAACACATGCAAGTCGAACGCGAAAGCGCCTTCGGGTGTGAGTAGAGTGGCGGACGGGTGAGTAACGCGTGGGAATCTGCCCTGCAGTGGGGGACAACCCGAGGAAACTCGGGCTAATACCGCATACGTCCTATGGGAGAAAGGGGGCCTTCGGGCTCTCGCTGCAGGATGAGCCCGCGTCCGATTAGCTAGTTGGTGGGGTAAAGGCCTACCAAGGCGACGATCGGTAGCTGGTCTGAGAGGATGATCAGCCACACTGGGACTGAGACAC
>2cf773bcecc2e9b47b8aa7ed2b968102
GCTGGCGGCAGGCCTAACACATGCAAGTCGAGCGGAAACGAGTTATCAGAACCTTCGGGGAACGATAGCGGCGTCGAGCGGCGGACGGGTGAGTAATGCCTAGGAAATTGCCCTGATGTGGGGGATAACCATTGGAAACGATGGCTAATACCGCATAATGCCTACGGGCCAAAGAGGGGGACCTTCGGGCCTCTCGCGTCAGGATATGCCTAGGTGGGATTAGCTAGTTGGTGAGGTAAGGGCTCACCAAGGCGACGATCCCTAGCTGGTCTGAGAGGATGATCAGCCACACTGGAACTGAGACAC
>83d36ba542d05708ede4860028f13b79
GCTGGCGGCAGGCCTAACACATGCAAGTCGAGCGGAAACGAGTTATCTGAACCTTCGGGGGACGATAACGGCGTCGAGCGGCGGACGGGTGAGTAATGCCTAGGAAATTGCCCTGATGTGGGGGATAACCATTGGAAACGATGGCTAATACCGCATGATGCCTACGGGCCAAAGAGGGGGACCTTCGGGCCTCTCGCGTCAGGATATGCCTAGGTGGGATTAGCTAGTTGGTGAGGTAAGGGCTCACCAAGGCGACGATCCCTAGCTGGTCTGAGAGGATGATCAGCCACACTGGAACTGAGACAC
>0b5726e4aac0bf3926b9c1a1749d7a38
GCTGGCGGCAGGCCTAACACATGCAAGTCGAGCGGAAACGAGTTATCTGAACCTTCGGGGGACGATAACGGCGTCGAGCGGCGGACGGGTGAGTAATGCCTAGGAAATTGCCCTGATGTGGGGGATAACCATTGGAAACGATGGCTAATACCGCATGATGCCTACGGGCCAAAGAGGGGGACCTTCGGGCCTCTCGCGTCAGGATATGCCTAGGTGGGATTAGCTAGTTGGTGAGGTAAGGGCTCACCAAGGCAACGATCCCTAGCTGGTCTGAGAGGATGATCAGCCACACTGGAACTGAGACAC
>9ecaaf0f7f6f0dbe84ec48cc90d6324f
GCTGGCGGCAGGCCTAACACATGCAAGTCGAGCGGAAACGAGTTATCTGAACCTTCGGGGGACGATAACGGCGTCGAGCGGCGGACGGGTGAGTAATGCCTAGGAAATTGCCCTGATGTGGGGGATAACCATTGGAAACGATGGCTAATACCGCATAATGCCTACGGGCCAAAGAGGGGGACCTTCGGGCCTCTCGCGTCAGGATATGCCTAGGTGGGATTAGCTAGTTGGTGAGGTAATGGCTCACCAAGGCGACGATCCCTAGCTGGTCTGAGAGGATGATCAGCCACACTGGAACTGAGACAC
>d735c915dcad32d3ff7b2997db16a420
GCTGGTGGCATGCTTAACACATGCAAGTCGAACGGTAACAGGTCTTCGGATGCTGACGAGTGGCGGACGGGTGAGTAACGCGTAGGAATCTGCCCATTTGAGGGGGATACCAGTTGGAAACGACTGTTAATACCGCATAATATCTGTGGATTAAAGGTGGCTTAGGCTGCCGCAGATGGATGAGCCTGCGTTGGATTAGCTAGTTGGTGGGGTAAGGGCCTACCAAGGCTACGATCCATAGCTGATTTGAGAGGATGATCAGCCACATTGGGACTGAGACAC
>c955643e31fa1dd946f16cc0079de4c4
GCTGGCGGCAGGCCTAACACATGCAAGTCGAGCGGCAGCACAGAGGAACTTGTTCCTTGGGTGGCGAGCGGCGGACGGGTGAGTAATGCCTAGGAAATTGCCCTGATGTGGGGGATAACCATTGGAAACGATGGCTAATACCGCATGATGCCTACGGGCCAAAGAGGGGGACCTTCGGGCCTCTCGCGTCAGGATATGCCTAGGTGGGATTAGCTAGTTGGTGAGGTAATGGCTCACCAAGGCGACGATCCCTAGCTGGTCTGAGAGGATGATCAGCCACACTGGAACTGAGACAC
>b4d9c2ea81295c7112e379696d5933da
GCTGGCGGCGTGCTTAACACATGCAAGTCGAACGGAAAGGCCCTGCTTTTGTGGGGTGCTCGAGTGGCGAACGGGTGAGTAACACGTGAGTAACCTGCCCTTGACTTTGGGATAACTTCAGGAAACTGGGGCTAATACCGGATAGGAGCTCCTGCTGCATGGTGGGGGTTGGAAAGTTTCGGCGGTTGGGGATGGACTCGCGGCTTATCAGCTTGTTGGTGGGGTAGTGGCTTACCAAGGCTTTGACGGGTAGCCGGCCTGAGAGGGTGACCGGCCACATTGGGACTGAGATAC
>6435b2d2d42e856a8e9349f675721e1c
GCTAGCGGCAGGCTTAACACATGCAAGTCGAGGGGTAACAGGGTGCTTGCACCGCTGACGACCGGCGCACGGGTGCGTAACGCGTATGCAATCTACCTTTTGCTAAGGGATAGCCCAGAGAAATTTGGATTAATACCTTATAGTATGATGACTTGGCATCGAGATATCATTAAAGGCTACGGCAAAAGATGAGCATGCGTTCTATTAGCTAGTTGGTGTGGTAACGGCACACCAAGGCAACGATAGATAGGGGTCCTGAGAGGGAGATCCCCCACACTGGTACTGAGACAC
>c5fcdb80abea42c5f040f4ef410e27ec
GCTGGCGGCAGGCCTAACACATGCAAGTCGAGCGGAAACGAGTTATCTGAACCTTCGGGAAACGATAACGGCGTCGAGCGGCGGACGGGTGAGTAATGCCTAGGAAATTGCCCTGATGTGGGGGATAACCATTGGAAACGATGGCTAATACCGCATGATGCCTACGGGCCAAAGAGGGGGACCTTCGGGCCTCTCGCGTCAGGATATGCCTAGGTGGGATTAGCTAGTTGGTGAGGTAAGGGCTCACCAAGGCGACGATCCCTAGCTGGTCTGAGAGGATGATCAGCCACACTGGAACTGAGACAC
>f183629deecf5230b77f266782306f9d
GCTGGCGGCATGCCTAACACATGCAAGTCGAGCGAAGCTAGCAATAGCTTAGCGGCGAACGGGTGAGTAATACATATTTAACGTACCCTGGAGAGTGGAATAACCTTTGGAAACGAGGGCTAATACCACATAGGATTTAGAAAGGCATCTTTTTAAGTTTAAAGGCGGGTTAAACCGTCACTCCAAGATCGGGATATGCCATATTAGCTAGTTGGTGAGGTAAAGGCTCACCAAGGCGATGATATGTAGCCGTACTGAGAGGTAGAACGGCCACAATGGGACTGAGACAC
>d5ff45d3350ad9e9d4f6e207264d2527
GCTGGCGGCAGGCTTAACACATGCAAGTCGAGCGGAAACGAGTTATCTGAACCTTCGGGGAACGATAACGGCGTCGAGCGGCGGACGGGTGAGTAATGCCTAGGAAATTGCCCTGATGTGGGGGATAACCATTGGAAACGATGGCTAATACCGCATGATGCCTACGGGCCAAAGAGGGGGACCTTCGGGCCTCTCGCGTCAGGATATGCCTAGGTGGGATTAGCTAGTTGGTGGGGTAAGGGCTCACCAAGGCAACGATCCCTAGCTGGTCTGAGAGGATGATCAGCCACACTGGAACTGAGACAC
>9f0259bd4788c97e82b9bd9c261e94ea
GCTAGCGGCAGGCCTAACACATGCAAGTCGAACGGATGTTTCTTTATACTCCAGCAATGGTGTGTACTGAAATATCAGTGGCAGACGGGTGCGTAACGCATGGGAATCTACCTAGTAGTACGGAATAGTTGCTGGAAACGGCAAGTAATACCGCATACGCCCTGAGGGGGAAAGATTTATCGCTATTAGATGAGCCCATGTTAGATTAGCTAGTTGGTAGGGTAAAGGCTTACCAAGGCGACGATCTATAGCTGGCCTGAGAGGGCGATCAGCCACACTGGAACTGAGATAC
>cbfe753dc328c06d5a86ddf6cfc1dc32
GCTGGCGGCGTGCTTAACACATGCAAGTCGAACGATCCTACGGGATAGTGGCGGACGGGTGAGTAACGCGTGAGAATCTGCCCTTAGGAGGGGGATAACGGCTGGAAACGGCCGCTAATACCCCATATGCCGAGAGGTGAAAGGAGAAATCGCCTGAGGATGAGCTCGCGTCTGATTAGCTAGTTGGTGAGGTAAGAGCTTACCAAGGCAGTGATCAGTAGCTGGTCTGAGAGGATGATCAGCCACACTGGGACTGAGACAC
>d6efdb2a93723135c70581c3a1021f51
GCTGGCGGCAGGCCTAACACATGCAAGTCGAGCGGTAACAGATCCAGCTTGCTGGATGCTGACGAGCGGCGGACGGGTGAGTAATGCATAGGAATCTGCCCGGTAGTGGGGGATAACCTGGGGAAACCCAGGCTAATACCGCATACGTCCTACGGGAGAAAGGGGGCTCCGGCTCCCGCTATCGGATGAGCCTATGTCGGATTAGCTAGTTGGTGAGGTAACGGCTCACCAAGGCCACGATCCGTAGCTGGTCTGAGAGGATGATCAGCCACATCGGGACTGAGACAC
>9832555e179ea1b7c33f3d09034be671
GTTAGCAAGATGTTTTAAGCATGCAAGTCGAGCGGCAGCACTTCGGGTGGCGAGCGGCGAACGGGTGAGTAATAGTTAGTTAACCTACCTCTTAGACTGGGATAGCCACCGTAATGGTGATTAATACCGGATATGAAATTTTTTTTAATAAGAAAGTTTGAAAGGCGCGTGTAAGCGTCACTAAGAGATGGGGCTAACCCCTATTAGCTTGTTGGTGAGGTAAGAGCTCACCAAGGCGACGATAGGTAGCCGGCCTGAGAGGGTGATCGGCCACATTGGGACTGAGATAC
>f55456feee00c5055fd8a9cb613fcf5d
GCTGGCGGCGTGCCTAATACATGCAAGTCGAGCGGACAGATGGGAGCTTGCTCCCTGATGTTAGCGGCGGACGGGTGAGTAACACGTGGGTAACCTGCCTGTAAGACTGGGATAACTCCGGGAAACCGGGGCTAATACCGGATGCTTGTTTGAACCGCATGGTTCAAACATAAAAGGTGGCTTCGGCTACCACTTACAGATGGACCCGCGGCGCATTAGCTAGTTGGTGAGGTAATGGCTCACCAAGGCAACGATGCGTAGCCGACCTGAGAGGGTGATCGGCCACACTGGGACTGAGACAC
>6d4e0014a9a2dd9e147732f2b29758ff
GCTGGCGGCAGGCCTAACACATGCAAGTCGAGCGGAAACGAAGAGGAGCTTGCTCCTTTGGCGTCGAGCGGCGGACGGGTGAGTAATGCTTGGGAATGTGCCTTATGGTGGGGGACAACAGTTGGAAACGACTGCTAATACCGCATAATGTCTTCGGACCAAAGTGGGGGACCTTCGGGCCTCACGCCATAAGATCAGCCCAAGTGGGATTAGCTAGTTGGTAAGGTAATGGCTTACCAAGGCGACGATCCCTAGCTGGTTTGAGAGGATGATCAGCCACACTGGGACTGAGACAC
>7c7e3b739255f8629ed171c4a5df8ec9
GCTGGCGGCAGGCCTAACACATGCAAGTTGAGCGCCCGTTTTCGGACGGGAGCAGCGCACGGGTGAGTAACGCGTGGGAACATACCCTAAAGTACGGAATAGCCTGGGGAAACCTAGATTAATACCGTATACGCCCTACGGGGGAAAGATTTATCGCTTTAGGATTGGCCCGCGTTGGATTAGCTAGTTGGTGAGGTAATGGCTCACCAAGGCGACGATCTATAGCTGGTCTGAGAGGATGATCAGCCACACTGGGACTGAGACAC
>6d79353990271842ccf1f5e13b79a9a8
GCTGGCGGCAGGCCTAACACATGCAAGTCGAGCGGTAACATTTCTAGCTTGCTAGAAGATGACGAGCGGCGGACGGGTGAGTAATGCTTGGGAACATGCCTTTAGGTGGGGGACAACAGTTGGAAACGACTGCTAATACCGCATAATGTCTACGGACCAAAGGGGGCTTCGGCTCTCGCCTTTAGATTGGCCCAAGTGGGATTAGCTAGTTGGTGAGGTAACGGCTCACCAAGGCGACGATCCCTAGCTGGTTTGAGAGGATGATCAGCCACACTGGAACTGAGACAC
>25a86d83f333efc695ac61a032bee191
GCTGGCGGCAGGCCTAACACATGCAAGTCGAGCGGTAACATTTCAAAAGCTTGCTTTTGAAGATGACGAGCGGCGGACGGGTGAGTAATGCCTGGGAATTTGCCCATTTGTGGGGGATAACAGTTGGAAACGACTGCTAATACCGCATACGCCCTACGGGGGAAAGCAGGGGAACTTCGGTCCTTGCGCTGATGGATAAGCCCAGGTGGGATTAGCTAGTAGGTGAGGTAATGGCTCACCTAGGCAACGATCCCTAGCTGGTCTGAGAGGATGATCAGCCACACTGGGACTGAGACAC
>b501fca471f7d22c029967510044d06a
GCTGGCGGCAGGCTTAACACATGCAAGTCGAGCGGTAGCACAGAGAAACTTGTTTCTTGGGTGACGAGCGGCGGACGGGTGAGTAATGCTTGGGAATATGCCTTTAGGTGGGGGACAACAGTTGGAAACGACTGCTAATACCGCATAATGTCTACGGACCAAAGAGGGGGACCTTCGGGCCTCTTGCCTTTAGATTAGCCCAAGTGAGATTAGCTTGATGGTGGGGTAATGGCCTACCATGGCGACGATCTCTAGCTGGTTTGAGAGGATGATCAGCCACACTGGGACTGAGACAC
>13_16R Sample_Name=13_16R Chromat_id=19054228 Read_id=18820782 Version=1 Length=486
AGTTTCTCGCAGTCTAAAAATTGCCAGGCGAGCGGAAACGACTTAACTGAACCTTCGGGGACGTTAACGGCGTGGGGGGAACGGACGGGTGAGTAATGCCTAGGAAATTGCCCTGACGTTGGGGGATAACCATTGGAAACGATGGCTAATACCGCATGATGCCTACGGGCCAAAGAGGGGGACCTTCGGGCCTCTCGCGTCAGGGATATGCCTAGGTGGGATTAGCTAGTTGGTGAGGTAATGGCTCACCAGGGCGACGATCCCTAGCTGGTCTGAGAGGATGATCAGTCACACTGGAACTGAGACACGGTCCAGACTCCTACGGGAGGCAGCCCGGGGGGAATATTGCACAATGGGGCGCAAGCCTGATGCAGCCATGTCCGCGTGGTGAAGAGGCCTTTCCGGTTGTACAAGCACTTTCAGCCGGGAGGAAGGGCGGCAGTTAATAGCTGCTTTCTTTTTGACGTTAGTGACAGAAGAAGCAAG
>15_16R Sample_Name=15_16R Chromat_id=19054239 Read_id=18820857 Version=1 Length=1042
GGNCGGGCGGCTACACATGCAGTCGAGCGGAAACGAATAGGTGCTTGCACCTCTGGCCGTCGCAGCGGCGTCCGGGTGGAGTAATGCTTGGGAATATGCCTTATGGTGGGGGACAACAGTTGGAAACGACTGCTAATACCGCATGATGTCTACGGACCAAAGTGGGGGACCTTCGGGCCTCACGCCATAAGATTAGCCCAAGTGGGATTAGCTAGTTGGTGAGGTAATGGCTCACCAAGGCGACGATCCCTAGCTGGTTTGAGAGGATGATCAGCCACACTGGGACTGAGACACGGCCCAGACTCCTACGGGAGGCAGCAGTGGGGAATATTGCACAATGGGCGCAAGCCTGATGCAGCCATGCCGCGTGTGTGAAGAAGGCCTTCGGGTTGTAAAGCACTTTCAGTAACGAGGAGAGGTTAAGTGTTAATAGCACTTAGCTGTGACGTTACTTACAGAAGAAGCACCGGCTAACTCCGTGCCAGCAGCCGCGGTAATACGGAGGGTGCGAGCGTTAATCGGAATTACTGGGCGTAAAGCGTACGCAGGCGGTTTGTTAAGCGAGATGTGAAAGCCCCGGGCTCAACCTGGGAACTGCATTTCGAACTGGCAAACTAGAGTGTGATAGAGGGTGGTAGAATTTCAGGTGTAGCGATGAAATGCGTAGAGATCTGAAGGAATACCGATGGCGAAGGCAGCCACCTGGGTCAACACTGACGCTCATGTACGAAAGCGTGGCGAGCAAACAGGATTAGATACCCTGGTAGTCCACGCCGTATACGATGTCTACTAGAAGCTCGGGTCTTCGGACTTGTTTTTCACAGCTAACGCATTAAGTAGACCGCCTGGGGAGTACGGCCGCAAGCTTAGAACTCAAATGAATTGTCGGGGGCCCGCACAAGCGCGGANCATGTGGTTAATTCGATGCAACGCGAAGAACCTTACCTACACTTGTCTTCCGAGGACTTTCCGAGATGGTTTGGTGCTTCGGGACTCTATACAGGGCTGCATGCTGTCGTCAGCCCTGTTGNGAGAATATGAA
>31_16R Sample_Name=31_16R Chromat_id=19054272 Read_id=18820829 Version=1 Length=234
AATTGGGAGAAGGGTTTACTCATGGCACTCGAGCGGAAACGAATAGGTGCTTGCCCTCTGGCGTCGAGCGGGGAGGAGCCACTGATGCTTGGAAATGCCTTATGGTGGGGGCCCCCTTTTATGGAAACGACTGCTAATACCGCATGATGTCTACGGACCATAGTTTGGTGACCTTAGGGCTTCTCGCCATAGATTAAGCCCTTTGGGATTAGCTGGTTGGTGAGGTATGCTCAC
>33_16R Sample_Name=33_16R Chromat_id=19054273 Read_id=18820840 Version=1 Length=143
AGCGCCCCTTCGGATGGAGGGGGAAAAAGCGCCTGAGTTTTGCCCATTTGGCGGGTCTTACTGTTGGAGAGACTGCTAGTACCGTGTACGCCCTGCGGGAGAGAGTGGGGGATTTTCGGGCCTTGCGCTAAGGTATAAGCCCA
>47_16R Sample_Name=47_16R Chromat_id=19054294 Read_id=18820852 Version=1 Length=279
CTTCCCCCCCAGGCCTTTACACATGCAAGTCGAGCGGTAACATTTATGTACTTGCTAGAGGATGACGAGAGCCGTAGTGGAAAAAAAGGGGGTTTTTGAACACACCTCTAGAAGGGGGAGCCCTAGGTAGAAAGTCAAAAGGGATGTGAAGCACGATTGCGTTTAGGTTAAAAAGCCCAAAGGATTCGCGACTTTGGTGTGTTTTTTAGGGAGACCCCCTGGGGTGAGGAGCTTCCCCCCCACTGGGTGTGAAAGCCCATCTTCTCGCGATTTTTTGGT
>49_16R Sample_Name=49_16R Chromat_id=19054307 Read_id=18820798 Version=1 Length=191
GAAAAGTCCCCGGGGCTTTCCCTTCGCGGGCCCGACAGAGAAACTCCTTCATAAACCTCCGGGGATTGTTATCGAGGAGAGAAAAAGGGCTTGTTTTTGACTCTAAATAACCATCCCCTTTTTTGGGGTCCGGTCCCTATCTTTTCCCCTTGGTTTATGCCGGTTTCAATTCTGGGATTCATTACCTTTTT
>54_16R Sample_Name=54_16R Chromat_id=19054315 Read_id=18820802 Version=1 Length=1048
GGGGAAAAAAATGCCTTAATACATGTCGAAGTCGAGCGAAGAGATGGGAGCTTGCTCCCTGATCTTAGCGGCGGACGGCGTGAGTAACACGTGGGCAACCTGCCCTGCAGACTGGGATAACTCCGGGAAACCGGAGCTAATACCGGGTAATACATCGCACCGCATGGTGCAATGTTGAAAGTTGGCTTTCTGAGCTAACACTGCAGGATGGGCCCGCGGCGCATTAGCTAGTTGGTAAGGTAATGGCTTACCAAGGCGACGATGCGTAGCCGACCTGAGAGGGTGATCGGCCACACTGGGACTGAGACACGGCCCAGACTCCTACGGGAGGCAGCAGTAGGGAATCTTCCGCAATGGACGAAAGTCTGACGGAGCAACGCCGCGTGAGTGACGAAGGCCTTCGGGTCGTAAAGCTCTGTTGTTAGGGAAGAACAAGTACCGTTCGAATAGGGCGGTACCTTGACGGTACCTAACCAGAAAGCCACGGCTAACTACGTGCCAGCAGCCGCGGTAATACGTAGGTGGCAAGCGTTGTCCGGAATTATTGGGCGTAAAGCGCGCGCAGGCGGTCTTTTAAGTCTGATGTGAAAGCCCACGGCTCAACCGTGGAGGGTCATTGGAAACTGGAGGACTTGAGTGCAGAAGAGGAGAGTGGAATTCCACGTGTAGCGGTGAAATGCGTAGATATGTGGAGGAACACCAGTGGCGAAGGCGGCTCTCTGGTCTGTAACTGACGCTGAGGCGCGAAAGCGTGGGGAGCAAACAGGATTAGATACCCTGGTAGTCCACGCCGTAAACGATGAGTGCTAGGTGTTGGGGGGTCCACCCTCAGTGCTGAAGTTAACACATTAAGCACTCCGCCTGGGGAGTACGACCGCAAGGTTGAAACTCAAAGGAATTGACGGGGGCCCGCACAAGCAGTGAAGCATGTGGTTTAATTCGAAGCAACGCGAAGAACCTTACCAGGTCTTGACATCCTCTGACAATCCTGGAGACAGGACGTTCCCCTTCGGGGGACAGAATGACAAGTGGTGCATGGTTGTCGTCA
>56_16R Sample_Name=56_16R Chromat_id=19054318 Read_id=18820801 Version=1 Length=447
TGAGGGGCCAGGGCTAACACATTGCAAGTCGAGCGGAAACGAGTTATCTGAACCTTCGGGGGGACGATAACGGGGGAGAGGAAAGGACGGGTGAGTAATGCCTAGGAAATTGCCCTGACCTGGGGGATAACCATTGGAAACGATGGCTAATACCGCATGATGCCTACGGGCCAAAGAGGGGGACCTTCGGGCCTCTCGCGTCAGGATATGCCTAGGTGGGATTAGCTAGTTGGTGAGGAAAGGGCTCACCAAGGCGACGATCCCTAGCTGGTCTGAGAGGATGATCAGCCACACTGGAACTGAGACACGGTCCAGACTCCTACGGGGGGGTTGCAGTGGGGAATATTGCACAATGGGCGCAAGCCTTGATGTAGCCATGTCGCGTGTTTGAAGAAGGCCTTCGGGGTTGTAAAGCACTTTCAGTCGGGAGGGAAGGCGGGGGCGTTT
>58_16R Sample_Name=58_16R Chromat_id=19054327 Read_id=18820841 Version=1 Length=723
NNNNNGNNNNGNNNTTNACACATGGCAGTCGAGCGGAAACGAGTTATCTGAACCTTCGGGGAACGATAACGGCGNGGNNAGGGGGACGGGTGAGTAATGCCTAGGAAATTGCCCTGATGTTGGGGATAACCATTGGAAACGATGGCTAATACCGCATAATGCCTACGGGCCAAAGAGGGGGACCTTCGGGCCTCTCGCGTCAGGATATGCCTAGGTGGGATTAGCTAGTTGGTGAGGTAATGGCTCACCAAGGCGACGATCCCTAGCTGGTCTGAGAGGATGATCAGCCACACTGGAACTGAGACACGGTCCAGACTCCTACGGGAGGCAGCAGTGAGGAATATTGCACAATGGGCGCAAGCCTGATGCAGCCATGCCGCGTGTGTGAAGAAGGCCTTCGGGTTGTAAAGCACTTTCAGTCGTGAGGAAGGGGGTGTAGTTAATAGCAGTATTACTTGACGTTAGCGACAGAAGAAGCACCGCCTAACTCCCTGCCAGCAGCCGCGGTAATACGGAGGGGTGCCGAGCGTTAATCCAGAATTACTGGGCGTAAAGCGCATGCCGGGTGGTTTGTTAAGGTCAAATGAGAACAGCCCGGGGCCCCAGCCCTCCGGAAATAGCCATTTTAAAAACTGCGCCATAACTAAGAAGTAATTGATAGAAGGGGGGGGGTAGAAATTTTCCAGGATGGTAAGGCGGGTGAAAATTGCCGTAATAAGAATC
>59_16R Sample_Name=59_16R Chromat_id=19054322 Read_id=18820839 Version=1 Length=402
GATTGCGGAAGCCTAAACATAACAGGTCGAGCGGAAACGAAGAGGAGCTTGCTCTTTGGCGTCGAGCGGGGAAGGGAAAGTAATGCTTGGGAATGTGCCTTATGGTGGGGGACCTTTGGTGGAAACGACTGCTAATACCGCATAATGTCTTCGGACCAAAGTGGGGGACCTTCGGGCCTCACGCCATAAGATCAGCCCAAGTGGGATTAGCTAGTTGGTAAGGTAATGGCTTACCAAGGCGACGATCCCTAGCTGGTTTGAGAGGATGATCAGCCACACTGGGACTGAGACACGGCCCAGATTTCCTACGGGAGGCAGGCAGTGGGGTATATTGGCACTATGGGCGCAAGCCTTGATGCAGCCATGCCGCGGGTGTGAAGAAGGCCTTCGGGTTGTATAGCA
>64_16R Sample_Name=64_16R Chromat_id=19054331 Read_id=18820856 Version=1 Length=286
CCGTGGACGGAGGGGGTTAACACATGCCAGTCGAGCGGAACGAGTTATCTGGAACCTTCGGGGGAACGATAACGGGGGAGAACAAAAAGACGGGTGAGTAATGCCTAGGAAATTGCCCTGACGTTGGGGGATAACCATTGAAAACGATGGCTAATACCGCATGATGCCTATGGGGCAAAGAGGGGGACCCTTCGGGCCTCTCGCGTCAGGATATGCTTGGTGGGATTAGCTAGTTGGGGAGGGGAGGGCACACCAAGGCGACGATCCCTAGCTGGCTGAGAGGTGA
>70_16R Sample_Name=70_16R Chromat_id=19054342 Read_id=18820889 Version=1 Length=996
CATTGCTGGATAGTTCGACGTGTTCTCAGAGAGGTGCAAGTTATCTGATCTTCGAGTCCCATCACTGCGCCGCACGGCGGACCGGTGCCTAACGCCTCACGCATTGCCCCGGTGAGGGGGATAACCATTGTTAACGATGCCTACTACCGCATTCTGCCTGCTGGCGAAAGAGGGCGATTTGAGGCCCTCTCGAGCATTTACAAGCCGAGCGAAGATTAGCAGCTTGGTGAGGCAATGTCTCGCCATATCGAACATCCCTAGCTGGTCTGAGAGGTCTTCACGCCCCCTTTGACTGAGACTCCTTCCAAACTCATAAGGAAGTCAGCATTGGGGAATTTTGATCAATCGGAGGAAGACGAATGCAGCCCTGCCGCGTGTGTCTGGACGGCCTTCGCATTTCAAAAGGTGATAGGCCTGAGGAAGGAAACATTGTTACTAGGAGGTAAGTTGACGTCAGCGCTTGACCATTTATCAGCTTGCTCCGTGCTGGCGGCTGCGGTCCTTCGGAGGGGGCGTGCATCACTCGTAAGCTCTGGGTGTAGAGCACATGCGGGCGATTTATTGAGACATATGTGATAGCGTGCTGGTCCCCCCAAGGAAATAAACTTGGACCCTACTCTCTTAAGCACTGTTGAGGGGGGGAAGAATTTCAAGGGGAAGGGGTAAAAGGGGTGGAAATCTCAAGAATAACAGCGGGTTAGGGGGCCCCCCTGGCCGTTTTTGAAACTTAGTTGGAAAGGGGGGGGGGGGAACGGAGTAGATACCCCTGTACTCCCCCCCTTAAACCCTTCTCTTGGAAGTTGGGCCCTTTACCCGGGCTTTTCGGACCAAACTCGAAAAGAAACCGCCGGGGAGGCCGGCCCCTGATTAAACTTAATAATTTACTGGGGGCCGCTCAAGCCGGGAATACGGGGATAATTCGATCCCACGCAAAAAACCTTTCCTCCTCCTGAGATCGGCGGATTTTCTAAAGACGGATGGTGGCATCGGAACTCA
>82_16R Sample_Name=82_16R Chromat_id=19054355 Read_id=18820925 Version=1 Length=285
AGCGAGCCTTGGGGCTACCTATGGCAGGTCGAGCGTGAACGATTTATCTGAACCTTCGGGGAACGATAACGGGGTTGAGGAAAGGGGCGGGTGAGTAATGAATAGGAAATTGCCCTAACCATTTGGGGATAACCATTGGAAACGATGGCTAATACCGCGGGATGCCTACGGGGCAAAGAGGGGGACCTTCGGGCCTCTCGCTTCAGGATATGCCAAGGTGGGAGTAGCTAGTTGGTGAGGTAAGGGCTCACCAACGCGACGATCCCTATTTGTCTGAGGGATGAT
>93_16R Sample_Name=93_16R Chromat_id=19054359 Read_id=18820911 Version=1 Length=1106
GGTAGGGCCCTTGGGTTTAATACATGCAAGTCGAGCGGATTGGATGGGGAGCTTGCTCCCTGATATAAGCGACGGAGGGGAAAAAAGGGCGGGGGTAACCTGCCTGTAAGACTGGGATAACCCCGGGGAACCGGGGCTAATACCGGATAACTCATTTCCTCGCATGAAGAAATGTTGAAAGATGGCTTCTGCTAACACTTACAGATGGACCCGCGGCGCATTAGCTAGTTGGTGAGGTAACGGCTCCCCAAGGCAACGATGCGTTGCCCACCTGAAGGGTGATCGGCCCTACTGGGTCTGGAAAAAGGGTCCAGAGCTCCTACGGGAGGGGCTATTGGGAATCTTCCGCCAAGGACGAAGGCTTGGAGGAGCAACGCCGCGTGATTTAGGAAGGTTTTCGGTTCGTTATGTTTTGTTGTTTGGGGAAGAAAAAGTGCGGCTCGAATGGGGCGGACCCTTGACGGGGCCTAACCGAAAAGCCCCGGTTAACTTAGTGCCGGCAGCCGGGGTAAAACGTAGGGGGCAAGCGTTATTCGAAATTTTTGGGCGAAAGCGGGGGCGGGGGGTCCTTTGTTCTGATGGAAAGCCCCCGCCCACCGTGAGGGGGATTGGAACTGGGGAATTTTAGGGCAGAAGAGAAAGTGGAATTCCAAGTGTAGCGGGGAAATGGCGTAAATATTTTGGAAGAAACACCCATGGGGAAAGCGACTTTCCTGGTCCTGTGACTGACACTAGAAGCGCGAAAGCGGTGGGGGAGACAACAGGATTAAAAAACCCTGGTAGCTCACAGCCCGTGAAACATAGAGGGCTAAGTGTTTAGGGGGGGTTTTCGCCCCCCTTAGGGCCTGCAGCTAATCCCTGTAAAGGACTTCACCCTGGGGGAGTAAGGGCCCCAGGGCTTCAACTCAAAAGAAGAATTGTAGGGAGGGCCCGCCGAAATCGTGGGCGGACAATGTGTGTATATTACACAATAACCGCTCGAAAAAACCATCTATACCACGGGGCTCTTGAGACATCCCTCTAGAAAACACCCTAGAGAAATATGGGTGTTTTTCCCCCCTTTCTCGGGGCACAACCAAACGGACCAACGGGCGGAGCGGGCAGAC
>98_16R Sample_Name=98_16R Chromat_id=19054364 Read_id=18820912 Version=1 Length=774
NNNNNNGNGGCNTGCNTNATACATGCAAGTCGAGCGGACAGAAGGGGAGCTTGCTCCCGGATGTTAGCGGCGGACGGGAGGGNGGAGNNNTGGGTAACCTGCCTGTAAGACTGGGATAACCCCGGGAAACCGGAGCTAATACCGGATAGTTCCTTGAACCGCATGGTTCAAGGATGAAAGACGGTTTCGGCTGTCACTTACAGATGGACCCGCGGCGCATTAGCTAGTTGGTGGGGTAATGGCTCACCAAGGCGACGATGCGTAGCCGACCTGAGAGGGTGATCGGCCACACTGGGACTGAGACACGGCCCAGACTCCTACGGGAGGCAGCAGTAGGGAATCTTCCGCAATGGACGAAAGTCTGACGGAGCAACGCCGCGTGAGTGATGAAGGTTTTCGGATCGTAAAGCTCTGTTGTTAGGGAAGAACAAGTGCGAGAGTAACTGCTCGCACCTTGACGGTACCTAACCAGAAAGCCACGGCTAACTACGTGCCAGCAGCCGCGGGAATACGTAGGTGGCAAGCGTTTGTCCCGGAATTATTGGGGCGGCAAAGGGGCTCGCAGGCGGTTTCTTTAAGTCTTATGTGAAAAGCCCCCGGCTCACCCGGGGGAGGGGTCATTGGATACTGGGAAAACTTTGAGTGCAGAAGAGGGAGAGTGGGAATTCCACGTGTAGCGGTGAAAATGCGAAGAGGAATGGGAAGGAAACACCCAATGGGGGAAAGGGCGAACTTCTCCTGGGTCCTGGTTAAACTTGAACGCCCNNGAAGGGA
>A10_16R Sample_Name=A10_16R Chromat_id=19054365 Read_id=18820888 Version=1 Length=1075
GGGCAGNGCAGGCTAACACATGCTACGTCGAGCGGTAACAGAGAGTAGCTTGCTACTCTGCTGACGAGCGGCGGACGGGTGAGTAATGCTTGGGAATGTACCTTATGGTGGGGGACAACAGTTGGAAACGACTGCTAATACCGCATAATGTCTTCGGACCAAAGCGGGGGACCTTCGGGCCTCGCGCCATAAGATCAGCCCAAGTGGGATTAGCTAGTTGGTGAGGTAATGGCTCACCAAGGCGACGATCCCTAGCTGGTTTGAGAGGATGATCAGCCACACTGGGACTGAGACACGGCCCAGACTCCTACGGGAGGCAGCAGTGGGGAATATTGCACAATGGGCGCAAGCCTGATGCAGCCATGCCGCGTGTGTGAAGAAGGCCTTCGGGTTGTAAAGCACTTTCAGTAAGGAGGAAAGGTTGGATGTTAATAGCATTCAGCTGTGACGTTACTTACAGAAGAAGCACCGGCTAACTCCGTGCCAGCAGCCGCGGTAATACGGAGGGTGCGAGCGTTAATCGGAATTACTGGGCGTAAAGCGTACGCAGGCGGTTTGTTAAGCGAGATGTGAAAGCCCCGGGCTCAACCTGGGAACTGCATTTCGAACTGGCAAACTAGAGTGTGATAGAGGGTGGTAGAATTTCAGGTGTAGCGGTGAAATGCGTAGAGATCTGAAGGAATACCGATGGCGAAGGCAGCCACCTGGGTCAACACTGACGCTCATGTACGAAAGCGTGGGGAGCAGACAGGATTAGATACCCTGGTAGTCCACGCCGTAAACGATGTCTACTAGAAGCTCGGTTCCTCGGAACTGTTTTTCAAAGCTAACGCATTAAGTAGACCGCCTGGGGAGTACGGCCGCAAGGTTAAAACTCAAATGAATTGACGGGGGCCCGCACAAGCGGTGGAGCATGTGGTTTAATTCGATGCAACGCGAAGAACCTTACCTACACTTGACATACAGCGAACTTACCAGAGATGGTTTGGTGCCTTCGGGAACGCTGATACAGGTGCTGCATGGCTGTCGTCAGCTCGTGTTGTGAGATGTTGGGTTAAGTCCCGCAACGAGGGAA
>A11_16R Sample_Name=A11_16R Chromat_id=19054363 Read_id=18820919 Version=1 Length=447
GAATGTCGCCCAGCCTTTATTCATGGCAAGTCGAGCGAACAGAAGGGAGCTTGCTCCCGGATGTTAGCGGCGGAGGAAGAGGAACACGTGGGTAACCTGCCTGTAAGACTGGGATAACCCTTGGAAACCGGAGCTAATACCGGATAGTTCCTTGAACCGCATGGTTCATAGATGAAAGACGGTTTCGGCTGTCACTTACAGATGGACCCGCTGCGCATTAGCTAGTTGGTGGGGTAATGGCTCACCAAGGCGACAATGCGTTGCCCACCTGAGAGGGTGATCGGCCGCACTGGGACTGAGACACGGTCCAGACTCCTATGTGAGGCAAGAGTATTTAATCCTCTGTAATGGACGGAAGCCTGACGGATCAACGCCGGTTTGTTTTTTGTAGGTTTTCGATTTTTTTTTTTCTGTGGTGTGGGAAAAATAATATGTATAAGAAATTGT
>A12_16R Sample_Name=A12_16R Chromat_id=19054374 Read_id=18820929 Version=1 Length=290
GGCATGGGNGCCTAACAATGCTAAGCTCGAGCGGTAACAGAAAGTAAGCTTGCTTTCTTTGCATGACGAGTGGCGGTTGNCNCCCCGAAATGCCTGGGAAATTGCCCTGATGTGGGGGAAAACCAGAGGAAACGATGGCTAATACCGCATGATGCCTACGGGTCAAAGAGGGGGACCTTCGGGCCTCTCGCGTCACGATATGCCCCGGTGGGATTAGCTAGTTGGTGAGGCAAGGGCTCACCAAGGCGACGATCCCTAGCTGGTCTGAGAGGATGATCAGCCACTCTGTA
>A13_16R Sample_Name=A13_16R Chromat_id=19054372 Read_id=18820932 Version=1 Length=1092
GGGCGGGGCCTGCCTTAACGCATGCAAGCTCCGAGCGCTCTCTTCGGAGGGAGCGGCGGACGAGGTTAGTAACGCGTGGCNGGTACATGCCCTTCTCTAAGGAATAGCCACTGGAAACGGTGAGTAATACCTTATACGCCCTTCGGGGGAAAGATTTATCGGAGAAGGATCGGCCCGCGTTAGATTAGATAGTTGGTGGGGTAACGGCCTACCAAGTCTACGATCTATAGCTGGTTTTAGAGGATGATCAGCAACACTGGGACTGAGACACGGCCCAGACTCCTACGGGAGGCAGCAGTGGGGAATCTTGGACAATGGGCGCAAGCCTGATCCAGCCATGCCGCGTGAGTGATGAAGGCCTTAGGGTCGTAAAGCTCTTTCGCCTGTGAAGATAATGACTGTAGCAGGTAAAGAAACCCCGGCTAACTCCGTGCCAGCAGCCGCGGTAATACGGAGGGGGTTAGCGTTGTTCGGAATTACTGGGCGTAAAGCGCGCGTAGGCTGACTGGAAAGTTGGGGGTGAAATCCCAGGGCTCAACCCTGGAACTGCCTCCAAAACTATCAGTCTAGAGTTCGAGAGAGGTGAGTGGAATTCCGAGTGTAGAGGTGAAATTCGTAGATATTCGGAGGAACACCAGTGGCGAAGGCGGCTCACTGGCTCGATACTGACGCTGAGGTGCGATAGTGTGGGGAGCAAACAGGATTAGATACCCTGGTAGTCCACACCGTAGACGATGAATGCCAGTCGTCGGGTAGCATGCTATTCGGTGACACATCTAACGGATTAAGCATTCCGCCTGCGGAGTACGGTCGCTAGATTAAAACTCATAGGAATTGACGGGGGANCGCACAAGCGGTGGAGCATGTGGTTTAATTTCGAAGCACNCGCAGAACCTTACCAACCCTTGACATCCTAGGACCGCCAGAGAGATTTGGCTTTCACTTCGGTGACCTAGTGACAGGTGCTGCATGGCTGTCGTCAGCTCGTGCCGTGAGATGTTCGGTTAAGTCGGTAACGAGCGCAAGCCATATCCTTAGTTGCAGCAGTTCGGCTGGGGCCTTGNGGGGAAATTNNNGTTTTAAGCGNGGGAA
>A18_16R Sample_Name=A18_16R Chromat_id=19054375 Read_id=18820916 Version=1 Length=1080
GGGCGGCGAGGCCTTAACACATGCAACGTCGAGCGGAAACGAGTTATCTGAACCTTCGGGGAACGATAACGGGCGTGCCGAGCGGCGGACGGGTGAGTAATGCCTAGGAAATTGCCCTGATGTGGGGGATAACCATTGGAAACGATGGCTAATACCGCATGATGCCTACGGGCCAAAGAGGGGGACCTTCGGGCCTCTCGCGTCAGGATATGCCTAGGTGGGATTAGCTAGTTGGTGAGGTAAGGGCTCACCAAGGCGACGATCCCTAGCTGGTCTGAGAGGATGATCAGCCACACTGGAACTGAGACACGGTCCAGACTCCTACGGGAGGCAGCAGTGGGGAATATTGCACAATGGGCGCAAGCCTGATGCAGCCATGCCGCGTGTGTGAAGAAGGCCTTCGGGTTGTAAAGCACTTTCAGTCGTGAGGAAGGTGGTGTAGTTAATAGCTGCATTATTTGACGTTAGCGACAGAAGAAGCACCGGCTAACTCCGTGCCAGCAGCCGCGGTAATACGGAGGGTGCGAGCGTTAATCGGAATTACTGGGCGTAAAGCGCATGCAGGTGGTTTGTTAAGTCAGATGTGAAAGCCCGGGGCTCAACCTCGGAATAGCATTTGAAACTGGCAGACAAGAGTACTGTAGAGGGGGGTAGAATTTCAGGTGTAGCGGTGAAATGCGTAGAGATCTGAAGGAATACCGGTGGCGAAGGCGGCCCCCTGGACAGATACTGACACTCAGATGCGAAAGCGTGGGGAGCAAACAGGATTAGATACCCTGGTAGTCCACGCCGTAAACGATGTCTACTTGGAGGTTGTGGCCTTGAGCCGTGGCTTTCGGAGCTAACGCGTTAAGTAGACCGCCTGGGGAGTACGGTCGCAAGATTAAAACTCAAATGAATTGACGGGGGCCCGCACAAGCGGTGGAGCATGTGGTTTAATTCGATGCAACGCGAAAGAACCTTACCTACTCTTGACATCCAGAGAACTTTCCAGAGATGGATTGGTGCCTTCGGGAACTCTGAGACAGGTGCTGCATGGCTGTCGTCAGCTCGGGTTGTGAAATGTTGGGANAAAATCAG
>A23_16R Sample_Name=A23_16R Chromat_id=19054379 Read_id=18820907 Version=1 Length=1051
GGCAGGGCAGGCCTAACACATGCTAGTCGAGCGGAAACGAAGAGGTGCTTGCCCCTCTGGCGTCGAGCGGCGGACGGGTGAGTAATGCTTGGGAATATGCCTTATGGTGGGGGACAACAGTTGGAAACGACTGCTAATACCGCATGATGTCTACGGACCAAAGTGGGGGACCTTCGGGCCTCACGCCATAAGATTAGCCCAAGTGGGATTAGCTAGTTGGTGAGGTAATGGCTCACCAAGGCGACGATCCCTAGCTGGTTTGAGAGGATGATCAGCCACACTGGGACTGAGACACGGCCCAGACTCCTACGGGAGGCAGCAGTGGGGAATATTGCACAATGGGCGCAAGCCTGATGCAGCCATGCCGCGTGTGTGAAGAAGGCCTTCGGGTTGTAAAGCACTTTCAGTAAGGAGGAAAGGTTAAGTGTTAATAGCACTTAGCTGTGACGTTACTTACAGAAGAAGCACCGGCTAACTCCGTGCCAGCAGCCGCGGTAATACGGAGGGTGCGAGCGTTAATCGGAATTACTGGGCGTAAAGCGTACGCAGGCGGTTTGTTAAGCGAGATGTGAAAGCCCCGGGCTCAACCTGGGAACTGCATTTCGAACTGGCAAACTAGAGTGTGATAGAGGGTGGTAGAATTTCAGGTGTAGCGGTGAAATGCGTAGAGATCTGAAGGAATACCGATGGCGAAGGCAGCCACCTGGGTCAACACTGACGCTCATGTACGAAAGCGTGGGGAGCAAACAGGATTAGATACCCTGGTAGTCCACGCCGTAAACGATGTCTACTAGAAGCTCGGGTCTTCGGACTTGTTTTTCAAAGCTAACGCATTAAGTAGACCGCCTGGGGAGTACGGCCGCAAGGTTAAAACTCAAATGAATTGACGGGGGCCCGCACAAGCGGTGGAGCATGTGGTTTAATTCGATGCAACGCGAAGAACCTTACCTACACTTGACATACAGAGAACTTACCAGAGATGGTTTGGTGCCTTCGGGAACTCTGATACAGGTGCTGCATGGCTGTCGTCAGCTCGTGTTGGAAGATGTAG
>A3_16R Sample_Name=A3_16R Chromat_id=19054378 Read_id=18820921 Version=1 Length=1088
CAGGAAAAGGGCTAAACAATGCACGTCGAGCGGTACATTTTAAAAGCTTGGTTTTGAAGATGACGAGCGGGTGGGGGGGGGTAATGCCTAGGTATCTGCCCAGTCGAGGGAAATAACAGTTGGAAACGACTGCTAATACCGCCTACTTCCTACGGTCGAGAGGAGGACCTCTTCGGACCTTCCACGATTGGTTGAACCTTGGTGGGATTAGCTCGTTGGTGAGGTAATGGCTCACCAAGGCGACGATCCCTAGCTGTTCTGAGAGGATGATCAGCCACACTGGGACTGAGACACGGCCCATACTCCTACGGGAGGCAGCAGGGGGGAATATTGCACAATGGGCGAAAGCCTGATGCAGCCATGCCGCGTGTGTGAAGAAGGCCTTCGGGTTGTAAAGCATTTTCAGCGAGGAGGAAAGGTTAACGTGTAATACCCGTTAGCTGTGACGCTACTCGCAGAAGAAGCACCGGCTAACTTCGTGCCAGCAGCCGAGGTAATACGAGGGGTGCAAGCGTTAATCGGAATTACTGGTGCTAAAGCGTACGCGGGGGGTTTGTTAAGCGAGATGTGAAAGCCCCGGGCTCGACCTGGGAACTGCGTTTTCGAACTGGTAACTTAGAGTCTTGTAGAGGGGGGTAGAGTTTCAGGTGTAGCGGTGAAATGCGTAAAGATCTGAAGGAATACCGGTGGCGAAGGTGGCCCCCTCGACAAAGACTGACGCTCAGGTACAAAAGCGTGGGGAGCAAACAGCATTAGATACCCTGGTGGTCCACGCTGTCTACGATGTCTACTCGGAATCTGGTGTCTTTGAACACCTGGGTTCTCAAGCTAACGCGTTAGTAGAACAGCCTGGGGAGTACGGGCGCAGGGTAATACTTCATATGAATTGACGGGGCCCGCCCAAGCGGTGGAGGCATGAGGGTTTAATTGATGCATGCGAAACACCGTAACCTACTCCTTGACATCCAAGAAACTTTCCAGAGATGGATCGGTGCTTCGGAACACTGAAACAGGAGCTAGATGGCTATCGTCAGCCTCGGTTGTGAATTGTTTGGATAAGATCCGCAAACGAGGCGCCACCCGTAATC
>A6_16R Sample_Name=A6_16R Chromat_id=19054385 Read_id=18820975 Version=1 Length=1040
GGGATGCGNGGCCTAACACATGCAAGTCGAGCGGAAACGAGTTATCTGAACCTTCGGGGAACGATAACGGCGTCGAGCGGCGGACGGGTGAGTAATGCCTAGGAAATTGCCCTGATGTGGGGGATAACCATTGGAAACGATGGCTAATACCGCATGATGCCTACGGGCCAAAGAGGGGGACCTTCGGGCCTCTCGCGTCAGGATATGCCTAGGTGGGATTAGCTAGTTGGTGAGGTAAGGGCTCACCAAGGCGACGATCCCTAGCTGGTCTGAGAGGATGATCAGCCACACTGGAACTGAGACACGGTCCAGACTCCTACGGGAGGCAGCAGTGGGGAATATTGCACAATGGGCGCAAGCCTGATGCAGCCATGCCGCGTGTATGAAGAAGGCCTTCGGGTTGTAAAGTACTTTCAGTCGTGAGGAAGGCGGTGTCGTTAATAGCGGCGTTGTTTGACGTTAGCGACAGAAGAAGCACCGGCTAACTCCGTGCCAGCAGCCGCGGTAATACGGAGGGTGCGAGCGTTAATCGGAATTACTGGGCGTAAAGCGCATGCAGGTGGTTTGTTAAGTCAGATGTGAAAGCCCGGGGCTCAACCTCGGAATAGCATTTGAAACTGGCAGACTAGAGTACTGTAGAGGGGGGTAGAATTTCAGGTGTAGCGGTGAAATGCGTAGAGATCTGAAGGAATACCGGTGGCGAAGGCGGCCCCCTGGACAGATACTGACACTCAGATGCGAAAGCGTGGGGAGCAAACAGGATTAGATACTCTGGTAGTCCACGCCGTACACGATGTCTACTTGGAGGTTGTGGCCTTGAGCCGTGGCTTTCGGAGCTAACGCGTTAAGTAGACCGCCTGGGGAGTACGGTCGCAAGATTAAAACTCAAATGAATTGACGGGGGCCCGCACAAGCGGTGGAGCACGTGGTTAATTCGATGCAACGCGAAGAACCTTACCTACTCTTGACTCCAGAGAACTTTCCAGAGATGGATTGGTGCCTTCGGGAACTCTGAGACAGGTGCTGCATGAATGACAACG
>W11_16R Sample_Name=W11_16R Chromat_id=19054565 Read_id=18821091 Version=1 Length=288
GAAGGGGCGCAGGGGCGTGCGCATGGCAGCTCCGAGCGGTAACATTTCAAAAAGCTTGCTTTTGAAGATGACGAGCGGGGGGAAAGGGGAGTAATGCCTAGGTATCTGCCCAGTCGAGGGGGGTAATAGTTGGAAACGACTGCTAATACCGCCTACGCCCTACGGGGGAAAGGAGGGGCTCTTCGGACCTTCCACGAATGAATGATACTAGGTGGGATTCGCTAGGTGGTGAGGTAATGGGTCACAAGGGCGACGATCCCTAGCTGTTCTTTGTGGTTGATTAGCCGA
>W12_16R Sample_Name=W12_16R Chromat_id=19054571 Read_id=18821112 Version=1 Length=1053
GGGAGACGAGGCNTNNACCAATGCCAACGTCGAGAGGAAACGATTTATCTTTACCCTTCGAGCCCCCTTCCACTGCGGCGATNCGGCGGAGGGGTGAGTGACGCCTAGCAAATTGCCCTGGTGTGGGGGATAACCATTGACAACGATGGCTAACACCGCATGATGCCTACGGGCCAAAGAGGGGGACCTTCGGGCCTCTTGCGGCAGGATATGCCTATGTTCGGAGTAGCTAGTTGGCGAGGTAAGGGCTCACCAAGGCGACGATCCCTAGCTGGTCTGAGAGGATGATCAGCCACACTGGAACTGAGACACCGCCCAGACTCCTACGGGAGGCTCCAGGGGGGAATATTGCATAATGGGCGCAAGCCTGATGCAGCCATGGCGCGTGTGTCAAGAATGCCTTCGGGTTGTCAAGCACTTTCCGTCGTGAGGAAGGTGGGGTAGTTTATAGCAGTTTTATTTGACGTTAGCGACTGAAGAAGCACCGGCTAACTCCGTGCCAGCAGCCGCGGTAATACGGAGGGCGCGAGAGTTAATCGGAATTACTGGGCGTAAAGCGCATGCAGGTGGTTTGTTAAGTCAGATGTGAAAGCCCGGGGCTCAACATCGGAATAGCATTTGAAACTGGCATATAAGAGTACTGTAGAGGGGGGTAGAATTTCAGGTGTAGCGGTTAACTGCGTAGAGATCTGAAGGAATACCGGTGGCGAACGCCGCCCCCTGTACAGATACAGACACTCAGATGCGAAAGCGTGCGGAGCACACAGGATTAGATACCCTGGAAGTCTACGCCGTAAACGATGTCTACTTGGAGGCTGTGGCCTTGAGCCGTGGCTTTCGGAGCTAACGCGTATAGTAGACCGCCGGGGAGTACGGTCGTTCGATTCAAACTCAAATGAATNGACGGGTGCCCGCACCAGCGGGGGAGCTCGAGTTTAATTCGATGCACGCAGAAAACCTTACCTNGTCTTGAATCAGNGAACTTTCTAAAGNGGATGGGTGCTTCGGAACCTTGAACAGGNCTCCTCGCTGTCTCAANTCGGTTTAAAANGA
>W14_16R Sample_Name=W14_16R Chromat_id=19054568 Read_id=18821123 Version=1 Length=367
GGTTTTCGGGCAGGGCCTTAATCATGCCAAGTCGAGGCGGAAACGAAGAGGTGCTTGCACCTCTGGCGTCGAGCGGGGAAGGGTAAAGGAATGCTTGGGAATATGCCTTATGGTGGGGGACCACTTTTGGAAACGACTGCTAATACCGCATGATGTCTACGGACCAAAGTGGGGGACCTTCGGGCCTCACGCCATAAGATTAGCCCAAGTGGGATTAGCTAGTTGGTGAGGTAATGGCTCACCAAGGCGACGATCCCTAGCTGGTTTGAGAGGATGATCAGCCACACTGGGATTGAGACACGGCCCATACTCCTACGGGAGGCAGCAGTGGGGAATATTGCACAATGGGCGCAAGCCTGATGCACCT
>W15_16R Sample_Name=W15_16R Chromat_id=19054569 Read_id=18821136 Version=1 Length=445
GATGGGCGGCCGGGCCTAACCCTTGCAAGTCGAGCGGAACGAGTTATCTGAACCTTCGGGGGAACGATAACGGGGGGAAGAAGGGACGGGTGAGTAATGCCTAGGAAATTGCCCTGACGTTGGGGATAACCATTGGAAACGATGGCTAATACCGCATGATGCCTATGGGCCAAAGAGGGGGACCTTCGGGCCTCTCGCGTCAGGATATGCCTTGGTGGGATTAGCTAGTTGGTGAGGTAAGGGCTCACCAAGGCGACGATCCCTAGCTGGTCTGAGAGGATGATCAGCCACACTGGAACTGAGACACGGTCCGGACTCCTACGGGAGGCTGCATTGGGGAATATTGCACAATGGGCGCAAGCTTGATGCAACCATGCCGCTTGTGTGAAGAAGGCCTTTCAGGTTGTAAAGCACTTTCCGTCGTGAGGAAGGTGGTGTAGTTAAT
>W16_16R Sample_Name=W16_16R Chromat_id=19054572 Read_id=18821142 Version=1 Length=1061
GGGGGNAAGGCTTGACACATTGCAACGTCGCAACGGTAACGATCTTAACCTGCTTGTTTTGCACTCGAAGAGTGGTGGACGGGTGAGTAATGCTTGGGAACTTGCCTTTGCGAGGGGCAGAACAGTTGGAAACGACTGCTAATACCGCATAATGTCTTCGGACCAAACGGGGCTTAGGCTCCGGCGCAAAGAGAGGCCCAAGTGAGATTAGCTAGTTGGTAAGGTAACGGCTTACCAAGGCGACGATCTCTAGCTGTTCTGAGAGGAAGATCAGCCACACTGGGACTGAGACACGGCCCAGACTCCTACGGGAGGCAGCAGGGGGGAATATTGCTCAATGGGGGAAACCCTGATGCACCCATGCCGCGTGTGTGAAGAAGGCCTTCGGGTTGTAAAGCACTTTCAGTTGTGAGGAAAAGTTAGTAGTTAATACCTGCTAGCCGTGACGTTAACAACAGAAGAAGCACCGGCTAACTCCGTGCCAGCAGCCGCGGTAATACGGAGGGTGCGAGCGTTAATCGGAATTACTGTGCATAAAGCGCACGCAGGCGGTTTGTTAAGCTAGATGTGAAAGCCCCGGGCTCAACCTGGGATGGTCATTTAGAACTGGCAGACTAGAGTCTTGGAGAGGGGAGTGGAATTCCAGGTGTAGCGGTGAAATGCGTAGATATCTGGAGGAACATCACTGGCGAAGGCGACTCCCTGGCCAAAGACTGACGCTCATGTGCGAAAGTGTGGGTAGCGAACAGGATTAGATACTCTGGTAGTCCACACCGTAAACGCTGTCTACTAGCTGTGTGTGCCTCTAAGGCGTGCGTAGCGAAGCTAACGCGATAAGTAGACCGCCTGGGGAGTACGGCCGCAAGTTAACACTCAAATGAATTGACGGGGGCCCGCACAAGCGGTGGAGCATGTGGTCAATTCGATGCAACGCAGAGAACCTTACCTACCTTGACATGCGNGAAGTNCTAGAANTAGATGGGGCCTTCGGGACTCAGACACGGTGCTGCAGGCTATCGNCAGCTCTGTCGTGAGNGTTGGTTAGTCCCCAANNGANAAAC
>W17_16R Sample_Name=W17_16R Chromat_id=19054570 Read_id=18821138 Version=1 Length=325
GATTTTGAGGGGGCCTAACCATGCAAGTCGAAGCGGAAACGAAGAGGAGCTTGCTCCTTTGGCGTCGAGCGGCGGAGGGGGGGGGGGAATGCTTGGGAATGTGCCTTATGGTGGGGGACAACTTGTTGGAAACGACTGCTAATACCGCATAATGTCTTCGGACCAAAGTGGGGGACCTTCGGGCCTCACGCCATAAGATTAGCCCAAGTGGGATTAGCTAGTTGGTAAGGTAATGGCTTACCAAGGCGACGATCCCTAGGTGGTTTGAGAGGATGATCAGCCACACTGGGACTGAAACACGGCCCAGACTCCTACGGGAGGCAGC
>W18_16R Sample_Name=W18_16R Chromat_id=19054574 Read_id=18821116 Version=1 Length=277
TCTTTGCGGCAGGCCTTACCATGCAAGTCGAGCGGAAACGAGTTATCTGAACCTTCGGGGAACGATAACGGGGAGGGGCGAAAGACGGGTGATTAATGCCTAAGAAATTGCCCTGATCTTTGGGGATAACCATTGGAAACGATGGCTAATACCGCATGATGCCTACGGGCCAAAGAGGGGGACCTTCGGGCCTCTCTCGTCGGGATATGCCTAGGTGGGATTTGCTAGTTGGTGAGGTATGGCTTTCTAGGGTTATTATCTCCCGCTGTTTTGAGAG
>W1_16R Sample_Name=W1_16R Chromat_id=19054573 Read_id=18821145 Version=1 Length=402
TATTGCCGCAGGCCCTACCAATGCAAGTCGAGCGGAAACAAGTTATCTGAACCTTCGGGGGAACGATAACGGGGGAGAGGGAGGGACGGGTGAGTAATGCCTAGGAAATTGCCCTGATCTTTGGGATAACCATTGGAAACGATGGCTAATACCGCATAATGCCTACGGGCCAAAGAGGGGGACCTTCGGGCCTCTCGCGTCAGGATATGCCTAGGTGGGATTAGCTAGTTGGTGAGGTAATGGCTCACCAAGGCGACGATCCCTAGCTGGTCTGAGAGGATGATCAGCCACACTGGAACTGAGACACGGCCCGGATTCCTCCGGGAGGCGGCATTGGGGAATATAGCACACTGGTTGCAAGCCTGATGTAACCTTGTCGTGTGTGTCTTGAAATGCCTTCCG
>W22_16R Sample_Name=W22_16R Chromat_id=19054576 Read_id=18821151 Version=1 Length=288
AAATTCTCGACAGGCCTTACACGTGCCACGTCGAGCGGAAACGAGTTATCTTGAACCTTCGGGGAACGATAACGGGGTATGAGAAAAGGGGACGGGTGAGTAATGCCTAGGAAATTGCCCTGATCCTTTGGGGATAACCATTGGAAACGATGGCTAATACCGCATGATGCCTACGGGCCAAAGAGGGGGACCTTCGGGCCTCTCGCGTCAGGTTATGCCTAGGTGGGATTAGCTAGTTGGTGAGGTAAGGGCTTTCCAAGGCGATATCCCTTCTGGTCTGGTAGTAGA
>W20_16R Sample_Name=W20_16R Chromat_id=19054579 Read_id=18821089 Version=1 Length=1042
GGGGAAAAAAANCGTGACTGTAGGCTCCTCCAGAAGGANTCGACTATCCGCTTGTGCGCAGCAACCCACTCCCATGGTGAGACGGGCTGTTTGTACGAGGACCGGCAACGTGATTCACCGAATCATTCTGATATGCGATTACAAGCGATTCCGACTTCATGGAGTCGAGTTGCAGACTCCTCATCCGGACTACGACGCAATTTAAGTGATTCGCTTACCCTCGCAGGTTCNCAGCACTCTGTATGCGCCATTGTAGCATGTGTGTGAGCCCTACACGTAAGGGCCATGATGACTTGACGACATCCCCACCTTCCTCCGGTTTATCACCGGCGGTCTCCTTAGAGTTCCCGACCGAATCGCTGGCAACTAATGACAGGGGTGGCGCTCGGTGCTGGAGTTAGCCAAACATCTCACAACACGAGCAGAGGACAGCCATGAAGCACCTGTATCAGAGATCCCGAAGGCACAAGACCATCTCTGGAAAGTTCTCTGTATGTCAAGTGTAGGTCAGGTGCTTCGCGTTGCAACCAAATATACCGCATGCTCCGCCGCTTGTGCGGGCCCGCGACGATTCATGTGAGTGTTAAGCTTGCAACCTGACTCCTCAATCTGTCTAATTAAAATATATAAGCGTTAAAGAACGAGTCCGAATACCCGNTCTTCTGGTAGACAGCGTATACGGCAGAGAGAAACCCGGTATCTAATCCTGTCTGCTGCGNACGCACTCGCACTGNGCGTCAAAGTTGGCGGAGGTGACTGGATTAGATATCGGTGTTCCTCCAGATCTATACGAAGTTTACCACTACATCTGGAATTCTGACTTCTTCTATAAAACTCTAGCTTGCCGTATACCAATGGAGGTGCACGGTCGAGCGCGGANNACTCACATGTATTGTAAGGAGCCGCCCGCGTCGCTGAACACCCGTTATTTCAATGNGCTCGCANNATCTTACTACCCTGGCTGCTCGAAGAAATTAGAAGATGTTTTNTGCCATNAAGACTCAGNAAGGGGCTCACGCTGACCTTACTCCTAAAGAAAAGA
>W6_16R Sample_Name=W6_16R Chromat_id=19054578 Read_id=18821104 Version=1 Length=1078
GGAAAACCTTCGACTTAACAAGCGTACTCGAGCGGAACGATTTATCCTTCTCTTCCGGGAACTCCACTGCGGCGAGGGGCGGAGTGGAGAGGGCCGCCTAGCAAATTGCCCTGATGATTCGGATAAACGATGAAAACGATTTCCAACTTCGTGGAGTCGAGTTGCAGACTCCAGTCCGGACTACGACGCTCTTTTTGGGATTCGCTCACTTTCGGAGTTGCTCGTTCTCTGTGTGCGGGATCACCAAGGGTGTGTCCCTATACTGGTCTGAGGCCATGATCACTTGCCGTGGACCTGACCTTCCTCCCAGACTCCTACGGGAGTCTCCCTGGGGGAATATTGCACACTGGGTGCAAGACTGATGCAGCGGTGGCGCGCGTTGCAGGAATGAATTCAACATGTAAAGTAATTTCATGCGTGAGGACGGGGGGGACCTGTATAACAGTTCCGTTAGACGCTAGTCCCTCAAGGAGAAGCTCTCTACATCGTGCGAGCAGGCGAGGTTCTACGGAGGGCGCCAGCGTAAATCACAAATTACTGGGCGTAGAGCGGATGCCGGTGGTTTGTTAAGAGAGATGTCAAGCCAGCGGGCTCCCCCTCGCGATTAGCTTTTGAAACTGGGCAGACTAGAGTACTGTAGAGGGGGGCAGAATTTCAGGTAGACGTGGTGAACTGCGTGGAGATCTGAAGGATTTCATCCTGTGAACGCGGCCACCCTGTCCCGACTCTGAGTCTCAGACTCTAAAGCGTGAGGCGCACACCAGCTGAGATACCCTGGAAGTCTACGCCGTACACCATGTCTACTTGGAGGCTGTCGCCTTGTGCCGTGGTCTATCGGAGCCAACGTGTTATAGTAGACCGCGGGGGGAGTACGGGCGTAGAATTATAACTCAAATGAACTGATGGGGGGCGCGTTTAAGCGGGGGAGCACGAGGTATTACTTCGATGCTACGGCGATAAAGCTTACCTACGCTCGACAGTCAGCAGACTTTCTTCTAGTCGATTGGGTGCATTCAGGACCTTTAAACAAGGTCTGCATGATCTATGCTCAGCTCGCTGTTGAGTAAACTGGTAGGCC
>W7_16R Sample_Name=W7_16R Chromat_id=19054581 Read_id=18821127 Version=1 Length=1040
GGGCNACNAAGCTTAATCACAGTCGCAACGTCGAGCGGAAACGAGTTATCTGAACCTTCGGGGAACGATCCACGGCGGCGAGCGGCGGACGGGTGAGTAATGCCTAGGAAATTGCCCTGATGTGGGGGATAACCATTGGAAACGATGGCTAATACCGCATGATGCCTACGGGCCAAAGAGGGGGACCTTCGGGCCTCTCGCGTCAGGATATGCCTAGGTGGGATTAGCTAGTTGGTGAGGTAAGGGCTCACCAAGGCGACGATCCCTAGCTGGTCTGAGAGGATGATCAGCCACACTGGAACTGAGACACGGTCCAGACTCCTACGGGAGGCAGCAGTGGGGAATATTGCACAATGGGCGCAAGCCTGATGCAGCCATGCCGCGTGTGTCAAGAAGGCCTTCGGGTTGTAAAGCACTTTCAGTCGTGAGGAAGGTGGTGTAGTTAATAGCAGTATTATTTGACGTTAGCGACAGAAGAAGCACCGGCTAACTCCGTGCCAGCAGCCGCGGTAATACGGAGGGTGCGAGCGTTAATCGGAATTACTGGGCGTAAAGCGCATGCAGGTGGTTTGTTAAGTCAGATGTGAAAGCCCGGGGCTCAACCTCGGAATAGCATTTGAAACTGGCATACTAAGAGTACTGTAGAGGGGGGTAGAATTTCAGGTGTAGCGGTGAAATGCGTAGAGATCTGAAGGAATACCGGTGGCGAAGGCGGCCCCCTGTACAGATACTGACACTCAGATGCGACAGCGTGGGGAGCAAACAGGATTAGATACTCTGGAAGTCCACGCCGTACACGATGTCTACTTGGAGGCTGTGGCCTTGAGCCGTGGCTTTCGGAGCTAACGCGTTAAGTAGACCGCCTGGGGAGTACGGTCGCANAATAAAACTCAAATGAATTGACGGGGGCCCGCACAAGCGGTGGAGCATGTGGTTTAATTCGATGCACGCGAAGAACCTTACCTACTCTTGACATCAGAGAACTTTCTCAGNTGGATAGTGCCTTCGGAACTTTAGACAGGGCTGCATGAATANNACAG
>W9_16R Sample_Name=W9_16R Chromat_id=19054583 Read_id=18821131 Version=1 Length=438
TGATATACGCCGGGCTAAACATTGCAAGTCGAGCGAAAAACGAGTTATCTGAACCTTCGGGGAACGATAACGGGGGGGGGGGAAGGACGGGTGAGTAATGCCTAGGAAATTGCCCTGATCTTGGGGATAACCATTGGAAACGATGGCTAATACCGCATGATGCCTACGGGCCAAAGAGGGGGACCTTCGGGCCTCTCTCGTCAGGATATGCCTAGGTGGGATTAGCTAGTTGGTGAGGTAAGGGCTCATAAGGCGACGATCCCTATCTGGTCTGAGAGGATGTTCAGCCTCATGGAACTGAGACACGGCCCAGACTCCTACGGGAGGCAGCATTGGGGAATATTGCACACTGGGCGAAAACCTGATGCAGCCATGCCGCTTGTGTGAGGAAAGCCTTCGGGTTGTAAAGCACCTACAGTCGTGAGGAAGGTGGTGTAG
>Sample_Name=118_16R Chromat_id=19088088 Read_id=18854621 Version=1 Length=917
GGGGTACGGTGGCCTTAACCACATGCTACGTCGAGCGGTANGACGAGTTATCTCGAATCCTTCGGGGTAACGATAACGGCGTCGAGCGGCGGACGGGTGAGTAATGCCTAGGAAATTGCCCTGATGTGGGGGATAACCATTGGAAACGATGGCTAATACCGCATGATGCCTACTGGCCAAAGAGGGGGACCTTCGGGCCTCTCGCGTCAGGATATGCCTAGGTGGGATTAGCTAGTTGGTGAGGTAAGGGCTCACCAAGGCGACGATCCCTAGCTGGTCTGAGAGGATGATCAGCCACACTGGAACTGAGACACGGTCCAGACTCCTACGGGAGGCAGCAGTGGGGAATATTGCACAATGGGCGCAAGCCTGATGCAGCCATGCCGCGTGTGTGAAGAAGGCCTTCGGGTTGTAAAGCACTTTCAGTCGTGAGGAAGGTAGTGTAGTTAATAGCTGCATTATTTGACGTTAGCGACAGAAGAAGCACCGGCTAACTCCGTGCCAGCAGCCGCGGTAATACGGAGGGTGCGAGCGTTAATCGGAATTACTGGGCGTAAAGCGCATGCAGGTGGTTTGTTAAGTCAGATGTGAAAGCCCGGGGCTCAACCTCGGAATAGCATTTGAAACTGGCAGACTAGAGTACTGTAGAGGGGGGTAGAATTTCAGGTGTAGCGGTGAAATGCGTAGAGATCTGAAGGAATACCGGTGGCGAAGGCGGCCCCCTGGACAGATACTGACACTCAGATGCGAAAGCGTGGGGAGCAAACAGGATTAGATACCCTGGTAGTCCACGCCGTAAACGATGTCTACTTGGAGGTTGTGGCCTTGAGCCGTGGCTTTCGGAGCTAACGCGTTAAGTAGACCGCCTGGGGAGTACGGTCGCAAGATTAAAACTCAAATGAATTGACGGGGGCCCG
>Sample_Name=37_16R Chromat_id=19088101 Read_id=18854564 Version=1 Length=1119
GGGCGAAGTGCAGGCCTAACCAACATGCGAGTGCGAGCGGAAACGCAGTTATCTGAATCTCTTCGGGGAATTATATATCGAGTTTGTCGGAATTCANCGATTGTATAGCCTAGAGAGGTTAACCAGCAACCAGTTTCAAGATGCCGGGACTTAACAACTTGAGCGCTGACTCACCGCAGCGCCAACAAGGGGCATAATGAAGCCCTTGGGTTTCTGGGCTGATTCAGTTTTAAGTTTTGTCATCGCTGATGATCTGTACCATCGTTTCACGAAAGTGAACTAGGGTGACATGATGACGTATGCANAGCTACTCTGGTACGCGGACATACATTGTCGGAACTGGGTCGTGAATTCAATCTGCGAGATTATTTCAAATTAGGGTCCAGGTNTATTGCGATGTGTGGNCGGAATTCCCGCTCGAGGACTGCTATAGTTACTCCTCATGTCGGTGAGAAGCCTTTATTTGGTTCATTTTACGCTATACANCGAATTTTGANNATCGAAGAAGGGGTAACCAAAACTCCGTGCCAGCAGCCGCGGTAATACGGAGGGTGCGAGCGTTAATCGGAATTACTGGGCGTAAAAGCGCATGCAGGGTGGTTTGTTAGAGTCAGAATGTGGAAAAGCCCCGGGGGCTTCAAACCCTCGGGAAATAGCCATTTTGAAAAACTGGCCAGAACTAGGAGGTACTGTAAGAGGGGGGGGTAAGAAATTTTCCAGGTGGTAGGCGGGTGAAAAATGCCGTAGGAGAATCTTGAAAGGGAAATACCCGGGTGGGCGAAAGGGCGGGCCCCCCCTGGGAACAGAATACCTGAACACCTCCAGAATGCCGAAAAAGCCGTGGGGGGAGGCAAAACCAGGGAATTTAAGAATACCCCCTGGGTTAGGTCCCACCGCCCCGTTAAAAACCGAATTGTTCCTAACCTTTGGGAAGGGTTTGGTGGGGCCCTTTGAAGCCCCGGTGGGCTTTTTCGGGGAAGCCTTAAACCGCGGTTTAAAGTTAAGAACCCGGCCCCTGGGGGGGAAGTTAACCGGGTTCCGCCAAAGGAATTTAAAAAAACCTTCCAAAATTGGANNNTNTGAACGGGGNNNGCCCCCCCCNCAAANAACCCNGGTTGG
>Sample_Name=39_16R Chromat_id=19088102 Read_id=18854596 Version=1 Length=923
GGGGGTGCGGGGCCTACACATGCAAGTCGAGCGGTAACATTTGCTAGCTTGCTAGAAGATGACCAGCGGCGGACGGGTGAGTAATGCTTGGGAACATGCCTTGAGGTGGGGGACAACAGTTGGAAACGACTGCTAATACCGCATAATGTCTACGGACCAAAGGGGGCTTCGGCTCTCGCCTTTAGATTGGACCAAGTGGGATTAGCTAGTTGGTGAGGTAATGGCTCACCAAGGCGACGATCCCTAGCTGGTTTGAGAGGATGATCAGCCACACTGGGACTGAGACACGGCACAGACTCCTACGGGAGGCAGCAGTGGGGAATATTGCACAATGGGCGCAAGCCTGATGCAGCCATGCCGCGTGTGTGAAGAAGGCCTTCGGGTTGTAAAGCACTTTCAGTCAGGAGGAAAGGTTAGTAGTTAATACCTGCTAGCTGTGACGTTACTGACAGAAGAAGCACCGGCTAACTCCGTGCCAGCAGCCGCGGTAATACGGAGGGTGCGAGCGTTAATCGGAATTACTGGGCGTAAAGCGTACGCAGGCGGTTTGTTAAGCGAGATGTGAAAGCCCCGGGCTCAACCTGGGAACTGCATTTCGAACTGGCAAACTAGAGTGTGATAGAGGGTGTTAGAATTTCAGGTGTAGCGGTGAAATGCGTAGAGATCTGAAGGAATACCGATGGCGAAGGCAGCCACCTGGGTCAACACTGACGCTCATGTACGAGAGCGTGGGGAGCAAACAGGATTAGATACCCTGGTAGTCCACGCCGTAAACGATGTCTACTAGAAGCTCGGAACCTCGTTTCTGTTTTTTCAAAGCTAACGCATTAAGTAGACCGCCTGGGGGAGTACGGCCGCAAGGTTTAAAACTCAAATGAATTTGACCGGCGGCCCCGCACAAGCGGGGGGAGCATGTGGGTTTA
>Sample_Name=3_16R Chromat_id=19088103 Read_id=18854570 Version=1 Length=917
GGGCTTGCGGGGCCTTAACCACATGCAGTCGAAGCGGANNCTACTATATCTGAACCTTCGGGGTAACCATAAGGGCGTCGAGCGGCGGACGGGTGAGTAATGCCTAGGAAATTGCCCTGATGTGGGGGATAACCATTGGAAACGATGGCTAATACCGCATGATGCCTACGGGCCAAAGAGGGGGACCTTCGGGCCTCTCGCGTCAGGATATGCCTAGGTGGGATTAGCTAGTTGGTGAGGTAATGGCTCACCAAGGCGACGATCCCTAGCTGGTCTGAGAGGATGATCAGCCACACTGGAACTGAGACACGGTCCAGACTCCTACGGGAGGCAGCAGTGGGGAATATTGCACAATGGGCGCAAGCCTGATGCAGCCATGCCGCGTGTGTGAAGAAGGCCTTCGGGTTGTAAAGCACTTTCAGTCGTGAGGAAGGTTGTGTAGTTAATAGCTGCATTATTTGACGTTAGCGACAGAAGAAGCACCGGCTAACTCCGTGCCAGCAGCCGCGGTAATACGGAGGGTGCGAGCGTTAATCGGAATTACTGGGCGTAAAGCGCATGCAGGTGGTTTGTTAAGTCAGATGTGAAAGCCCGGGGATCAACCTCGGAATAGCATTTGAAACTGGCAGACTAGAGTACTGTAGAGGGGGGTAGAATTTCAGGTGTAGCGGTGAAATGCGTAGAGATCTGAAGGAATACCGGTGGCGAAGGCGGCCCCCTGGACAGATACTGACACTCAGATGCGAAAGCGTGGGGAGCAAACAGGATTAGATACCCTGGTAGTCCACGCCGTAAACGATGTCTACTTGGAGGTTGTGGCCTTGAGCCGTGGCTTTCGGAGCTAACGCGTTAAGTAGACCGCCTGGGGAGTACGGTCGCAAGATTAAAACTCAAATGAATTGACGGGGGCCCGCACA
>Sample_Name=46_16R Chromat_id=19088118 Read_id=18854620 Version=1 Length=891
GGGGNGGCGGAGCCTTACCACATGCAAGTCGAGCGGAAACGAGTTATCTGAGCCTTCGGGTCGACGATAACGGCGTCGAGCGGCGGACGGGTGAGTAATGCCTGGGAAATTGCCCTGATGTGGGGGATAACCATTGGAAACGATGGCTAATACCGCATAATAGCTTCGGCTCAAAGAGGGGGACCTTCGGGCCTCTCGCGTCAGGATATGCCCAGGTGGGATTAGCTAGTTGGTGAGGTAAGGGCTCACCAAGGCGACGATCCCTAGCTGGTCTGAGAGGATGATCAGCCACACTGGAACTGAGACACGATCCAGACTCATACGGGAGGCAGCAGTGGGGAATATTGCACAATGGGCGCAAGCCTGATGCAGCCATGCCGCGTGTATGAAGAAGGCCTTCGGGTTGTAAAGTACTTTCAGCAGTGAGGAAGGTGGTGCAGTTAATAGCTTTATTGTTTGACGTTAGCTGCAGAAGAAGCACCGGCTAACTCCGTGCCAGCAGCCGCGGTAATACGGAGGGTGCGAGCGTTAATCGGAATTACTGGGCGTAAAGCGCATGCAGGTGGTTTGTTAAGTCAGATGTGACAGCCCGGGGCTCAACCTCGGAATTGCATTTGAAACTGGCAGACTAGAGTACTGTAGAGGGGGGTAGAATTTCAGGTGTAGCGGTGAAATGCGTAGAGATCTGAAGGAATACCGGTGGCGAAGGCCGCCCCCTGGACAGATACTGACACTCAGATGCGAGAGCGTGGGGAGCAAACNGGATTAGATACCCTGGTAGTCCACGCCGTAAACGATGTCTACTTGGAGGTTGTGGCCTTGAGCCGTGGCTTTCGGAGCTAACGCGTTAAGTAAGACCGCCTGGGGAGTACGGTCGCAAGAATAAAACTT
>Sample_Name=60_16R Chromat_id=19088111 Read_id=18854567 Version=1 Length=965
GGGGTTCCGCTAGCCTTAACTCAGTGCTACGTCGAGCGGNNGACGAGTTATCTCGAACCTTCGGGGTNCGATAACGGCGTCGAGCGGCGGACGGGTGAGTAATGCCTAGGAAATTGCCCTGATGTGGGGGATAACCATTGTAAACGATGGCTAATACCGCATGATGCCTACTGGCCAAAGAGGGGGACCTTCGGGCCTCTCGCGCCATGATATGCCTAGGTGGGATTAGCTAGTTGGTGAGGTAAGGTCTCACCAAGGCGACGATCCCTAGCTGGTCTGAGAGGATGATCAGCCACACTGGAACTGAGACACGGTCCAGACTCCTACGGGAGGCAGCAGTGGGGAATATTGCACAATGGGCGCAAGCCTGATGCAGCCCTGCCGCGTGTGTGAAGAAGGCCTTCGGGTTGTAAAGCACTTTCAGTCGTGAGGAAGGTAGTGTAGTTAATAGCTGCATTATTTGACGTTAGCGACAGAAGAAGCACCGGCTAACTCCGTGCCAGCAGCCGCGGTAATACGGAGGGTGCGAGCGTTAATCGGAATTACTGGGCGTAAAGCGCATGCGGGTGGTTTGTTAAGTCAGATGTGAAAGCCCGGGGCTCAACCTCGGAATAGCATTTGAAACTGGCAGACTAGAGTACTGTAGAGGGGGGTAGAATTTCAGGTGTAGCGGTGAAATGCGTAGAGATCTGAAGGAATACCGGTGGCGAAAGCGGCCCCCTGGACAGATACTGACACTCAGATGCGAAAAGCGTGGGGAGCAAACAGGATTAGATACCCTGGTAGTCCACGCCGTAAAACGATGTCTACTTGGGAGGTTGTGGCCCTTGAGCCGTGGCTTTTCGGAGCTAACGCGTTTAAGTAGAACCGCCCTGGGGGAGTACGGGTCGCCAAGAATTAAAAANTCAAAATGAATTTGACCGGGGGGCCCCGCCACAAACCGGTGGGAGCATGGTGGTTTAAAA
>Sample_Name=68_16R Chromat_id=19088112 Read_id=18854613 Version=1 Length=945
GGGGATGGCGGGCCANGAACAATGACCAAGTCGAGCGGAAACGAGTTATCTGAAGCATTCGGGGAACGATAACGGCGTCGAGCGGCGGACAGGTGAGTAATACCTAGGAAATTGCCCTGATGTGGGGGATAACCATTGGAAACGATGGCTAATACCGCATGATGCCTACGGGCCAAAGAGGGGGACCTTCGGGCCTCTCGCGTCAGGATATGCCTAGGTGGGATTAGCTAGTTGGTGAGGTAAGGGCTCACCAAGGCGACGATCCCTAGCTGGTCTGAGAGGATGATCAGCCACACTGGAACTGAGACACGGTCCAGACTCCTACGGGAGGCAGCAGTGGGGAATATTGCACAATGGGCGCAAGCCTGATGCAGCCATGCCGCGTGTATGAAGAAGGCCTTCGGGTTGTAAAGTACTTTCAGTCGTGAGGAAGGCGGTGTCGTTAATAGCGGCGTTGTTTGACGTTAGCGACAGAAGAAGCACCGGCTAACTCCGTGCCAGCAGCCGCGGTAATACGGAGGGTGCGAGCGTTAATCGGAATTACTGGGCGTAAAGCGCATGCAGGTGGTTTGTTAAGTCAGATGTGAAAGCCCGGGGCTCAACCTCGGAATAGCATTTGAAACTGGCAGACTAGAGTACTGTAGAGGGGGGTAGAATTTCAGGTGTAGCGGTGAAATGCGTAGAGATCTGAAGGAATACCGGTGGCGAAGGCGGCCCCCTGGACAGATACTGACACTCAGATGCGAAAGCGTGGGGAGCAAACAGGATTAGATACCCTGGTAGTCCACGCCGTAAACGATGTCTACTTGGAGGTTGTGGCCTTGAGCCGTGGCTTTCGGAGCTAACGCGTTAAGTAGACCGCCTGGGGAGTACGGTCGCAAGATTAAAACTCAAATGAATTGACGGGGGCCCGCACAAGCGGTGGAGCATGTGGGTTTAATTCGA
>Sample_Name=69_16R Chromat_id=19088113 Read_id=18854575 Version=1 Length=921
GGGGNGGGCGGCCTAACACATGCAAGTCGAGCGGGNGCATANCACAAAGCTTGCTTTTGAAGATGACGAGCGGCGGACGGGTGAGTAATGCCTGGGAATTTGCCCATTTGTGGGGGATAACAGTTGCGAAACGACTGCTAATACCGCATACGCCCTACGGGGGAAAGCAGGGGACCTTCGGGCCTTGCGCTGATGGATAAGCCCAGGTGGGATTAGCTAGTAGGTGAGGTAATGGCTCACCTAGGCGACGATCCCTAGCTGGTCTGAGAGGATGATCAGCCACACTGGGACTGAGACACGGCCCAGACTCCTACGGGAGGCAGCAGTGGGGAATATTGCACAATGGGGGAAACCCTGATGCAGCCATGCCGCGTGTGTGAAGAAAGCCTTCGGGTTGTAAAGCACTTTCAGCGAGGAGGAAAGGGTGTAAGTTAATACCTGACATCTGTGACGTTACTCGCAGAAGAAGCACCGGCTAACTCCGTGCCAGCAGCCGCGGTAATACGGAGGGTGCGAGCGTTAATCGGAATTACTGGGCGTAAAGCGTGCGCAGGCGGTTTGTTAAGCGAGATGTGAAAGCCCCGGGCTCAACCTGGGAACCGCATTTCGAACTGGCAAACTAGAGTCTTGTAGAGGGGGGTAGAATTCCAGGTGTAGCGGTGAAATGCGTAGAGATCTGGAGGAATACCGGTGGCGAAGGCGGCCCCCTGGACAAAGACTGACGCTCAGGCACGAAAGCGTGGGGAGCAAACAGGATTAGATACCCTGGTAGTCCACGCCGTAAACGATGTCTACTCGGAGTTTGGTGTCTTGAACACTGGGCTCTCAAGCTAACGCATTAAGTAGACCGCCTGGGGAGTACGGCCGCAAGGTTAAAACTCAAATGAATTGACGGGGGCCCGCACAAGCGGTGGAAGCATT
>Sample_Name=7_16R Chromat_id=19088114 Read_id=18854604 Version=1 Length=1129
GGGCTTGCGGAGTCCTACCAATGCAACGTCGAGCGGAAACGAGTTATCTGAACCTTCGTGCGGAACGATAACGGCGTCGAGCGGCGGACGGGTGAGTAATGCCTAGGAAATTGCCCTGATGTGGGGGATAACCATTGGAAACGATGGCTAATACCGCATGATGCCTACGGGCCAAAGAGGGGGACCTTCGGGCCTCTCGCGTCAGGATATGCCTAGGTGGGATTAGCTAGTTGGTGAGGTAAGGGCTCACCAAGGCAACGATCCCTAGCTGGTCTGAGAGGATGATCNGCCACACTGAGAACTGAGACACGTTAAAAAANTCATACGGGAGGCAGCAGTGTTTGAATATTGCACAATGGGCGCAAGCCTGATGCAGCCATGCCGCGTGTATGAAGAAGGCCTTCGGATTGTAAAGTACTTTCAGTCGTGAGGGAAGGCGGCGTCATTAATAGCTTTTTTTTTTTTGACGTTAGCGACAGAAGAAGCACCGTTCTAACTCCCCTGCCCAGCCAGCCGCGGTAAATACGGGAGGGGTGCTGAGTCGTTAAATCTAGAATTTACTGAGGCGTAAAAGCGCATGGCAGGGTGGTTTTGTTTAAAGTTCAGAATGTCCAAGAGCCCCCGCGCCCTCAAACCCTCGGAAATTAGTCATTTTGAAAACTGGGCAAGACTAGTAGTTACGTGGGAGGAGGGGGGGGTTAGAAATTTTCAGGGTGTAAGCGGATGAAAAATGCAGTAGAAGATATGAAAGGGAATTACCCGGGTGGGCGAACCGCCGGCCCCCCCCTGGGAACAAGAATACCTGAACCACTTCAAGAATGGCGGAGAGGCGGTGGGAGGAAGCAAAAACAAGGAATTTAGGATTACCCCCTGGCTACGCTCCCACCGCCCGTTAATAACTTATTGTTCTTACTGTTGGGAGGGTTTGGTGGGCCCTTTTGAAGCCCGGTTGGGCTTTATTCGGGAAGCCTTAAAACGGCGAATTAAAGCTAAGGACCCGGCCCCTGGGGGGGGAAGTAAAGGGGTAAAGAAAAAAAAAATTNTAAAAAAAATNTTTAATAAATNNAATGTTTTGGGNCCCGCGGGGGCGCCCCCCCGNCCCACAAAAAAGCNCGGTGTTTTTAAANNT
>Sample_Name=8_16R Chromat_id=19088116 Read_id=18854557 Version=1 Length=939
GGGGTGGCGAGGCCTACCACATTGCAAGCTCCGGGCGGGGGCAATTCACGTACGTCATTGCTAAGAGCATGNCGGAGCGGTGGAAGGGTGAGTAAAGCTCGGGAACATGCAACCAAGGTGGGGGACAACCATTGGAAACGATGGCTAATACCGCATAATGTCTACGGACCAAAGGGGGCTTCGGCTCTCGCCTTTAGATTGGCCCAAGTGGGATTAGCTAGTTGGTGAGGTAAAGGCTCACCAAGGCGACGATCCCTAGCTGGTTTGAGAGGATGATCAGCCACACTGGAACTGAGACACGGTCCAGACTCCTACGGGAGGCAGCAGTGGGGAATATTGCACAATGGGCGCAAGCCTGATGCAGCCATGCCGCGTGTGTGAAGAAGGCCTTCGGGTTGTAAAGCACTTTCAGTCAGGAGGAAAGGTTAGTAGTTAATACCTGCTAGCTGTGACGTTACTGACAGAAGAAGCACCGGCTAACTCCGTGCCAGCAGCCGCGGTAATACGGAGGGTGCGAGCGTTAATCGGAATTACTGGGCGTAAAGCGTACGCAGGCGGTTTGTTAAGCGAGATGTGAAAGCCCCGGGCTTAACCTGGGAACTGCATTTCGAACTGGCAAACTAGAGTGTGATAGAGGGTGGTAGAATTTCAGGTGTAGCGGTGAAATGCGTAGAGATCTGAAGGAATACCGATGGCGAAGGCAGCCACCTGGGTCAACACTGACGCTCATGTACGAAAGCGTGGGGAGCAAACAGGATTAGATACCCTGGTAGTCCACGCCGTAAACGATGTCTACTAGGAGCTGGGGTCTTCGGACAACTTTTCCAAAGCTAACGCATTAAGTAGACCGCCTGGGGAGTACGGCCGCAAGGTTAAAACTCAAATGAATTGACGGGGGCCCGCACAAGCGGTGGAGCATGTGGTTTAATTCGATGCAAC
>Sample_Name=A21_16R Chromat_id=19088122 Read_id=18854581 Version=1 Length=949
GGGGAGGGGNNGCCTATACATGCAAGTCGAGCGAATGGATTGAGAGCTTGCTCTCAAGAAGTTAGCGGCGGACGGGTGAGTAACACGTGGGTAACCTGCCCATAAGACTGGGATAACTCCGGGAAACCGGGGCTAATACCGGATAACATTTTGAACTGCATGGTTCGAAATTGAAAGGCGGCTTCGGCTGTCACTTATGGATGGACCCGCGTCGCATTAGCTAGTTGGTGAGGTAACGGCTCACCAAGGCAACGATGCGTAGCCGACCTGAGAGGGTGATCGGCCACACTGGGACTGAGACACGGCCCAGACTCCTACGGGAGGCAGCAGTAGGGAATCTTCCGCAATGGACGAAAGTCTGACGGAGCAACGCCGCGTGAGTGATGAAGGCTTTCGGGTCGTAAAACTCTGTTGTTAGGGAAGAACAAGTGCTAGTTGAATAAGCTGGCACCTTGACGGTACCTAACCAGAAAGCCACGGCTAACTACGTGCCAGCAGCCGCGGTAATACGTAGGTGGCAAGCGTTATCCGGAATTATTGGGCGTAAAGCGCGCGCAGGTGGTTTCTTAAGTCTGATGTGAAAGCCCACGGCTCAACCGTGGAGGGTCATTGGAAACTGGGAGACTTGAGTGCAGAAGAGGAAAGTGGAATTCCATGTGTAGCGGTGAAATGCGTAGAGATATGGAGGAACACCAGTGGCGAAGGCGACTTTCTGGTCTGTAACTGACACTGAGGCGCGAAAGCGTGGGGAGCAAACAGGATTAGATACCCTGGTAGTCCACGCCGTAAACGATGAGTGCTAAGTGTTAGAGGGTTTCCGCCCTTTAGTGCTGAAGTTAACGCATTAAGCACTCCGCCTGGGGAGTACGGCCGCAAGGCTGAAACTCAAAGGAATTGACGGGGGCCCGCACAAGCGGTGGAGCATGTGGTTTAATTCGAAGCACCGCGA
>Sample_Name=A8_16R Chromat_id=19088124 Read_id=18854591 Version=1 Length=953
GGGGAAGCGAAGGCCTAAACATGCATAGTCGAGCGGAAGACGAGTTATCTGAACCTTCGGGGAACGATAACGGCGTCGAGCGGCGGACGGGTGAGTAATGCCTAGGAAATTGCCCTGATGTGGGGGATAACCATTGGAAACGATGGCTAATACCGCATGATGCCTACGGGCCAAAGAGGGGGACCTTCGGGCCTCTCGCGTCAGGATATGCCTAGGTGGGATTAGCTAGTTGGTGAGGTAAGGGCTCACCAAGGCGACGATCCCTAGCTGGTCTGAGAGGATGATCAGCCACACTGGAACTGAGACACGGTCCAGACTCCTACGGGAGGCAGCAGTGGGGAATATTGCACAATGGGCGCAAGCCTGATGCAGCCATGCCGCGTGTGTGAAGAAGGCCTTCGGGTTGTAAAGCACTTTCAGTCGTGAGGAAGGTAGTGTAGTTAATAGCTGCATTATTTGACGTTAGCGACAGAAGAAGCACCGGCTAACTCCGTGCCAGCAGCCGCGGTAATACGGAGGGTGCGAGCGTTAATCGGAATTACTGGGCGTAAAGCGCATGCAGGTGGTTTGTTAAGTCAGATGTGAAAGCCCGGGGCTCAACCTCGGAATAGCATTTGAAACTGGCAGACTAGAGTACTGTAGAGGGGGGTAGAATTTCAGGTGTAGCGGTGAAATGCGTAGAGATCTGAAGGAATACCGGTGGCGAAGGCGGCCCCCTGGACAGATACTGACACTCAGATGCGAAAGCGTGGGGAGCAAACAGGATTAGATACCCTGGTAGTCCACGCCGTAAACGATGTCTACTTGGAGGTTGTGGCCTTGAGCCGTGGCTTTCGGAGCTAACGCGTTAAGTAGACCGCCTGGGGAGTACGGTCGCAAGATTAAAACTCAAATGAATTGACGGGGGCCCGCACAAGCGGTGGAGCATGTGGTTTAATTCGATGCAACGCGGG
>61e0ad2fa77ba5dd39439c81f41d6a01
CGCTGGCGGCAGGCCTAACACATGCAAGTCGAGCGGCAGCACAGAGGAACTTGTTCCTTGGGTGGCGAGCGGCGGACGGGTGAGTAATGCCTAGGAAATTGCCCTGATGTGGGGGATAACCATTGGAAACGATGGCTAATACCGCATGATGCCTACGGGCCAAAGAGGGGGACCTTCGGGCCTCTCGCGTCAGGATATGCCTAGGTGGGATTAGCTAGTTGGTGAGGTAATGGCTCACCAAGGCGACGATCCCTAGCTGGTCTGAGAGGATGATCAGCCACACTGGAACTGAGACACG
>4f6fb0f17accb91a950892f10988e9e4
CGCTGGTGGCATGCTTAACACATGCAAGTCGAACGGTAACAGGTCTTCGGATGCTGACGAGTGGCGGACGGGTGAGTAACGCGTAGGAATCTGCCCATTTGAGGGGGATACCAGTTGGAAACGACTGTTAATACCGCATAATATCTGTGGATTAAAGGTGGCTTAGGCTGCCGCAGATGGATGAGCCTGCGTTGGATTAGCTAGTTGGTGGGGTAAGGGCCTACCAAGGCTACGATCCATAGCTGATTTGAGAGGATGATCAGCCACATTGGGACTGAGACACG
>10a0bfdab77b668a67ccee119785534a
CGCTGGCGGCGCGTTTTAAGCATGCAAGTCGAACGGTAGGGTGCTTTCGGGCATCTGAGAGTGGCGAACGGGTGAGTAACACGTAGGTGATGTACCCTGAAGTTGGGGATAGCTCATGGAAACATGGGGTAATACCGAATGATCTAGGAATTTTTGTATTGTTAGCAAAGGAGCGTTTGCTCCGCTTTAGGATCAGCCTGCGGCTTATTAGCTAGTTGGTGAGGTAATGGCTCACCAAGGCGACGATAAGTAGCCGGCCTGAGAGGGTGATCGGCCACATTGGGACTGAGACACG
>7ca8ac912c1020ad81a1b37f219344f6
CGCTAGCGGCAGGCCTAACACATGCAAGTCGAGGGGTAGAACACTTCGGTGTTTGAGACCGGCGCACGGGTGCGTAACGCGTATGCAATCTACCTTGTACAGAGGGATAGCCCAGAGAAATTTGGATTAATACCTCATAGTGTTATCGAATGGCATCGTTTGATAACTAAAGTTCCAACGGTACAAGATGAGCATGCGTCCCATTAGTTAGTTGGTAAGGTAACGGCTTACCAAGACAATGATGGGTAGGGGTCCTGAGAGGGAGATCCCCCACACTGGTACTGAGACACG
>1087d16c9e381d42a13198af6b0982f9
CGCTAGCGGCAGGCTTAACACATGCAAGTCGAGGGGTAACAGGAATAGCTTGCTATTCGCTGACGACCGGCGCACGGGTGCGTAACGCGTATAGAACCTACCTTTTACAGAGGGATAGCCTTTAGAAATGAAGATTAATACCTCATAGTATTAAGAGATGGCCTCATCACTTAATTAAAGATTTATCGGTAAAAGATGGCTATGCGTCCTATTAGCTAGATGGTAAGGTAACGGCTTACCATGGCAACGATAGGTAGGGGTCCTGAGAGGGAGATCCCCCACACTGGTACTGAGACACG
>32cbb1a89f2fbac43d7fd6e044241fe2
CGCTGGCGGCGTGCTTAACACATGCAAGTCGAACGAGAACGGAATATAGCTTGCTATATTTGTCAGCTAAGTGGCGCACGGGTGAGTAATATATAGGTAACGTGCCCCAAAGAAGAGGATAACAGTTGGAAACGATTGCTAAGACTCTATATGCCTTTATGACATAAGTCAGCAAGGGAAATATTTATAGCTTTGGGATCGGCCTGTACAGTATCAGTTAGTTGGTGAGGTAATGGCTCACCAAGACAATGACGCTTAACTGGTTTGAGAGGATGATCAGTCACACTGGAACTGAGACACG
>a90fa59f5617fb2930f52c7bbec3a787
CGCTGGCGGTGTGCCTAATACATGCAAGTCGAGCGAGAAGTTTACTTCTAGCGGCGAACGGGTGAGTAACACGTATCTAACCTGCCCATCAATCTGGAATAACAACGAGAAATTGTTGCTAATGCCGGATAGGTAATATTTACTTATGTTTATATTATTAAAGGAGCGTTTGCTTCGTTGATGAATGGGGATGCGCAGCATTAGGTAGTTGGTAGGGTAAAGGCCTACCAAGCCAACGATGCTTAGCCGGCCTGAGAGGGTGATCGGCCACACTGGAACTGAGACACG
>1eb24a1848670663d96f42b92b39ae18
CGCTGGCGGCAGGCCTAACACATGCAAGTCGAGCGGAAACGAGTTAACTGAACCTTCGGGGAACGTTAACGGCGTCGAGCGGCGGACGGGTGAGTAATGCCTGGGAAATTGCCCTGATGTGGGGGATAACCATTGGAAACGATGGCTAATACCGCATAATAGCTTCGGCTCAAAGAGGGGGACCTTCGGGCCTCTCGCGTCAGGATATGCCCAGGTGGGATTAGCTAGTTGGTGAGGTAATGGCTCACCAAGGCGACGATCCCTAGCTGGTCTGAGAGGATGATCAGCCACACTGGAACTGAGACACG
>a25c460a2db132d0eb4b4084f9dba3ec
CGCTGGCGGTATGCTTTACACATGCAAGTCGAACGGCAGCATAGGTGCTTGCACCTGATGGCGAGTGGCGAACGGGTGAGTAATGCATCGGAACGTGCCCAATCGTGGGGGATAACGCAGCGAAAGCTGTGCTAATACCGCATACGATCTACGGATGAAAGCGGGGGACCTTCGGGCCTCGCGCGAATGGAGCGGCCGATGTTAGATTAGGTAGTTGGTGGGGTAAAGGCTCACCAAGCCGACGATCTATAGCTGGTCTGAGAGGACGACCAGCCACACTGGAACTGAGACACG
>5728c2a1000734e559ca3910886213f3
CGCTGGCGGCAGGCCTAACACATGCAAGTCGAGCGGAAACGAGTTATCTGAACCTTCGGGGAACGATAACGGCGTCGAGCGGCGGACGGGTGAGTAATGCCTAGGAAATTGCCCTGATGTGGGGGATAACCATTGGAAACGATGGCTAATACCGCATGATGCCTACGGGCCAAAGAGGGGGACCTTCGGGCCTCTCGCGTCAGGATATGCCTAGGTGGGATTAGCTAGTTGGTGAGGTAAGGGCTCACCAAGGCGACGATCCCTAGCTGGTCTGAGAGGATGATCAGCCACACTGGAACTGAGACACG
>2c6f78d860c7a3893c6563d13190c8a4
CGCTGGCGGCATGCCTAACACATGCAAGTCGAACGATAAGGTGTTTTCGGACACTGGACAGTGGCGCACGGGTGAGTAACGCGTGGGGACCTACCATACAGTACGGAACAACCATTGGAAACGATGGCTAATACCGTATACGCCCTTAGGGGGAAAGATTTATCGCTGTATGATGGACCCGCGTTGGATTAGGTAGTTGGTGAGGTAATGGCTCACCAAGCCGACGATCCATAGCTGGTTTGAGAAGATGATCAGCCACATTGGGACTGAGACACG
>20b3815dadb8b4a5878adadc88fa6e67
CGCTGGCGGCGCGTTTTAAGCATGCAAGTCGAACGGTAGGGTGCTTTCGGGCATCTGAGAGTGGCGAACGGGTGAGTAACACGTAGGTGATGTACCCTGAAGTTGGGGATAGCTCATGGAAACATGGGGTAATACCGAATGATCTAGCAATTTTTGTATTGTTAGCAAAGGAGCGTTTGCTCTGCTTTAGGATCAGCCTGCGGCTTATTAGCTAGTTGGTGAGGTAATGGCTCACCAAGGCGACGATAAGTAGCCGGCCTGAGAGGGTGATCGGCCACATTGGGACTGAGACACG
>dab807ae2c032e5166243e10ab9c5ead
CGCTGGCGGCAGGCCTAACACATGCAAGTCGAGCGGATGACGGTAGCTTGCTACCTGATTCAGCGGCGGACGGGTGAGTAATGCCTAGGAATCTGCCTAGTAGTGGGGGACAACAGTTGGAAACGGCTGCTAATACCGCATACGTCCTACGGGAGAAAGTGGGGGATCTTCGGACCTCACGCTATTAGATGAGCCTAGGTACGATTAGCTAGTTGGTAGGGTAAAGGCCTACCAAGGCGACGATCGTTAACTGGTCTGAGAGGATGATCAGTCACACTGGAACTGAGACACG
>81dfbcf4d44e6fefa3153a4cf0f0b599
CGCTGGCGGTATGCTTTACACATGCAAGTCGAACGGCAGCATAGGTGCTTGCACCTGATGGCGAGTGGCGAACGGGTGAGTAATGCATCGGAACGTGCCCAATCGTGGGGGATAACGCAGCGAAAGCTGTGCTAATACCGCATACGATCTACGGATGAAAGCGGGGGACCTTCGGGCCTCGCGCGAATGGAGCGGCCGATGTTAGATTAGGTAGTTGGTGGGGTAAGGGCTCACCAAGCCGACGATCTATAGCTGGTCTGAGAGGACGACCAGCCACACTGGAACTGAGACACG
>cd1f941bd1ab021f58284034eec738a9
CGCTGGCGGCAGGCCTAACACATGCAAGTCGAGCGGCAGCACAGAGGAACTTGTTCCTTGGGTGGCGAGCGGCGGACGGGTGAGTAATGCCTAGGAAATTGCCCTGATGTGGGGGATAACCATTGGAAACGATGGCTAATACCGCATGATGCCTACGGGCTAAAGAGGGGGACCTTCGGGCCTCTCGCGTCAGGATATGCCTAGGTGGGATTAGCTAGTTGGTGAGGTAATGGCTCACCAAGGCGACGATCCCTAGCTGGTCTGAGAGGATGATCAGCCACACTGGAACTGAGACACG
>364c1986c4f0e1bebba895a3804871e2
CGCTAGCGGCAGGCCTAACACATGCAAGTCGAGGGGTAACGGGGTGCTTGCACCGCCGACGACCGGCGCACGGGTGCGTAACGCGTATAGAATCTGCCTTGTACTGGAGAATAGCCCAGAGAAATTTGGATTAATGCTCCATGGTATATTAGTTTGGCATCGAACAGATATTAAAGGTTACGGTACAAGATGACTATGCGTCCTATTAGCTAGATGGTGTGGTAACGGCATACCATGGCGACGATAGGTAGGGGCCCTGAGAGGGGGATCCCCCACACTGGTACTGAGACACG
>739f1cc03f8dddc664768dd7b3290923
CGCTGGCGGCAGGCCTAACACATGCAAGTCGAGCGGATGAATGGAGCTTGCTCCATGATTCAGCGGCGGACGGGTGAGTAATGCCTAGGAATCTGCCTGGTAGTGGGGGACAACAGTTGGAAACGACTGCTAATACCGCATACGTCCTACGGGAGAAAGCAGGGGACCTTCGGGCCTTGCGCTATCAGATGAGCCTAGGTCGGATTAGCTAGTTGGTGGGGTAAAGGCCTACCAAGGCGACGATCCGTAACTGGTCTGAGAGGATGATCAGTCACACTGGAACTGAGACACG
>0cb53f63b0ae70811f8b6b737cf20290
CGCTGGCGGCAGGCCTAACACATGCAAGTCGAACGGGATCTTCGGATCTAGTGGCGGACGGGTTAGTAACGCGTGGGAACGTACCCTTTTCTACGGAATAGCCTCGGGAAACTGAGAGTAATACCGTATACGCCCTTCGGGGGAAAGATTTATCGGAGAAGGATCGGCCCGCGTAAGATTAGATAGTTGGTGGGGTAATGGCCTACCAAGTCTACGATCTTTAGCTGGTTTGAGAGGATGATCAGCAACACTGGGACTGAGACACG
>662855fc5badc89603a85846a19bc267
CGCTGGCGGCATGCCTAATACATGCAAGTCGAACGAAGTGCACTTGTGTACTTAGTGGCGAACGGGTGAGTAACACGTATCTAATCTACCCAATAGCGGGGGATAACAGTTGGAAACGACTGCTAATACCGCATATGATTTATTAAGATAACTTTATAAATTGAAAGGCGCTCTCAAGCGCCACTACTGGATGAGGATGCGCCGTATTAGCTAGTTGGTAGGGTAAAAGCCTACCAAGGCAATTATACGTAGCCGACCTGAGAGGGTGAACGGCCACATTGGGACTGAGACACG
>64f72d2ca2f5f8850258e2fed8482461
CGCTGGCGGTAGGCTTAACACATGCAAGTCGAGCGGAAACGAAGAATAGCTTGCTATTCTGGCGTCGAGCGGCGGACGGGTGAGTAATGCTTGGGAATCTGCCCAGTCGAGGGGGACAACAGTTGGAAACGACTGCTAATACCGCATACGACCTACGGGTGAAAGGGGGCCTCTTCTTGAAAGCTCTCGCGACTGGATGAGCCCAAGTGGGATTAGCTTGTTGGTGAGGTAAGAGCTCACCAAGGCGACGATCCCTAGCTGGTCTGAGAGGATGATCAGCCACACTGGAACTGAGACACG
>9a9bb2d2db6113decf0c4c3e2e84f4e2
CGCTGGCGGCATGCTTTACACATGCAAGTCGAACGGCAGCACGGGAGCTTGCTCCTGGTGGCGAGTGGCGAACGGGTGAGTAATGCATCGGAACGTACCCAGTAGTGGGGGATAGCCCGGCGAAAGCCGGATTAATACCGCATATTTCCTGAGGGAGAAAGCGGGGGACCTTCGGGCCTCGCGCTACTGGAGCGGCTGATGTCGGATTAGCTAGTTGGTGAGGTAAAGGCTCACCAAGGCGACGATCCGTAGCTGGTCTGAGAGGATGATCAGCCACACTGGGACTGAGACACG
>f21f86227e2dce4878b55c1ca086f447
CGCTGGCGGCAGGCCTAACACATGCAAGTCGAGCGGCAGCACAGAGAAACTTGTTTCTCGGGTGGCGAGCGGCGGACGGGTGAGTAATGCCTGGGAAATTGCCCTGATGTGGGGGATAACCATTGGAAACGATGGCTAATACCGCATAATAGCTTCGGCTCAAAGAGGGGGACCTTCGGGCCTCTCGCGTCAGGATATGCCCAGGTGGGATTAGCTAGTTGGTGAGGTAATGGCTCACCAAGGCGACGATCCCTAGCTGGTCTGAGAGGATGATCAGCCACACTGGAACTGAGACACG
>d324a9a7e63ab102b07b08aad02d0c39
CGCTAGCGGCAGGCCTAACACATGCAAGTCGAGGGGTAGGACACTTCGGTGTTTGAGACCGGCGCACGGGTGCGTAACGCGTATGCAATCTACCTTGTACAGAGGGATAGCCCAGAGAAATTTGGATTAATACCTCATAGTGTTATCGAATGGCATCGTTTGATAACTAAAGTTCCAACGGTACAAGATGAGCATGCGTCCCATTAGTTAGTTGGTAAGGTAACGGCTTACCAAGACAATGATGGGTAGGGGTCCTGAGAGGGAGATCCCCCACACTGGTACTGAGACACG
>e377a6ee66f25cdb3871ad79c7560b35
CGCTAGCGGCAGGCCTAACACATGCAAGTCGAGGGGTAGAATACTTCGGTGTTTGAGACCGGCGCACGGGTGCGTAACGCGTATGCAATCTACCTTGTACAGAGGGATAGCCCAGAGAAATTTGGATTAATACCTCATAGTGTTATCGAATGGCATCGTTTGATAACTAAAGTTCCAACGGTACAAGATGAGCATGCGTCCCATTAGTTAGTTGGTAAGGTAACGGCTTACCAAGACAATGATGGGTAGGGGTCCTGAGAGGGAGATCCCCCACACTGGTACTGAGACACG
>fb0acfb7687af9d93dee33fdf374c152
CGCTGGCGGCAGGCCTAACACATGCAAGTCGAGCGAGAAGGTTCCTTCGGGGACTGGAGAGCGGCGGACGGGTTAGTAACGCGTGGGAACGTGCCTTAAGGTCTGGGATAACCATTGGAAACGATGGCTAATACCGGATGGTCCCTTCGGGGTAAAGCTTTAGCGCCTTAAGATCGGCCCGCGTTAGATTAGCTAGTTGGTGAGGTAATGGCTCACCAAGGCGACGATCTATAGCTGGTTTGAGAGGATGATCAGCAACACTGGAACTGAGACACG
>777313356c9d305040ad5a06a9de988a
CGCTGGCGGCAGGCCTAACACATGCAAGTCGAGCGGAAACGAAGAGGTGCTTGCACCTCTGGCGTCGAGCGGCGGACGGGTGAGTAATGCTTGGGAATATGCCTTATGGTGGGGGACAACAGTTGGAAACGACTGCTAATACCGCATGATGTCTACGGACCAAAGTGGGGGACCTTCGGGCCTCACGCCATAAGATTAGCCCAAGTGGGATTAGCTAGTTGGTGAGGTAATGGCTCACCAAGGCGACGATCCCTAGCTGGTTTGAGAGGATGATCAGCCACACTGGGACTGAGACACG
>2cfe691eb57d3b6ea90012de8a2189f4
CGCTGGCGGCAGGCTTAACACATGCAAGTCGAGCGGTAGAGAAAAGCTTGCTTTTCTCGAGAGCGGCGGACGGGTGAGTAACGCGTAGGAATCTGCCGAGTAGTGGGGGATAGCCCAGAGAAATTTGGATTAATACCGCATACGCCCTAAGGGGGAAAGGAGGGGATCTTCGGACCTTTCGCTATTCGATGAGCCTGCGTGAGATTAGCTAGTTGGTAGGGTAAAGGCCTACCAAGGCGACGATCTCTAGCTGGTCTGAGAGGATGATCAGCCACACTGGGACTGAGACACG
>3c5a6500acb7e8ef282a1c600c43b95d
CGCTGGCGGTATGCCTAACACATGCAAGTCGAACGAGAAGCTTTTCTTCGGAGAAGCAGAAAGTGGCGAACGGGTGAGTAACGCGTAGGTAACGTGCCTCTTAGTTTGGGATAAGCATTGGAAACGATGTCTAATACCGGATGTGGTCTTCGGACTAAAGTCTTCGGATGCTAAGAGATCGGCCTGCGTTAGATTAGCTAGTTGGTGAGGTAATGGCTCACCAAGGCGACGATCTATAGCGGATCTGAGAGGGTGATCCGCCACACTGGGACTGAGATACG
>803b585b7a26fa14f86762d524566b53
CGCTGGCGGCAGGCCTAACACATGCAAGTCGAGCGGTAGAGAGAAGCTTGCTTCTCTTGAGAGCGGCGGACGGGTGAGTAATGCCTAGGAATCTGCCTAGTGGTGGGGGATAACGTTCGGAAACGGACGCTAATACCGCATACGTCCTACGGGAGAAAGCGGGGGACCTTCGGGCCTCGCGCCATTAGATGAGCCTAGGTCGGATTAGCTAGTTGGTGAGGTAATGGCTCACCAAGGCTACGATCCGTAACTGGTCTGAGAGGATGATCAGTCACACTGGAACTGAGACACG
>c5896a8137e42cdd051c308505d47c18
CGCTGGCGGCAGGCCTAACACATGCAAGTCGAGCGGAAACGAGTTATCTGAGCCTTCGGGGGACGATAACGGCGTCGAGCGGCGGACGGGTGAGTAATGCCTAGGAAATTGCCCTGATGTGGGGGATAACCATTGGAAACGATGGCTAATACCGCATGATGCCTACGGGCCAAAGAGGGGGACCTTCGGGCCTCTCGCGTCAGGATATGCCTAGGTGGGATTAGCTAGTTGGTGAGGTAAGGGCTCACCAAGGCGACGATCCCTAGCTGGTCTGAGAGGATGATCAGCCACACTGGAACTGAGACACG
>a50f65e9fc3da7a8dc0461600e6f6780
CGCTAGCGGCAGGCTTAACACATGCAAGTCGAACGGTAACATTTCTTGCTTGCAAGAAGATGACGAGTGGCGCACGGGTGCGTAACGCGTATACAACCTGCCTTCAACAAAGGGATAGCCCATGGAAACGTGGATTAATACCTTATAATATATAGAGATGGCATCATCATTATATCAAAGATTTATCGGTTGAAGAGGGGTATGCGTGACATTAGCTAGTTGGTAAGGTAACGGCTTACCAAGGCAACGATGTCTAGGGGTTCTGAGAGGATGATCCCCCACACTGGTACTGAGACACG
>52c7b9de1157c2aac32e1f1f3c37a0ff
CGCTGGCGGCGTGCCTAACACATGCAAGTCGAGCGCTAATCCACCCTTCGGGGTGGTGCAGAGCGGCGCACGGGTGCGTAACACGTGAGAAACCTACCTCCAAGTCTGGGATAACTACTCGAAAGGGTGGCTAATACTGGATAAGCCCACAGGGACCCTGGTTCTAGTGGGAAAAGACGGCCTCTATTTATAAGCTGTCGCTTAGAGATGGTCTCGCGTTCCATTAGCTTGTTGGTAAGGTAACGGCTTACCAAGGCTACGATGGATAGCTGGTCTTAGAGGATGATCAGCCACACTGGAACTGAGACACG
>5a5ca29fec02a211e356ce052d6caa1d
CGCTAGCGGCAGGCTTAACACATGCAAGTCGAGGGGCAGCACGTCTTCGGATGGTGGCGACCGGCGCACGGGTGCGTAACGCGTATACAATCTGCCTCTTACTGCGGGATAGCCCAGAGAAATTTGGATTAATATCGCATAGTATAACAGTTCGGCATCGAACAGTTATTAAAGGTTACGGTAAGAGATGAGTATGCGTTCTATTAGCTAGATGGTAAGGTAACGGCTTACCATGGCAACGATAGATAGGGGCCCTGAGAGGGGGATCCCCCACACTGGTACTGAGACACG
>02137d68904748b8063572ddf391e89f
CGCTGGCGGCAGGCCTAACACATGCAAGTCGAGCGCACCCTTCGGGGCGAGCGGCGGACGGGTTAGTAACGCGTGGGAATGTACCCTTCTCTATGGAATAGCCTCGGGAAACTGAGAGTAATACCATATACGCCCTTCGGGGGAAAGATTTATCGGAGAAGGATCAGCCCGCGTAAGATTAGATAGTTGGTGGGGTAATGGCCTACCAAGTCTACGATCTTTAGCTGGTTTTAGAGGATGATCAGCAACACTGGGACTGAGACACG
>1c5e033f1d8871be6baeb623c649dbb2
CGCTGGCGGCAGGCCTAACACATGCAAGTCGAACGAAGCCTTCGGGCTTAGTGGCGGACGGGTGAGTAACGCGTGGGAACATACCCTTTGGTACGGAATAGCCTCGGGAAACTGGGAGTAATACCGTATGTGCCCTTCGGGGGAAAGATTTATCGCCAAAGGATTGGCCCGCGTTGGATTAGGTAGTTGGTGGGGTAATGGCCTACCAAGCCGACGATCCATAGCTGGTTTGAGAGGATGATCAGCCACACTGGGACTGAGACACG
>d120b24b9e9837a78db01b2d2e429970
CGCTGGCGGCAGGCCTAACACATGCAAGTCGAGCGCTTCCCTTCGGGGAGGAGCGGCGGACGGGTTAGTAACGCGTGGGAATATACCCAGTTCTAAGGAATAGCCATTGGAAACGATGAGTAATACCTTATACGCCCTTCGGGGGAAAGATTTATCGGAATTGGATTAGCCCGCGTTAGATTAGATAGTTGGTGGGGTAACGGCCTACCAAGTCGACGATCTATAGCTGGTTTGAGAGGATGATCAGCAACACTGGGACTGAGACACG
>e3d30ab3843680e35da59198fa2edad7
CGCTGGCGGCAGGCCTAACACATGCAAGTCGAGGGAGAAGCTACTTTCGGGTAGTGGAGACCGGCAGACGGGTGAGTAACACGTGGGAACATACCTAGTAGTGGGGGATAACAGTTGGAAACGACTGCTAATACCGCATACGCCCTTCGGGGGAAAGATTTATCGCTATTAGATTGGCCCGCGTTAGATTAGCTAGTTGGTAAGGTAACGGCTTACCAAGGCGACGATCTATAGCTGGTTTGAGAGGATGATCAGCCACACTGGGACTGAGACACG
>8084bf612b73a5f45dfce1e6965da1f3
CGCTGGCGGCAGGCTTAACACATGCAAGTCGAACGAGAAGGTTCTTTCGGGAACTGGACAGTGGCGCACGGGTGAGTAACGCGTGGGAATCTACCATGGAGTGGGGGATAACAGTTGGAAACGACTGCTAATACCGCATACGCCCTACGGGGGAAAGATTTATTGCTCTATGATGAGCCCGCGTTAGATTAGGTAGTTGGTGAGGTAACGGCTCACCAAGCCTACGATCTATAGCTGGTCTGAGAGGATGATCAGCCACACTGGGACTGAGACACG
>a5f9bff8fb06b5b1fc1b50874462e788
CGCTGGCGGCAGGCCTAACACATGCAAGTCGAGCGGCAGCACAGAGAAACTTGTTTCTCGGGTGGCGAGCGGCGGACGGGTGAGTAATGCCTGGGAAATTGCCCTGATGTGGGGGATAACCATTGGAAACGATGGCTAATACCGCATGATAGCTTCGGCTCAAAGAGGGGGACCTTCGGGCCTCTCGCGTCAGGATATGCCCAGGTGGGATTAGCTAGTTGGTGAGGTAATGGCTCACCAAGGCGACGATCCCTAGCTGGTCTGAGAGGATGATCAGCCACACTGGAACTGAGACACG
>94a0b14c41c52a53b1de4b54339015a5
CGCTAGCGGCAGGCCTAATACATGCAAGTCGAACGGGATTAGTTGTATTTATATGACTATGAGAGTGGCGCACGGGTGCGTAACACGTATACAATCTGCCCCAAACAGGAGGATAGCTCGGCGAAAGTCGAATTAATACTCCATAACATTGCGAGATGGCATCATCTTGTTATTAAAGCTTCGGCGGTTTGGGATGAGTATGCGCAACATTAGCTAGTTGGAGAGGTAAAAGCTCACCAAGGCTACGATGTTTAGGGGGTCTGAGAGGATTATCCCCCACACTGGTACTGAGACACG
>53093fc1a7ab1862681eb0612b3b76e2
CGCTGGCGGAATGCTTTACACATGCAAGTCGAACGATGAACCTTAGCTTGCTAGGGGGATTAGTGGCGGACGGGTGAGTAATATATCGGAACGTGTCCATTAATGGGGGATAACTAGCCGAAAGGTTGGCTAATACCGCATACGCCCTGAGGGGGAAAGCTGGGGATCTTCGGACCTGGCGTTAATGGAGCGGCCGATACCTGATTAGCTAGTTGGTGGGGTAATGGCCTACCAAGGCAACGATCAGTAGCTGGTCTGAGAGGACGACCAGCCACACTGGGACTGAGACACG
>0a24209939c87de1c64c418d08960827
CGCTGGCGGCAGGCCTAACACATGCAAGTCGAGCGGATGAGTGGAGCTTGCTCCATGATTCAGCGGCGGACGGGTGAGTAATGCCTAGGAATCTGCCTGGTAGTGGGGGACAACAGTTGGAAACGACTGCTAATACCGCATACGTCCTACGGGAGAAAGCAGGGGACCTTCGGGCCTTGCGCTATCAGATGAGCCTAGGTCGGATTAGCTAGTTGGTGGGGTAAAGGCCTACCAAGGCGACGATCCGTAACTGGTCTGAGAGGATGATCAGTCACACTGGAACTGAGACACG
>c4a7bcd9e43cba88c2fbfc0477082b05
CGCTAGCGGGAGGCTTAATACATGCAAGTCGAGCGGTAGAGTGACTTCGGTTGCTTGAGAGCGGCGCACGGGTGAGTAACGCGTACACAATCTACCTTTCAGAGTGGGATAGCCCCGGGAAACTGGGATTAATACCGCATAGTATTTGGAGTTGGCATCAACTCCAAATTAAAGCTCCGGTGCTGAAAGATGAGTGTGCGTACTATTAGCTAGTTGGTGAGGTAACGGCTCACCAAGGCGACGATAGTTAGGGGGCGTGAGAGCGTGACCCCCCACACGGGTACTGAGACACG
>aeb2b6d7f95b0a374d07c30796523389
CGCTGGCGGCAGGCCTAACACATGCAAGTCGAGCGAGAAGGTTCCTTCGGGGGCTGGAGAGCGGCGGACGGGTTAGTAACGCGTGGGAACGTGCCTTAAGGTCTGGGATAACCATTGGAAACGATGGCTAATACCGGATGGTCCCTTCGGGGTAAAGCTTTAGCGCCTTAAGATCGGCCCGCGTTAGATTAGCTAGTTGGTGAGGTAATGGCTCACCAAGGCGACGATCTATAGCTGGTTTGAGAGGATGATCAGCAACACTGGAACTGAGACACG
>227db9cc3214235dc15ec322979756a1
CGCTGGCGGCAGGCCTAACACATGCAAGTCGAGCGGAAACGAGTTATCTGAACCTTCGGGGAACGATAACGGCGTCGAGCGGCGGACGGGTGAGTAATGCCTAGGAAATTGCCCTGATGTGGGGGATAACCATTGGAAACGATGGCTAATACCGCATAATGCCTACGGGCCAAAGAGGGGGACCTTCGGGCCTCTCGCGTCAGGATATACCTAGGTGGGATTAGCTAGTTGGTGAGGTAAGGGCTCACCAAGGCGACGATCCCTAGCTGGTCTGAGAGGATGATCAGCCACACTGGAACTGAGACACG
>ba273e7463da4cf9b7891dd962873403
CGCTGGCGGCAGGCTTAACACATGCAAGTCGAGCGGAAACGAGTTATCTGAACCTTCGGGGAACGATAACGGCGTCGAGCGGCGGACGGGTGAGTAATGCCTAGGAAATTGCCCTGATGTGGGGGATAACCATTGGAAACGATGGCTAATACCGCATGATGCCTACGGGCCAAAGAGGGGGACCTTCGGGCCTCTCGCGTCAGGATATGCCTAGGTGGGATTAGCTAGTTGGTGAGGTAAGGGCTCACCAAGGCGACGATCCCTAGCTGGTCTGAGAGGATGATCAGCCACACTGGAACTGAGACACG
>e056210846615d9aa403593e6162e92d
CGCTGGCGGCAGGCCTAACACATGCAAGTCGAGCGGAAACGAGTTATCTGAACCTTCGGGGAACGATAACAGCGTCGAGCGGCGGACGGGTGAGTAATGCCTAGGAAATTGCCCTGATGTGGGGGATAACCATTGGAAACGATGGCTAATACCGCATAATGCCTACGGGCCAAAGAGGGGGACCTTCGGGCCTCTCGCGTCAGGATATGCCTAGGTGGGATTAGCTAGTTGGTGAGGTAATGGCTCACCAAGGCGACGATCCCTAGCTGGTCTGAGAGGATGATCAGCCACACTGGAACTGAGACACG
>08b0c16d9d1e4fae1f0aaa0d36a24a7a
CGCTGGCGGCAGGCCTAACACATGCAAGTCGAGCGGAAACGAGTTATCTGAACCTTCGGGGGACGATAACGGCGTCGAGCGGCGGACGGGTGAGTAATGCCTAGGAAATTGCCCTGATGTGGGGGATAACCATTGGAAACGATGGCTAATACCGCATAATGCCTACGGGCCAAAGAGGGGGACCTTCGGGCCTCTCGCGTCAGGATATGCCTAGGTGGGATTAGCTAGTTGGTGAGGTAATGGCTCACCAAGGCGACGATCCCTAGCTGGTCTGAGAGGATGATCAGCCACACTGGAACTGAGACACG
>e72d83b36a06d2ccb446b2c929f302a2
CGCTGGCGGCAGGCTTAACACATGCAAGTCGAGCGCACTCTTCGGAGTGAGCGGCGGACGGGTTAGTAACGCGTGGGAACGTGCCCTTCTCTAAGGAATAGCCACTGGAAACGGTGAGTAATACCTTATACGCCCTTCGGGGGAAAGATTTATCGGAGAAGGATCGGCCCGCGTTAGATTAGATAGTTGGTGGGGTAATGGCCTACCAAGTCTACGATCTATAGCTGGTTTTAGAGGATGATCAGCAACACTGGGACTGAGACACG
>d001e0ec77536b99b4dc7f84fe0d25b0
CGCTGGCGGCAGGCCTAACACATGCAAGTCGAGCGGTAACAGGAATTAGCTTGCTAATTTGCTGACGAGCGGCGGACGGGTGAGTAATGCCTAGGGAACTGCCCAGTCGAGGGGGATAACAGTTGGAAACGACTGCTAATACCGCATACGCCCTACGGGGGAAAAGAGGGGACCTTCGGGCCTTCTGCGATTGGATGTACCTAGGTGGGATTAGCTAGTTGGTGAGGTAATGGCTCACCAAGGCGACGATCCCTAGCTGTTCTGAGAGGATGATCAGCCACACTGGGACTGAGACACG
>59b6b2d0b7a82308a1bcabff7efef894
CGCTGGCGGCAGGCTTAACACATGCAAGTCGAACGGGCTCTTCGGAGCTAGTGGCAGACGGGTGAGTAACGCGTGGGAACCTACCTATAAGTACGGAACAACACAGAGAAATTTGTGCTAATACCGTATGTGCTCTTTGGAGTAAAGATTTATCGCTTATAGATGGGCCCGCGTTAGATTAGCTAGTTGGTGAGGTAATGGCTCACCAAGGCGACGATCTATAGCTGGTCTGAGAGGATGATCAGCCACACTGGGACTGAGACACG
