# Supplementary material for: Influence of Temperature and Saline Conditions on Bacteria Naturally Associated With the Cnidarian Host Nematostella vectensis
Source: Int J Microbiol. 2025 Nov 21;2025:4107949. doi: 10.1155/ijm/4107949 (PMC12662692; doi:10.1155/ijm/4107949)
Supplement: Supporting Information 5 — S_Figure_1.fasta. This file contains the sequences generated from this work, in addition to other bacteria that were isolated from N. vectensis. [file 4107949.f5.txt]

>13_16F Sample_Name=13_16F Chromat_id=19027314 Read_id=18794066 Version=1 Length=917
GCCTGACCAAGGNTAAGCGTCCTCCCGAAGCTTAGACTACCTACTTCTTTTGCAGCCCACTCCCATGGTGTGACGGGCGGTGTGTACTAGGCCCGGGAACGTATTCACCGTGGCATTCTGATCCACGATTACTAGCGATTCCGACTTCATGGAGTCGAGTTGCAGACTCCAATCCGGACTACGACGCACTTTTTGGGATTCGCTCACTATCGCTAGCTTGCTGCCCTCTGTATGCGCCATTGTAGCACGTGTGTAGCCCTACTCGTAAGGGCCATGATGACTTGACGTCGTCCCCACCTTCCTCCGGTTTATCACCGGCAGTCTCCCTGGAGTTCCCGACATTACTCGCTGGCAAACAAGGATAAGGGTTGCGCTCGTTGCGGGACTTAACCCAACATTTCACAACACGAGCTGACGACAGCCATGCAGCACCTGTCTCAGAGTTCCCGAAGGCACCAATCCATCTCTGAAAAGTTCTCTGGATGTCAAGAGTAGGTAAGGTTCTTCGCGTTGCATCGAATTAAACCACATGCTCCACCGCTTGTGCGGGCCCCCGTCAATTCATTTGAGTTTTAATCTTGCGACCGTACTCCCCAGGCGGTCTACTTAACGCGTTAGCTCCGAAAGCCACGGCTCAAGGCCACAACCTCCAAGTAGACATCGTTTACGGCGTGGACTACCAGGGTATCTAATCCTGTTTGCTCCCCACGCTTTCGCATCTGAGTGTCAGTATCTGTCCAGGGGGCCGCCTTCGCCACCGGTATTCCTTCAGATCTCTACGCATTTCACCGCTACACCTGAAATTCTACCCCCCTCTACAGTACTCTAGTCTGCCAGTTTCAAATGCTATTCCCGAGGTTGAGCCCCGGGCTTTTCACATCTGACTTAAACAAACCACCTGCATGCGCTTTTACGCC
>15_16F Sample_Name=15_16F Chromat_id=19027315 Read_id=18794075 Version=1 Length=931
GCGTGANCCTCCGGGGTTGACGTCCTCCCGAAGGTTAAGACTATCCACTTCTGTGTAGCAACCCACTCCCATGGTGTGACGGGCGGTGTGTACAAGGCCCGGGAACGTATTCACCGCATCATTCTGATATGCGATTACTAGCGATTCCGACTTCATGGAGTCGAGTTGCAGACTCCAATCCGGACTACGACGCACTTTAAGTGATTCGCTTACCCTCGCAGGTTCGCAGCACTCTGTATGCGCCATTGTAGCACGTGTGTAGCCCTACACGTAAGGGCCATGATGACTTGACGTCGTCCCCACCTTCCTCCGGTTTATCACCGGCAGTCTCCTTAGAGTTCCCGACCGAATCGCTGGCAACTAAGGATAGGGGTTGCGCTCGTTGCGGGACTTAACCCAACATCTCACAACACGAGCTGACGACAGCCATGCAGCACCTGTATCAGAGTTCCCGAAGGCACCAAACCATCTCTGGTAAGTTCTCTGTATGTCAAGTGTAGGTAAGGTTCTTCGCGTTGCATCGAATTAAACCACATGCTCCACCGCTTGTGCGGGCCCCCGTCAATTCATTTGAGTTTTAACCTTGCGGCCGTACTCCCCAGGCGGTCTACTTAATGCGTTAGCTTTGAAAAACAAGTCCGAAGACCCGAGCTTCTAGTAGACATCGCTTACAGCGTGGACTACCAGGGTATCTAATCCTGTGTGCTCTCCACGCTTTCGTACATGAGCGTCAGTGTTGACCCACGTGGCTGCCTTCGCCATCGGTATTCCTTCAGATCTCTACGCATTTCACCGCTACACCTGAAATTCTACCACCCTCTATCAGACTCTAGTTTGCCAGTTCGAAATGCAGTTCCCAGGTTGAGCCCCGGGGCTTTCACATCTCGCTTAAAAAACCCCCGCGTACGCTTTACGCCCAGTAATTCCCATA
>1_16F Sample_Name=1_16F Chromat_id=19027316 Read_id=18794130 Version=1 Length=1177
GGCCCTGAANAAATTGGNGAAGCGTTCGGTCCGCAAGGTAACATCTAGCACTAACTTACTAGTTCGCAGGCCGACTCCCATGGCGCTACAATTCGGCGGGTACTAGGTTTGAATAATCATTCACAATGAATTTCTGATCCACGATCACCAATCGATTGTCCACTTCATGAGAGTCAGAGTTGCAGACTCCTCTCGTCAACTATCGACTCACTTTTCTTGGAGATTCAGCGTGCACTNTTACGCAACGTTCGNATCGACCCCTCCTGTTATAGCCTCTGATTTGGTACCCACNNNAGACGTTAGGCCCCCTTTTCTCTGTATAGCGTTCCATGTATGACTTNGGACGTTCGTTCCCCACCTTTCCTCCCGGGTTTGTCACCGGGTCGTCNNCCCTGGAGTTCCCAGATTTTAACTCTCTTGTTATAAAAATGATAGAAGGTCTGCCCCCTCGTCGCCGATACTTTAGGCCCAATTGTTTACACAACGGATGGCGTGGNAAAAACGCCATGGCAGCTTGGTTGTCTCCTGAGATTCCCGAAAGGCTATCAATACCCTCTGTGCGAAATTCTATCTGGGATGTTCAAGAGTAGGGTAAAGGTTCTTTCGGCGTTTGCATTCGGAATTAAAACCCACATGGCTCCCACCCGCTTTGTGGCGGGGCCCCCCCGGTCAAATTCATTTTGAAGTTTTTAAATCTTTGCGACCCGTTACTCCCCCAGGGCGGGTCTTACTTTAAACGGCGTTTAGCCTCCCGAAAAGCCAACGGGCTCCAAGGGCCACCAACCCTCCCAATGTAGAACATTCGTTTTAACGCGCGGTGGGACACACCCAGGGGGTATACTCAAATCCCTGGTTTTGTGTCCCCCCACCGCTTTTTCGCCATCCTCGAGATGTGCAGGTATTCTTGGTCCCAGGGGGAGGCCCGCCCCTTTCTGCCCACCCGGGTGATTTCCCTTTCCAGAATACTTCTTAACGCCAATTTTTCACCCCGCCTTACCACCCCTGGAAAAATTTCTTACCCCCCCCCCCTCCTTACCAGGTTAACTTCTTAAGTTCTTGGCCCCAGNTTTTTCCAAAAATGGGCTAATTTCCCNGAAAGGGGTTTGAAAGCNNNNCCNNGGGCNNNNTNTTCACCAATTTTTGNNATTTTTNANAANAANNACCCACNCTTGGGGGG
>31_16F Sample_Name=31_16F Chromat_id=19027320 Read_id=18794071 Version=1 Length=919
GGCTGAACCTCCGGGGTGAACGTCCTCCCGAAGGTTAGACTATCCACTTCTGGAGCAACCCACTCCCATGGTGTGACGGGCGGTGTGTACAAGGCCCGGGAACGTATTCACCGCATCATTCTGATATGCGATTACTAGCGATTCCGACTTCATGGAGTCGAGTTGCAGACTCCAATCCGGACTACGACGCACTTTAAGTGATTCGCTTACCCTCGCAGGTTCGCAGCACTCTGTATGCGCCATTGTAGCACGTGTGTAGCCCTACACGTAAGGGCCATGATGACTTGACGTCGTCCCCACCTTCCTCCGGTTTATCACCGGCAGTCTCCTTAGAGTTCCCGACCGAATCGCTGGCAACTAAGGATAGGGGTTGCGCTCGTTGCGGGACTTAACCCAACATCTCACAACACGAGCTGACGACAGCCATGCAGCACCTGTATCAGAGTTCCCGAAGGCACCAAACCATCTCTGGTAAGTTCTCTGTATGTCAAGTGTAGGTAAGGTTCTTCGCGTTGCATCGAATTAGACCACATGCTCCACCGCTTGTGCGGGCCCCCGTCAATTCATTTGAGTTTTAACCTTGCGGCCGTACTCCCCAGGCGGTCTACTTAATGCGTTAGCTTTGAAAAACAAGTCCGAAGACCCGAGCTTCTAGTAGACATCGTTTACGGCGTGGACTACCAGGGTATCTAATCCTGTTTGCTCCCCACGCTTTCGTACATGAGCGTCAGTGTTGACCCAGGTGGCTGCCTTCGCCATCGGTATTCCTTCAGATCTCTACGCATTTCACCGCTACACCTGAAATTCTACCACCCTCTATCACACTCTAGTTTGCCAGTTCGAAATGCAGTTCCCAGGTTGAGCCCGGGGCTTTCACATCTCGCTTAACAAACCGCCTGCGTACGCTTTACGCCCAGTA
>37_16F Sample_Name=37_16F Chromat_id=19027322 Read_id=18794124 Version=1 Length=1129
GGGGGACGGAAGNTGGCTACCGCCGTTCCGCCCGAAGGTTGCANTGCATGAGCACTAGTATCCCTTTGCAGGCCGGCTCCCGCGAACGCCTACGATTCGGCGGGTCCTAATTTTGAATACTCACTCACAATGTATTCATGACCCAGGTCCGCCAACGAATGTCCACGTCACCAAAGTAGCACGCATACGGCTCATGTCACCCTCGTTCACTTTCGTGGAAACGATGTGTACAGATCATCGAGCGATGACCAAACTTAAAATTGAATCGCCCAGAAACTCAGGACGTTCATTATGCTTACTGTTGGCGCTGCGGCGAGTCCGCGCTCAGTTGATTAGCCCGGGGTCTTGAAACTGGAAGCCGAGCTTTCTCTCTAGGTTATCAATTGGAGAATTCTNACTCTCTCGATATAAAATGGCTAGTGTATACCACCGATACGTGTAAAACGCACTCCAGTAGGAGTCCAAGAGGGTCGAACGGCTATCTATANCACACGTGATGCCGAAAACGTATATCTGGGATGTCAACGAGTAGGTAAGGGTTCTTTCGCCGTTGCATCGGAAATTAAAACCACATAGCTCCCACTCGCTATGTNGCGGGGCCGCCCCGTCAAATTCATCTTGGAGTTTTTAAATCCTTGACGACGCGTTACTCGCCCAAGGCGGTTCTTACTTTAAACGTCGTTTAGCCTCCTCAAAAGCCCACGGGCTCACGGGCCACAAAACCTCCCAAAGTTAGAACATCCGTTTTACCGGCGGTGGGACTAACCCAGGGGTAATCCTAAATCCCTGGTTTTGCTTCCCCCACCGCCTTTTCGCCATTCTTGAAGTGGTCCAGTTATTCCTGTTCCCAGGGGGGGGCCCGCCCTTTCCGCCCACCCGGGGTATTTCCCTTTCAGGAATCTTCTAACGGCAATTTTTCACCCGCCCTACCACCCCTGGAAAAATTTCTTACCCCCCCCCTTCTTACCAGGTAACTTCTTAGGTCCTGGCCCAGGTTTTTCCAAAATGGCCTAATTTCCCCGAAGGGTGTGGAAGCCCCCCGGGGGCTTTTTTCCCCATTTCTTGAAATTNTTANANAANNACNCANNCCNGCCCATGGCCCCCCTNTNTTACNCCCNNNNNNGGTAAA
>39_16F Sample_Name=39_16F Chromat_id=19027323 Read_id=18794128 Version=1 Length=948
GCCTGACCTCGGGGGTAACGTCCTCCCGAGGGTTAGACTATCTACTTCTGGAGCAACCCACTCCCATGGTGTGACGGGCGGTGTGTACTAGGCCCGGGAACGTATTCACCGCGTCATTCTGATACGCGATTACTAGCGATTCCGACTTCATGGAGTCGAGTTGCAGACTCCGATCCGGACTACGACGCACTTTAAGTGATTCGCTTACTCTCGCGAGTTCGCAGCACTCTGTATGCGCCATTGTAGCACGTGTGTAGCCCTACACGTAAGGGCCATGATGACTTGACGTCGTCACGAGCTTCCTGCGGTTTATCACCGGCAGTCTCCTTAGAGTTCTCAGCATTACCTGCTAGCAACTAAGGATAGGGGTTGCGCTCGTTGCGGGACTTAACCCAACATCTCACAACACGAGCTGACGACAGCCATGCAGCACCTGTATCAGAGTTCCCGAAGGCACCAAACTATCTCTGGTAAGTTCTCTGTATGTCAAGTGTAGGTAAGGTTCTTCGCGTTGCATCGAATTAGACCACATGCTCCACCGCTTGTGCGGCCCCCCGTCAATTCATTTGAGTTTTAACCTTGCGGCCGTACTCGCCAGGCGGTCTACTTAATGTGTTAGCTTTAAAAAACAGAACCGAGGTTCCGAGCTTCTAGTAGACATCGTTTACGGCGTGGACTACCAGGGTATCTAATCCTGTCTGCTCCCCACGCTTTCGTACATGAGCGTCAGTGTTGACCCAGGTGGCCTCCCTTCGCCATCGGGAATTCCTTCAGTTCTCTACGCATTTCACCGGATACACCTGAAAATTCTACCCACCCTCTATTTACACCTCTAGTTTGGCAAGTTCGAAATGGCAGTTCCCAGGGTGGAGCCCCGGTTCTTTTTAACAATCTCGGCTTAAACAAACCCTNTCTGGCGTCCCCTTTTACGCCCCAAGAAATTTCCGG
>3_16F Sample_Name=3_16F Chromat_id=19027324 Read_id=18794101 Version=1 Length=912
GGTGGCTGAGGAGTCAGGCAGTCANTGCGCCGAAGCATCAACAATATACTTCANGTATGCAGCTCTATCCCATGGTGTGACGGGCGGTGTGTACAAGGCCCGGGAAAGTATTCACCATGGCATTCTGATCCACGATTACTAGCGATTCCGACTTCATGGAGTCGAGTTGCAGACTCCAATCCGGACTACGACGCACTTTTTGGGATTCGCTCACTATCGCTAGCTTGCTGCCCTCTGTATGCGCCATTGTAGCACGTGTGTAGCCCTACTCGTAAGGGCCATGATGACTTGACGTCGTCCCCACCTTCCTCCGGTTTATCACCGGCAGTCTCCCTGGAGTTCCCGACATTACTCGCTGGCAAACAAGGATAAGGGTTGCGCTCGTTGCGGGACTTAACCCAACATTTCACAACACGAGCTGACGACAGCCATGCAGCACCTGTCTCAGAGTTCCCGAAGGCACCAATTCATCTCTGGAAAGTTCTCTGGATGTCAAGAGTAGGTAAGGTTCTTCGCGTTGCATCGAATTAAACCACATACTCCACCGCTTGTGCGGGCCCCCGTCAATTCATTTGAGTTTTAATCTTGCGACCGTACACCCCAGGCGGTCTACTTAACGCGTTAGCTCCGAAAGCCACGGCTCAAGGCCACAACCTCCAAGTAGACATCGTTTACGGCGTGGACTACCAGGGTATCTAATCCTGTTTGCTCCCCACGCTTTCGCATCTGAGTGTCAGTATCTGTCCAGGGGGCCGCCTTCGCCACCGGTATTCCTTCAGATCTCTACGCATTTCACCGCTACACCTGAAATTCTACCCCCCTCTACAGTACTCTAGTCTGCCAGTTTCAAATGCTATTCCGAGGTTGAGCCCCGGGCTTTCACATCTGACTTAACAAACCACCTGCATGCGC
>40PPTA2_16F Sample_Name=40PPTA2_16F Chromat_id=19027326 Read_id=18794139 Version=1 Length=957
GGCCGGGACTACCGTGGGTCAGCTGCCTCCTTGCGGTTGAGCGCACTGCCTTCGGGTAAACCCAACTCCCATGGTGTGACGGGCGGTGTGTACAAGGCCCGGGAACGTATTCACCGCGGCATGCTGATCCGCGATTACTAGCGATTCCAACTTCATGCACCCGAGTTGCAGAGTGCAATCCGAACTGAGATGGTTTTTGGAGATTAGCTCGACCTCGCGATCTCGCTGCCCACTGTCACCACCATTGTAGCACGTGTGTAGCCCAGCCCGTAAGGGCCATGAGGACTTGACGTCATCCCCACCTTCCTCTCGGCTTATCACCGGCAGTCCCCTTAGAGTGCCCAACTTAAGGCTGGCAACTAAGGGCGAGGGTTGCGCTCGTTGCGGGACTTAACCCAACATCTCACGACACGAGCTGACGACAGCCATGCAGCACCTGTCTTGGGTCCAGCCTAACTGAAGGAAACCGTCTCCGGTATCCGCGACCCAGATGTCAAGGGCTGGTAAGGTTCTGCGCGTTGCTTCGAATTAAACCACATGCTCCACCGCTTGTGCGGGCCCCCGTCAATTCCTTTGAGTTTTAATCTTGCGACCGTACTCCCCAGGCGGGAAGCTTAATGCGTTAACTGCGCCACCGACAGGTAAAACCTGCCGACGGCTAGCTTCCATCGTTTACGGCGTGGACTACCAGGGTATCTAATCCTGTTTTGCTCCCCACGCTTTCGCACCTCAGCGTCAGTATCGAGCCAGTGAAGCCGCCTTCGCCACTGGGGGTTCCTCCCGAATATCTTACGAAATTTCACCCTCTACACTCCGGAAATTCCACCTCACCCTCTCTCCGAAACTCTAGAATCGGGCAGTATTAATAGGGCAGGTTCCCGGGGGTGGAGGCCCCGGGGATATTCACCCCCTAAACTGAACCGAATACGGCCCTAATCCGCCGCTTTTATTTCCCCA
>40PPTA3_16F Sample_Name=40PPTA3_16F Chromat_id=19027327 Read_id=18794137 Version=1 Length=941
NNNNNNNNNNNNNNNNNNNNNNNNTGCNCGNGAAGTTAGCGGCAGGNNANTGNNNNNAGANNNNACNNNNATGGTGNGACGGGCGGNGTAACCGAGGCCGGGGAACGTGTTCACCGTGNTATGCGGACCCACGATTGCNAGCGATTCCAACTTCGTGCACTCATGTTGCGGAGTGTANTTTGAACGGAGACGGATTTTAGGGATGAGNNNCNCCNCGAGGNGTGTCTGCCCNNNGNCACCGCNNTTGTAGCANGTGTGNNGCACNGCCCGTAAGGCAGANANTGACNTGAANTCNNAACNNNNTAACCGANNCTTATCACCGGCAGNCCCCNTAGAGTGCCCAANTNAATGCNNNNNANNNNGNNNNAGNNTTGGGNTCGNTTGTGNGACTTNNTCCAACNNCTCACGACACGATCTGACGACNGCCGTGCNNCTCCTGTATCCNATCCAGCCGAANTGAANNANNNGTNTCCNCTATNNTNGATTNGTATGNTANAANNNGGTANNGTTNTTNNNTTGNTTNAAATAAAANANATANTNNNCNNTTGNNNGGNNNNNNNCNATTNNTTTTNNTNTTTANNTTTNNNNCNNNCTCCCAGNGGAAAGTTTAATGGNTTTNAATGNNTCACTGAANNNNAAACAACTAANTGCNANNTTCCATCTNNTTGNNGNGGATACCATAGGNANNNNNTCTTNTNTGTTNNTNGTTNTNNANNTNNNNGTNTNNNTTTGTGCNNTTTTNNNCNNNGCCCCTTNGGGTTNTTNNNTAAAANNACTAANTCTCNCCCCCTTCCCTAGGGATTTCTNNNACCCCTTCCCCCGAANTCNAAAANAACANNNTTNAAAGAGGGGTCCCCCGGGTTGGAGTCTCGGTAATTTTTNCCCCCNTANNTATNATAAANNNNTCCTCTNTGNCGCTNTTNNNNNCCANTAAATANNCN
>40PPTA4_16F Sample_Name=40PPTA4_16F Chromat_id=19027328 Read_id=18794095 Version=1 Length=929
GGGAGAACCAACTTCGGCGGCTGGCTCCTTACGGTTACCTCACCGACTTCGGGTGTTGCAAACTCTCGTGGTGTGACGGGCGGTGTGTACAAGACCCGGGAACGTATTCACCGCAGTATGCTGACCTGCGATTACTAGCGATTCCGACTTCATGCAGGCGAGTTGCAGCCTGCAATCCGAACTGAGAACGGCTTTCTGGGATTGGCTCCACCTCGCGGCTTCGCTGCCCTTTGTACCGTCCATTGTAGCACGTGTGTAGCCCAACTCATAAGGGGCATGATGATTTGACGTCATCCCCACCTTCCTCCGGTTTGTCACCGGCAGTCTCCCTAGAGTGCCCAACTTAATGCTGGCAACTAAGGACAAGGGTTGCGCTCGTTGCGGGACTTAACCCAACATCTCACGACACGAGCTGACGACAACCATGCACCACCTGTCACCCCTGCCCCCGAAGGGGAAGGTACATCTCTGTACCGGTCAGGGGGATGTCAAGAGTTGGTAAGGTTCTTCGCGTTGCTTCGAATTAAACCACATGCTCCACCGCTTGTGCGGGTCCCCGTCAATTCCTTTGAGTTTCAGCCTTGCGACCGTACTCCCCAGGCGGAGTGCTTAATGCGTTAGCTTCAGCACTGAAGGGCGGAAACCCTCCAACACCTAGCACTCATCGTTTACGGCGTGGACTACCAGGGTATCTAATCCTGTTTGCTCCCCACGCTTTCGCGCCTCAGCGTCAGTTATAGGCCAAAGAGTCGCCTTCGCCACTGGTGTTCCTCCACATCTCTACGCATTTCACCGCTACACGTGGAATTCCACTCTTCTCTCCTATACTCAAGCCTCCCAGTTTCCAATGGCCCTCCCCGGTTGAGCCGGGGGCTTTCACATCAGACTTAAGAAGGCCGCCTGCGCGCGCTTTACGCCCAATAATTCCG
>46_16F Sample_Name=46_16F Chromat_id=19027330 Read_id=18794123 Version=1 Length=999
GCCTGACCAAGGGTTGGAGCGTCCCCGCCGAAGGTTAGACTACCCACTTCTTTTGCAGCCCACTCCCATGGTGTGACGGGCGGTGTGTACAAGGCCCGGGAACGTATTCACCGTGGCATTCTGATCCACGATTACTAGCGATTCCGACTTCATGGAGTCGAGTTGCAGACTCCAATCCGGACTACGACGCACTTTTTGGGATTCGCTCACTCTCGCAAGTTGGCCGCCCTCTGTATGCGCCATTGTAGCACGTGTGTAGCCCTACTCGTAAGGGCCATGATGACTTGACGTCGTCCCCACCTTCCTCCGGTTTATCACCGGCAGTCTCCCTGGAGTTCCCACCCGAAGTGCTGGCAAACAAGGATAAGGGTTGCGCTCGTTGCGGGACTTAACCCAACATTTCACAACACGAGCTGACGACAGCCATGCAGCACCTGTCTCAGAGTTCCCGAAGGCACCAATCCATCTCTGGAAAGTTCTCTGGATGTCAAGAGTAGGTAAGGTTCTTCGCGGTGCATCGAATTAAACCACATGCTCCACCGCTTGTGCGGGCCCCCGTCAATTCATTTGAGTTTTAATCTTGCGACCGTACTCCCCAGGCGGTCTACTTAACGCGTTAGCTCCGAAAGCCACGGCTCAAGGCCACAAACCTCCAAGTAGACATCGGTTTACGGCGTGGGACTACCAGGGTATCTTAATCCTGTTTGCTCCCCCACGCTTTCGCATCTGAAATGTCAGTATCTGTGCCAGGGGGGGCGGCCTTTGGCAACCGGTAATTCCTTCAGAATCTCTACGGCATTTTCACCGCGTACAACCTGAAAATTCTTTCCCCCCCTCTTAAGTTACTCTNGNGNTGGCCAGATTTTCAAAATANCAAATTTCCGNAGGGGGGGGAGGCCCCCCGGGGGTTTTTTAATTATANAAAATTAAAAAAAAACCCCCCCCTGGTGAGNGGCCTTTTTAACCCCCCCAANAAAAATTTCCGAAAATAAAAAACCC
>47_16F Sample_Name=47_16F Chromat_id=19027331 Read_id=18794074 Version=1 Length=937
GGCCTGACCTCCGGGGTAACGTCCTCCCGCAGGGTTAGACTATCTACTTCTGGAGCAACCCACTCCCATGGTGTGACGGGCGGTGTGTACAAGGCCCGGGAACGTATTCACCGCGTCATTCTGATACGCGATTACTAGCGATTCCGACTTCATGGAGTCGAGTTGCAGACTCCAATCCGGACTACGACGCACTTTAAGTGATTCGCTTACTCTCGCGAGTTCGCAGCACTCTGTATGCGCCATTGTAGCACGTGTGTAGCCCTACACGTAAGGGCCATGATGACTTGACGTCGTCACCGGCTTCCTGCGGTTTATCACCGGCAGTCTCCTTAGAGTTCTCAGCATTACCTGCTAGCAACTAAGGATAGGGGTTGCGCTCGTTGCGGGACTTAACCCAACATCTCACAACACGAGCTGACGACAGCCATGCAGCACCTGTATCAGAGTTCCCGAAGGCACCAAACTATCTCTGGTAAGTTCTCTGTATGTCAAGTGTAGGTAAGGTTCTTCGCGTTGCATCGAATTAAACCACATGCTCCACCGCTTGTGCGGGCCCCCGTCAATTCATTTGAGTTTTAACCTTGCGGCCGTACTCGCCAGGCGGTCTACTTAATGCGTTAGCTTTGAAAAACAGAACCGAGGTTCCGAGCTTCTAGTAGACATCGTTTACGGCGTGGACTACCAGGGTATCTAATCCTGTTTGCTCCCCACGCTTTCGTACATGAGCGTCAGTGTTGACCCAGGTGGCTGCCTTCGCCATCGGTATTCCTTCAGATCTCTACGCATTTCACCGCTACACCTGAAATTCTACCACCCTCTATCACACTCTAGTTTGCCAGTTCGAAATGCAGTTCCCAGGTGGAGCCCGGGGCTTTCACATCTCGCTTAACAAACCGCCTGCGTACGCTTTACGCCCAGTAATTCCGATTAACGCTCG
>49_16F Sample_Name=49_16F Chromat_id=19027332 Read_id=18794063 Version=1 Length=1069
GGCGTGACCGAAGGTGGNNAAGCGTCTGCCCGAAGGCTTGCAACTAATATAACTTCTTTTTGCAGCCGGCTCCCGTGATGCGACGATTCGGCGGGTCCTANTTTTAGATGCTCACTCACTATGAATTTCTGATCCAGGTCCACCAATGAATGTCCACTAATGAAAGTAGCACTGCATACGTGCCTCNNCGTCACCCATCGACTCACTTTCGTGGAAACGATGGCACTTTATCATCGAGCGGATGGACACATCCCTTTANNNCATTGGATATCCGCCCCAGGAAGGCTTCAGGACCGGATCACTGTATAGCGTTANATGTTTGGGCGCTTGCGGGCGAGGTCCGCGCCTCCGTCTGATATTATCCGGGGGTCTTTGTAACTGGNNGGTCCAGCTTTCCTCTCTCTTGTTATCAATTGATAGAAGTCTGACTCTCTCGCTATACTATGGCCAGCGATTACCACCGATGCGGGTAAAACGCCCTGCAGTTGCAGTCTCTGAGGTCCGAACGCTATCTGAGCCTCTCTGCGAACTATATCTGGATGTCAAGAGTAGGTAAAGGTTCTTCGCGTTGCATCGGAATTAAACCACATGCTCCACCGCTTGTGCGGGGCCCCCCGTCCAATTCATTTTGAGTTTTTAAATCTTTGCGAACCGTACTCCCCCAGGCGGGTCTACTTTAACGCGGTTAGCTCCCGAAAAGCCACGGGCTCAAGGGCCACCAACCCTCCCAAGTAAGAACATCCGTTTTACCGGCGTGGGACTAACCAGGGGTATCTAAATCCCTGTTTTGCTCCCCCACGCCTTTTCGCATTCTGAANTGTCAAGTATCTTGTTCCCGGGGGGGCCGCCCTTTCGCCCACCCGGGTATTTCCTTTCAGATCTCTAACGCCATTTTCACCCGCCTACCACCCGGAAAATTCTACCCCCCTCTTCAGTACTCTAGTCTGCCAGTTTCAAAATGCTAATTCCCGAGGGTTGAAGCCCCCCGGGGGCTTTCCCATTTTTAATTTAAAAAAAACCCCTTGCAGCGCCTTTTCCCCCCCGGAAATTCNAATTAAACCCTTCCCCC
>54_16F Sample_Name=54_16F Chromat_id=19027335 Read_id=18794100 Version=1 Length=931
GGGAAAAAAAACCTTCGGCGGCTGGCTCCATAAAGGTTACCCCACCGACTTCGGGTGTTACAAACTCTCGTGGTGTGACGGGCGGTGTGTACAAGGCCCGGGAACGTATTCACCGCGGCATGCTGATCCGCGATTACTAGCAATTCCGGCTTCATGCAGGCGAGTTGCAGCCTGCAATCCGAACTGAGAACGGCTTTATGGGATTTGCTTCACCTCGCGGTGTTGCTGCCCTTTGTACCGTCCATTGTAGCACGTGTGTAGCCCAGGTCATAAGGGGCATGATGATTTGACGTCATCCCCACCTTCCTCCGGTTTGTCACCGGCAGTCACCTTAGAGTGCCCAACTAAATGCTGGCAACTAAGATCAAGGGTTGCGCTCGTTGCGGGACTTAACCCAACATCTCACGACACGAGCTGACGACAACCATGCACCACCTGTCACTCTGTCCCCCGAAGGGGAACGTCCTGTCTCCAGGATTGTCAGAGGATGTCAAGACCTGGTAAGGTTCTTCGCGTTGCTTCGAATTAAACCACATGCTCCACTGCTTGTGCGGGCCCCCGTCAATTCCTTTGAGTTTCAACCTTGCGGTCGTACTCCCCAGGCGGAGTGCTTAATGTGTTAACTTCAGCACTGAGGGTGGAACCCCCCAACACCTAGCACTCATCGTTTACGGCGTGGACTACCAGGGTATCTAATCCTGTTTGCTCCCCACGCTTTCGCGCCTCAGCGTCAGTTACAGACCAGAGAGCCGCCTTCGCCACTGGTGTTCCTCCACATATCTACGCATTTCACCGCTACACGTGGAATTCCACTCTCCTCTTCTGCACTCAAGTCCTCCAGTTTCCAATGACCCTCCACGGTTGAGCCGTGGGCTTTCACATCAGACTTAAAAGACCGCCTGCGCGCGCTTTACGCCCAATAATTCCGGAC
>56_16F Sample_Name=56_16F Chromat_id=19027336 Read_id=18794119 Version=1 Length=1071
GGCCTGACCAAAGTGGTTGAAGGCGTTCCCCCCGAAGGCTTAAGACTACCTAACTTCTTTTGCAAGCCCACTCCCATGGTGTGAACGGGCGGTGTGTACAAGGCCCGGGAACGTATTCACCGTGGCATTCTGATCCACGATTACTATGCGATTCCGTACTTCATGGAGTACGAGTTGCAGACTCCAATCCGGACTACGACGCACTTTTTGGGATTCGCTCACTCTCGCAAGTTGGCCGCCCTCTGTATGCGCCATTGTAGCACGTGTGTAGCCCTACTCGTAAGGACCATGATAGACTTGACGTCGTAACCGGGCTACCTGCGGTTTATCACCGGCAGTCTCCCTGGAGTTCCCGACATTACTCGCTGGCAAACAAGGATAAGGGTTGCGCTCGTTGCGGGACTTAACCCAACATTTCACAACACGAGCTGACGACAGCCATGCAGCACCTGTCTCAGAGTTCCCGAAGGCACCAATCCATCTCTGGAAAGTTCTCTGGATGTCAAGAGTAGGTAAGGTTCTTCGCGTTGCATCGAATTAAACCACATGCTCCACCGCTTGTGCGGGGCCCCCCGTTCAATTCATTTTGAGTTTTTAAATCTTGGCGACCCGTACTCCCCCAGGGCGGATCTACTTTAAACGCCGTTAAGCTCCCGAAGAGCCCACGGGCTTCAAAGGCCCACAAACCTCCAAGTAGACATCGTTTTACGGCGTGGACTTACCAANGATTATCCTAAATCCCTGTTTTGGCTCCCCCACCGCCTTTTCGCATCCTGAAGTGTTCAGAAATCTGGTCCCAGGGGTGGCCCGCCCTGTCGGCCCACCCGGGTAATTTCCTTTCAGAATCTTCTACCGCCATTTTTCCACCCGGCTTAACACCCTTGAAAAACTTCTAACCCCCCCTTCTAACAGGTACCTCCTAGTTCCTGGCCCAAGTTTTTTCCAAAATGGCTTATTTTCCCCCAAGGGTGTGGAGTCCCCCCGGGGGCTTTTTTCAACAATTCTTGNAACTTTTAAACCAAGAACGCCACCCTTGGCNNGGCGCCCCTTTTTTAACCGCCCCCAAGAAAA
>58_16F Sample_Name=58_16F Chromat_id=19027337 Read_id=18794081 Version=1 Length=931
GCCTGACCAAGTGGTTGAAGCGTCCTCGCTCGAAGGTTAGACTACCTACTTCTTTTGCAGCCCACTCCCATGGTGTGACGGGCGGTGTGTACAAGGCCCGGGAACGTATTCACCGTGGCATTCTGATCCACGATTACTAGCGATTCCGACTTCATGGAGTCGAGTTGCAGACTCCAATCCGGACTACGACGCACTTTTTGGGATTCGCTCACTATCGCTAGCTTGCTGCCCTCTGTATGCGCCATTGTAGCACGTGTGTAGCCCTACTCGTAAGGGCCATGATGACTTGACGTCGTACCCGCCTTCCTCCGGTTTATCACCGGCAGTCTCCCTGGAGTTCCCGACATTACTCGCTGGCAAACAAGGATAAGGGTTGCGCTCGTTGCGGGACTTAACCCAACATTTCACAACACGAGCTGACGACAGCCATGCAGCACCTGTCTCAGAGTTCCCGAAGGCACCAATCCATCTCTGGAAAGTTCTCTGGATGTCAAGAGTAGGTAAGGTTCTTCGCGTTGCATCGAATTAAACCACATGCTCCACCGCTTGTGCGGGCCCCCGTCAATTCATTTGAGTTTTAATCTTGCGACCGTACTCCCCAGGCGGTCTACTTAACGCGTTAGCTCCGAAAGCCACGGCTCAAGGCCACAACCTCCAAGTAGACATCGTTTACGGCGTGGACTACCAGGGTATCTAATCCTGTTTGCTCCCCACGCTTTCGCATCTGAGTGTCAGTATCTGTCCAGGGGGCCGCCTTCGCCACCGGTATTCCTTCAGATCTCTACGCATTTCACCGCTACACCTGAAATTCTACCCCCCTCTACAGTACTCTAGTCTGCCAGTTTCAAATGCTATTCCGAGGTTGAGCCCCGGGCTTTCACATCTGACTTAACAAACCACCTGCATGCGCTTTACGCCCAGTAATTCCGAA
>59_16F Sample_Name=59_16F Chromat_id=19027338 Read_id=18794094 Version=1 Length=948
GCCTGACNTCGGTGGGTGGACGTCCTCCCGAAGTTAGACTATCCACTTCTGGAGCAACCCACTCCCATGGTGTGACGGGCGGTGTGTACAAGGCCCGGGAACGTATTCACCGCATCATTCTGATATGCGATTACTAGCGATTCCGACTTCATGGAGTCGAGTTGCAGACTCCAATCCGGACTACGACGCACTTTAAGTGATTCGCTTACCCTCGCAGGTTCGCAGCACTCTGTATGCGCCATTGTAGCACGTGTGTAGCCCTACACGTAAGGGCCATGATGACTTGACGTCGTCCCCACCTTCCTCCGGTTTATCACCGGCAGTCTCCTTAGAGTTCCCGACCGAATCGCTGGCAACTAAGGATAGGGGTTGCGCTCGTTGCGGGACTTAACCCAACATCTCACAACACGAGCTGACGACAGCCATGCAGCACCTGTATCAGCGTTCCCGAAGGCACCAAACTATCTCTAGTAAGTTCGCTGTATGTCAAGTGTAGGTAAGGTTCTTCGCGTTGCATCGAATTAAACCACATGCTCCACCGCTTGTGCGGGCCCCCGTCAATTCATTTGAGTTTTAACCTTGCGGCCGTACTCCCCAGGCGGTCTACTTAATGCGTTAGCTTTGAAAAACAACTCCGAAGAGTCGAGCTTCTAGTAGACATCGTTTACGGCGTGGACTACCAGGGTATCTAATCCTGTTTGCTCTCCACGCTTTCGTACATGAGCGTCAGTGTTGACCCAGGTGGCTGCCTTCGCCATCGGTATTCCTTCAGATCTCTACGCATTTCACCGCTACACCTGAAATTCTACCACCCTCTATCACACTCTAGTTTGCCAGTTCGAAATGCAGTTCCCAGGTTGAGCCCGGGGCTTTCACATCTCGCTTAACAAACCGCCTGCGTACGCTTTACGCCCAGTAAATTCCGATAAACGCTCGCACCCTCCGTAT
>60_16F Sample_Name=60_16F Chromat_id=19027340 Read_id=18794073 Version=1 Length=930
GCCTGACCAAGTGGTAAGCGTCCCCCCGAAGTTAAACTACCTACTTCTTTTGCAGCCCACTCCCATGGTGTGACGGGCGGTGTGTACAAGGCCCGGGAACGTATTCACCGTGGCATTCTGATCCACGATTACTAGCGATTCCGACTTCATGGAGTCGAGTTGCAGACTCCAATCCGGACTACGACGCACTTTTTGGGATTCGCTCACTTTCGCAAGTTGGCCGCCCTCTGTATGCGCCATTGTAGCACGTGTGTAGCCCTACTCGTAAGGGCCATGATGACTTGACGTCGTCCCCACCTTCCTCCGGTTTATCACCGGCAGTCTCCCTGGAGTTCCCGACATTACTCGCTGGCAAACAAGGATAAGGGTTGCGCTCGTTGCGGGACTTAACCCAACATTTCACAACACGAGCTGACGACAGCCATGCAGCACCTGTCTCAGAGTTCCCGAAGGCACCAATCCATCTCTGGAAAGTTCTCTGGATGTCAAGAGTAGGTAAGGTTCTTCGCGTTGCATCGAATTAAACCACATGCTCCACCGCTTGTGCGGGCCCCCGTCAATTCATTTGAGTTTTAATCTTGCGACCGTACTCCCCAGGCGGTCTACTTAACGCGTTAGCTCCGAAAGCCACGGCTCAAGGCCACAACCTCCAAGTAGACATCGTTTACGGCGTGGACTACCAGGGTATCTAATCCTGTTTGCTCCCCACGCTTTCGCATCTGAGTGTCAGTATCTGTCCAGGGGGCCGCCTTCGCCACCGGTATTCCTTCAGATCTCTACGCATTTCACCGCTACACCTGAAATTCTACCCCCCTCTACAGTACTCTAGTCTGCCAGTTTCAAATGCTATTCCGAGGTTGAGCCCCGCGCTTTCACATCTGAATTAACAAAACCACCTGCATGCGCTTTACGCCCAGTAATTCCGAATAA
>64_16F Sample_Name=64_16F Chromat_id=19027341 Read_id=18794065 Version=1 Length=946
GCCTGANAAAGGGGTTAAGCGTCCCCCCGAAGTTAAACTACCTACTTCTTTTGCAGCCCACTCCCATGGTGTGACGGGCGGTGTGTACAAGGCCCGGGAACGTATTCACCGTGGCATTCTGATCCACGATTACTAGCGATTCCGACTTCATGGAGTCGAGTTGCAGACTCCAATCCGGACTACGACGCACTTTTTGGGATTCGCTCACTTTCGCAAGTTGGCCGCCCTCTGTATGCGCCATTGTAGCACGTGTGTAGCCCTACTCGTAAGGGCCATGATGACTTGACGTCGTCCCCACCTTCCTCCGGTTTATCACCGGCAGTCTCCCTGGAGTTCCCGACATTACTCGCTGGCAAACAAGGATAAGGGTTGCGCTCGTTGCGGGACTTAACCCAACATTTCACAACACGAGCTGACGACAGCCATGCAGCACCTGTCTCAGAGTTCCCGAAGGCACCAATCCATCTCTGGAAAGTTCTCTGGATGTCAAGAGTAGGTAAGGTTCTTCGCGTTGCATCGAATTAAACCACATGCTCCACCGCTTGTGCGGGCCCCCGTCAATTCATTTGAGTTTTAATCTTGCGACCGTACTCCCCAGGCGGTCTACTTAACGCGTTAGCTCCGAAAGCCACGGCTCAAGGCCACAACCTCCAAGTAGACATCGTTTACGGCGTGGACTACCAGGGTATCTAATCCTGTTTGCTCCCCACGCTTTCGCATCTGAGTGTCAGTATCTGTCCAGGGGGCCGCCTTCGCCACCGGTATTCCTTCAGATCTCTACGCATTTCACCGCTACACCTGAAATTCTACCCCCCTCTACAGTACTCTAGTCTGCCAGTTTCAAATGCTATTCCGAGGTTGAGCCCCGGGCTTTCACATCTGACTTAACAAACCACCTGCATGCGCTTTACGCCCAGTAAATTCCGATTAACGCTTGGAACCCTCC
>68_16F Sample_Name=68_16F Chromat_id=19027342 Read_id=18794076 Version=1 Length=954
GGCTGACGAAAGGGTCGAAAGCTGTACCTCCCGAAGGTTAAACTACGCTAGCTTCTTATTGCAGCCCACTCCCATGGTGTGACGGGCGGTGTAGTACAAGGCCAGGGAACGTATTCACCGTGGCATTCTGATCCACGATTACTAGCGATTCCGACTTCATGGAGTCGAGTTGCAGACTCCAATCCGGACTACGACGCACTTTTTGGGATTCGCTCACTTTCGCAAGTTGGCCGCCCTCTGTATGCGCCATTGTAGCACGTGTGTAGCCCTACTCGTAAGGGCCATGATGACTTGACGTCGTCCCCACCTTCCTCCGGTTTATCACCGGCAGTCTCCCTGGAGTTCCCGACATTACTCGCTGGCAAACAAGGATAAGGGTTGCGCTCGTTGCGGGACTTAACCCAACATTTCACAACACGAGCTGACGACAGCCATGCAGCACCTGTCTCAGAGTTCCCGAAGGCACCAATCCATCTCTGGAAAGTTATCTGGATGTCAAGAGTAGGTAAGGTTCTTCGCGTTGCATCGAATTAAACCACATGCTCCACCGCTTGTGCGGGCCCCCGTCAATTCATTTGAGTTTTAATCTTGCGACCGTACTCCCCAGGCGGTCTACTTAACGCGTTAGCTCCGAAAGCCACGGCTCAAGGCCACAACCTCCAAGTAGACATCGTTTACGGCGTGGACTACCAGGGTATCTAATCCTGTTTGCTCCCCACGCTTTCGCATCTGAGTGTCAGTATCTGTCCAGGGGGCCGCCTTCGCCACCGGTATTCCTTCAGATCTCTACGCATTTCACCGCTACACCTGAAATTCTACCCCCCTCTACAGTACTCTAGTCTGCCAGTTTCAAATGCTATTCCCAAGGTTGAGCCCCGGGCTTTCACATCTGACTTAACAAACCACCTGCATGCGCTTTACGCCCAGTAATTCCGATTAAAGCTTGGAACCCTT
>69_16F Sample_Name=69_16F Chromat_id=19027343 Read_id=18794125 Version=1 Length=935
GGCCTGACGACGGTGGCGTAACGTCCTCTCNGCCGAAGATTAAGCTNTACTACTTCTGGTGCAGCCCACTCCCATGGTGTTGANGGGCGGTGTGTACAAGGCCCGGGAACGTATTCACCGTGGCATTCTGATCCACGATTACTAGCGATTCCGACTTCATGGAGTCGAGTTGCAGACTCCAATCCGGACTACGACCAGCTTTATGGGATTAGCTCCACCTCGCGGCTTCGCAACCCTCTGTACTGACCATTGTAGCACGTGTGTAGCCCTACTCGTAAGGGCCATGATGACTTGACGTCGTCCCCACCTTCCTCCGGTTTATCACCGGCAGTCTCCCTAAAGTTCCCGGCATTACCCGCTGGCAAGTAAGGATAGGGGTTGCGCTCGTTACGGGACTTAACCCAACATTTCACAACACGAGCTGACGACAGCCATGCAGCACCTGTCTCACAGTTCCCGAAGGCACTGAGGTATCTCTACCAGATTCTGTGGATGTCAAGAGTAGGTAAGGTTCTTCGCGTTGCATCGAATTAAACCACATGCTCCACCGCTTGTGCGGGCCCCCGTCAATTCATTTGAGTTTTAACCTTGCGGCCGTACTCCCCAGGCGGTCTACTTAATGCGTTAGCTTGAGAGCCCAGTGTTCAAGACACCAAACTCCGAGTAGACATCGTTTACGGCGTGGACTACCAGGGTATCTAATCCTGTTTGCTCCCCACGCTTTCGTGCCTGAGCGTCAGTCTTTGTCCAGGGGGCCGCCTTCGCCACCGGTATTCCTCCAGATCTCTACGCATTTCACCGCTACACCTGGAATTCTACCCCCCTCTACAAGACTCTAGTTTGCCAGTTCGAAATGCGGTTCCCAGGTTGAGCCCGGGGCTTTCACATCTCGCTTAACAAACCGCCTGCGCACGCTTTACGCCCAGTAATTCCCA
>70_16F Sample_Name=70_16F Chromat_id=19027347 Read_id=18794133 Version=1 Length=935
GCCTGACANAAGTGGTTAAGCGTCCCCCCGAAGTTAAACTACCTACTTCTTTTGCAGCCCACTCCCATGGTGTGACGGGCGGTGTGTACAAGGCCCGGGAACGTATTCACCGTGGCATTCTGATCCACGATTACTAGCGATTCCGACTTCATGGAGTCGAGTTGCAGACTCCAATCCGGACTACGACGCACTTTTTGGGATTCGCTCACTTTCGCAAGTTGGCCGCCCTCTGTATGCGCCATTGTAGCACGTGTGTAGCCCTACTCGTAAGGGCCATGATGACTTGACGTCGTCCCCACCTTCCTCCGGTTTATCACCGGCAGTCTCCCTGGAGTTCCCGACATTACTCGCTGGCAAACAAGGATAAGGGTTGCGCTCGTTGCGGGACTTAACCCAACATTTCACAACACGAGCTGACGACAGCCATGCAGCACCTGTCTCAGAGTTCCCGAAGGCACCAATCCATCTCTGGAAAGTTCTCTGGATGTCAAGAGTAGGTAAGGTTCTTCGCGTTGCATCGAATTAAACCACATGCTCCACCGCTTGTGCGGGCCCCCGTCAATTCATTTGAGTTTTAATCTTGCGACCGTACTCCCCAGGCGGTCTACTTAACGCGTTAGCTCCGAAAGCCACGGCTCAAGGCCACAACCTCCAAGTAGACATCGTTTACGGCGTGGACTACCAGGGTATCTAATCCTGTTTGCTCCCCACGCTTTCGCATCTGAGTGTCAGTATCTGTCCAGGGGGCCGCCTTCGCCACCGGTATTCCTTCAGATCTCTACGCATTTCACCGCTACACCTGAAATTCTACCCCCCTCTACAGTACTCTAGTCTGCCAGTTTCAAATGCTATTCCGAGGTTGAGCCCCGGGCTTTCACATCTGACTTAACAAACCACCTGCATGCGCTTTACGCCCAGTAATTCCGATTAACGCT
>7_16F Sample_Name=7_16F Chromat_id=19027349 Read_id=18794112 Version=1 Length=904
GCCTGACCAAGGGTAAGCGTCCCCCCGAAGTTAAACTACCTACTTCTTTTGCAGCCCACTCCCATGGTGTGACGGGCGGTGTGTACAAGGCCCGGGAACGTATTCACCGTGGCATTCTGATCCACGATTACTAGCGATTCCGACTTCATGGAGTCGAGTTGCAGACTCCAATCCGGACTACGACGCACTTTTTGGGATTCGCTCACTTTCGCAAGTTGGCCGCCCTCTGTATGCGCCATTGTAGCACGTGTGTAGCCCTACTCGTAAGGGCCATGATGACTTGACGTCGTCCCCACCTTCCTCCGGTTTATCACCGGCAGTCTCCCTGGAGTTCCCGACATTACTCGCTGGCAAACAAGGATAAGGGTTGCGCTCGTTGCGGGACTTAACCCAACATTTCACAACACGAGCTGACGACAGCCATGCAGCACCTGTCTCAGAGTTCCCGAAGGCACCAATCCATCTCTGGAAAGTTCTCTGGATGTCAAGAGTAGGTAAGGTTCTTCGCGTTGCATCGAATTAAACCACATGCTCCACCGCTTGTGCGGGCCCCCGTCAATTCATTTGAGTTTTAATCTTGCGACCGTACTCCCCAGGCGGTCTACTTAACGCGTTAGCTCCGAAAGCCACGGCTCAAGGCCACAACCTCCAAGTAGACATCGTTTACGGCGTGGACTACCAGGGTATCTAATCCTGTTTGCTCCCCACGCTTTCGCATCTGAGTGTCAGTATCTGTCCAGGGGGCCGCCTTCGCCACCGGTATTCCTTCAGATCTCTACGCATTTCACCGCTACACCTGAAATTCTACCCCCCTCTACAGTACTCTAGTCTGCCAGTTTCAAATGCTATTCCGAGGTTGAGCCCCGGGCTTTCACATCTGACTTAACAAACCACCTGCATGCGC
>82_16F Sample_Name=82_16F Chromat_id=19027351 Read_id=18794088 Version=1 Length=939
GGCGTGAANAAAGGTGGTAAGCGTCCCCCGAAGGTTAAACTAANCTACTTCTTTTGCAGCCCACTCCCATGGTGTGACGGGCGGTGTGTACAAGGCCCGGGAACGTATTCACCGTGGAATTCTGATCCACGATTACTAGCGATTCCGACTTCATGGAGTCGAGTTGCAGACTCCAATCCGGACTACGACGCACTTTTTGGGATTCGCTCACTTTCGCAAGTTGGCCGCCCTCTGTATGCGCCATTGTAGCACGTGTGTAGCCCTACTCGTAAGGGCCATGATGACTTGACGTCGTCCCCACCTTCCTCCGGTTTATCACCGGCAGTCTCCCTGGAGTTCCCGACATTACTCGCTGGCAAACAAGGATAAGGGTTGCGCTCGTTGCGGGACTTAACCCAACATTTCACAACACGAGCTGACGACAGCCATGCAGCACCTGTCTCAGAGTTCCCGAAGGCACCAATCCATCTCTGGAAAGTTCTCTGGATGTCAAGAGTAGGTAAGGTTCTTCGCGTTGCATCGAATTAAACCACATGCTCCACCGCTTGTGCGGGCCCCCGTCAATTCATTTGAGTTTTAATCTTGCGACCGTACTCCCCAGGCGGTCTACTTAACGCGTTAGCTCCGAAAGCCACGGCTCAAGGCCACAACCTCCAAGTAGACATCGTTTACGGCGTGGACTACCAGGGTATCTAATCCTGTTTGCTCCCCACGCTTTCGCATCTGAGTGTCAGTATCTGTCCAGGGGGCCGCCTTCGCCACCGGTATTCCTTCAGATCTCTACGCATTTCACCGCTACACCTGAAATTCTACCCCCCTCTACAGTACTCTAGTCTGCCAGTTTCAAATGCTATTCCGAGGTTGAGCCCCGGGCTTTCACATCTGACTTAACAAACCACCTGCATGCGCTTTACGCCCAGTAATTCCAATTAACGCTCG
>86_16F Sample_Name=86_16F Chromat_id=19027352 Read_id=18794082 Version=1 Length=929
GGGTGAACAACGGTGGTTAAACGCCCTCCCGAAGGTTAAGCTATCTACTTCTGGTGCAGCCCACTCCCATGGTGTGACGGGCGGTGTGTACAAGGCCCGGGAACGTATTCACCGTGGCATTCTGATCCACGATTACTAGCGATTCCGACTTCATGGAGTCGAGTTGCAGACTCCAATCCGGACTACGACCAGCTTTATGGGATTAGCTCCACCTCGCGGCTTCGCAACCCTCTGTACTGACCATTGTAGCACGTGTGTAGCCCTACTCGTAAGGGCCATGATGACTTGACGTCGTCCCCACCTTCCTCCGGTTTATCACCGGCAGTCTCCCTAAAGTTCCCGGCATTACCCGCTGGCAAGTAAGGATAGGGGTTGCGCTCGTTGCGGGACTTAACCCAACATTTCACAACACGAGCTGACGACAGCCATGCAGCACCTGTCTCACAGTTCCCGAAGGCACTGAGGTATCTCTACCAGATTCTGTGGATGTCAAGAGTAGGTAAGGTTCTTCGCGTTGCATCGAATTAAACCACATGCTCCACCGCTTGTGCGGGCCCCCGTCAATTCATTTGAGTTTTAACCTTGCGGCCGTACTCCCCAGGCGGTCTACTTAATGCGTTAGCTTGAGAGCCCAGTGTTCAAGACACCAAACTCCGAGTAGACATCGTTTACGGCGTGGACTACCAGGGTATCTAATCCTGTTTGCTCCCCACGCTTTCGTGCCTGAGCGTCAGTCTTTGTCCAGGGGGCCGCCTTCGCCACCGGTATTCCTCCAGATCTCTACGCATTTCACCGCTACACCTGGAATTCTACCCCCCTCTACAAGACTCTAGTTTGCCAGTTCGAAATGCGGTTCCCAGGTTGAGCCCGGGGCTTTCACATCTCGCTTAACAAAACCGCCTGCGCACGCTTTACGCCCAGTAAATTCC
>93_16F Sample_Name=93_16F Chromat_id=19027355 Read_id=18794129 Version=1 Length=956
CCCCTGTCCCCTTAGGCGGCTGGCTCCAAAAGGTTACCTCACCGACTTCGGGTGTTACAAACTCTCGTGGTGTGACGGGCGGTGTGTACAAGGCCCGGGAACGTATTCACCGCGGCATGCTGATCCGCGATTACTAGCGATTCCAGCTTCATGTAGGCGAGTTGCAGCCTACAATCCGAACTGAGAACGGTTTTATGGGATTGGCTAAACCTCGCGGTCTCGCTGCCCTTTGTACCGTCCATTGTAGCACGTGTGTAGCCCAGGTCATAAGGGGCATGATGATTTGACGTCATCCCCACCTTCCTCCGGTTTGTCACCGGCAGTCATCTTAGAGTGCCCAACTGAATGCTGGCAACTAAGATCAAGGGTTGCGCTCGTTGCGGGACTTAACCCAACATCTCACGACACGAGCTGACGACAACCATGCACCACCTGTCACTCTGTCCCCCGAAGGGAAAAGCCCTATCTCTAGGGTTGTCAGAGGATGTCAAGACCTGGTAAGGTTCTTCGCGTTGCTTCGAATTAAACCACATGCTCCACCGCTTGTGCGGGCCCCCGTCAATTCCTTTGAGTTTCAGTCTTGCGACCGTACTCCCCAGGCGGAGTGCTTAATGCGTTAGCTGCAGCACTAAGGGGCGGAAACCCCCTAACACTTAGCACTCATCGTTTACGGCGTGGACTACCAGGGTATCTAATCCTGTTTGCTCCCCACGCTTTCGCGCCTCAGTGTCAGTTACAGACCAGAAAGTCGCCTTCGCCACTGGTGTTCCTCCAAATATCTACGCATTTCACCGCTACACTTGGAAATTCCACTTTTCCTCTTCTGCACTCAAGTTCCCCCAGTTTCCAATGACCCCTCCACGGTTGGAGCCGTGGGGCTTTTCACATCAGACTTAAGGGAACCACCTGGCGCGCGCTTTTACGCCCCAAAAAATTTCCGGAAAAAACCTTTGGCC
>98_16F Sample_Name=98_16F Chromat_id=19027356 Read_id=18794096 Version=1 Length=948
CCCTTGCCACCTTCGGCGGCTGGCTCCATAAAGGTTACCTCACCGACTTCGGGTGTTGCAACTCTCGTGGTGTGACGGGCGGTGTGTACAAGGCCCGGGAACGTATTCACCGCGGCATGCTGATCCGCGATTACTAGCGATTCCAGCTTCACGCAGTCGAGTTGCAGACTGCGATCCGAACTGAGAACAGATTTATGGGATTGGCTAAACCTTGCGGTCTCGCAGCCCTTTGTTCTGTCCATTGTAGCACGTGTGTAGCCCAGGTCATAAGGGGCATGATGATTTGACGTCATCCCCACCTTCCTCCGGTTTGTCACCGGCAGTCACCTTAGAGTGCCCAACTAAATGCTGGCAACTAAGATCAAGGGTTGCGCTCGTTGCGGGACTTAACCCAACATCTCACGACACGAGCTGACGACAACCATGCACCACCTGTCACTCTGTCCCCGAAGGGAAAGCCCTATCTCTAGGGTTGTCAGAGGATGTCAAGACCTGGTAAGGTTCTTCGCGTTGCTTCGAATTAAACCACATGCTCCACCGCTTGTGCGGGCCCCCGTCAATTCCTTTGAGTTTCAGTCTTGCGACCGTACTCCCCAGGCGGAGTGCTTAATGCGTTAGCTGCAGCACTAAGGGGCGGAAACCCCCTAACACTTAGCACTCATCGTTTACGGCGTGGACTACCAGGGTATCTAATCCTGTTCGCTCCCCACGCTTTCGCTCCTCAGCGTCAGTTACAGACCAGAGAGTCGCCTTCGCCACTGGTGTTCCTCCACATCTCTACGCATTTCACCGCTACACGTGGAATTCCACTCTCCTCTTCTGCACTCAAGTTTCCCAGTTTCCAATGACCCTCCCCGGTTGAGCCGGGGGCTTTCACATCAGACTTAAAAAAACCGCCTGCGAGCCCTTTACGCCCAATAATTCCGGACAACGCTTGCCACCTACGTA
>A10_16F Sample_Name=A10_16F Chromat_id=19027357 Read_id=18794099 Version=1 Length=936
GCCTGATNTCCGGTGGTGAACGTCCTCCCGAAGGTTAGACTATCCACTTCTGGAGCAACCCACTCCCATGGTGTGACGGGCGGTGTGTACAAGGCCCGGGAACGTATTCACCGCGTCATTCTGATACGCGATTACTAGCGATTCCGACTTCATGGAGTCGAGTTGCAGACTCCAATCCGGACTACGACGCACTTTAAGTGATTCGCTTACCCTCGCAGGTTCGCAGCACTCTGTATGCGCCATTGTAGCACGTGTGTAGCCCTACACGTAAGGGCCATGATGACTTGACGTCGTCCCCACCTTCCTCCGGTTTATCACCGGCAGTCTCCTTAGAGTTCCCGACCGAATCGCTGGCAACTAAGGATAGGGGTTGCGCTCGTTGCGGGACTTAACCCAACATCTCACAACACGAGCTGACGACAGCCATGCAGCACCTGTATCAGCGTTCCCGAAGGCACCAAACCATCTCTGGTAAGTTCGCTGTATGTCAAGTGTAGGTAAGGTTCTTCGCGTTGCATCGAATTAAACCACATGCTCCACCGCTTGTGCGGGCCCCCGTCAATTCATTTGAGTTTTAACCTTGCGGCCGTACTCCCCAGGCGGTCTACTTAATGCGTTAGCTTTGAAAAACAGTTCCGAGGAACCGAGCTTCTAGTAGACATCGTTTACGGCGTGGACTACCAGGGTATCTAATCCTGTTTGCTCCCCACGCTTTCGTACATGAGCGTCAGTGTTGACCCAGGTGGCTGCCTTCGCCATCGGTATTCCTTCAGATCTCTACGCATTTCACCGCTACACCTGAAATTCTACCACCCTCTATCACACTCTAGTTTGCCAGTTCGAAATGCAGTTCCCAGGTTGAGCCCGGGGCTTTCACATCTCGCTTAACAAACCGCCTGCGTACGCTTTACGCCCAGTAATTCCGATTAACGCTCG
>A11_16F Sample_Name=A11_16F Chromat_id=19027358 Read_id=18794085 Version=1 Length=944
CCATTGCCACCTTCGGCGGCTGGCTCCATAAAGGTTACCTCACCGACTTCGGGTGTTGCAAACTCTCGTGGTGTGACGGGCGGTGTGTACAAGGCCCGGGAACGTATTCACCGCGGCATGCTGATCCGCGATTACTAGCGATTCCAGCTTCACGCAGTCGAGTTGCAGACTGCGATCCGAACTGAGAACAGATTTATGGGATTGGCTAAACCTTGCGGTCTCGCAGCCCTTTGTTCTGTCCATTGTAGCACGTGTGTAGCCCAGGTCATAAGGGGCATGATGATTTGACGTCATCCCCACCTTCCTCCGGTTTGTCACCGGCAGTCACCTTAGAGTGCCCAACTAAATGCTGGCAACTAAGATCAAGGGTTGCGCTCGTTGCGGGACTTAACCCAACATCTCACGACACGAGCTGACGACAACCATGCACCACCTGTCACTCTGTCCCCGAAGGGAAAGCCCTATCTCTAGGGTTGTCAGAGGATGTCAAGACCTGGTAAGGTTCTTCGCGTTGCTTCGAATTAAACCACATGCTCCACCGCTTGTGCGGGCCCCCGTCAATTCCTTTGAGTTTCAGTCTTGCGACCGTACTCCCCAGGCGGAGTGCTTAATGCGTTAGCTGCAGCACTAAGGGGCGGAAACCCCCTAACACTTAGCACTCATCGTTTACGGCGTGGACTACCAGGGTATCTAATCCTGTTCGCTCCCCACGCTTTCGCTCCTCAGCGTCAGTTACAGACCAGAGAGTCGCCTTCGCCACTGGTGTTCCTCCACATCTCTACGCATTTCACCGCTACACGTGGAATTCCACTCTCCTCTTCTGCACTCAAGTTTCCCAGTTTCCAATGACCCTCCCCGGTTGAGCCGGGGGCTTTCACATCAGACTTAAGAAAACCGCCTGCGAGCCCTTTACGCCCAATAATTCCGGACAAACGCTTGCCACC
>A12_16F Sample_Name=A12_16F Chromat_id=19027359 Read_id=18794138 Version=1 Length=952
GGCCTGACCAAGGTGGTTAAGCGTTCTCCCGAAGGTTAGACTACCTACTTCTTTTGCAGCCCACTCCCATGGTGTGACGGGCGGTGTGTACAAGGCCCGGGAACGTATTCACCGTGGCATTCTGATCCACGATTACTAGCGATTCCGACTTCATGGAGTCGAGTTGCAGACTCCAATCCGGACTACGACGCACTTTTTGGGATTCGCTTGACATCGCTGTCTCGCCGCCCTCTGTATGCGCCATTGTAGCACGTGTGTAGCCCTACTCGTAAGGGCCATGATGACTTGACGTCGTCCCCACCTTCCTCCGGTTTATCACCGGCAGTCTCCCTGGAGTTCCCGACATTACTCGCTGGCAAACAAGGATAAGGGTTGCGCTCGTTGCGGGACTTAACCCAACATTTCACAACACGAGCTGACGACAGCCATGCAGCACCTGTCTCAGAGCTCCCGAAGGCACACCTGCGTCTCCGCTGGCTTCTCTGGATGTCAAGAGTAGGTAAGGTTCTTCGCGTTGCATCGAATTAAACCACATGCTCCACCGCTTGTGCGGGCCCCCGTCAATTCATTTGAGTTTTAATCTTGCGACCGTACTCCCCAGGCGGTCTACTTAACGCGTTAGCTCCGAAAGCCACGGCTCAAGGCCACAACCTCCAAGTAGACATCGTTTACGGCGTGGACTACCAGGGTATCTAATCCTGTTTGCTCCCCACGCTTTCGCATCTGAGTGTCAGTATCTGTCCAGGGGGCCGCCTTCGCCACTGGTATTCCTTCAGATCTCTACGCATTTCACCGCTACACCTGAAATTCTACCCCCCTCTACAGTACTCTAGTCCGCCAGTTTCAAATGCTATTCCGAGGTTGAGCCCGGGGCTTTCACATTTTGACTTAACGAAACCACCTGCATGCGGCTTATCGCCCAAGTAATTCCGAATAAACGTTCGCAACCTCC
>A13_16F Sample_Name=A13_16F Chromat_id=19027360 Read_id=18794084 Version=1 Length=947
GGCCGGGAACTACCGTGGCCGCCTGCCTCCCCGAAGGGTTAGCGCAGCGTCGTCGGGTAGAACCAACTCCCATGGTTGTGACGGGCGGTGTGTACAAGGCCCGGGAACGTATTCACCGCGTCATGCTGTTACGCGATTACTAGCGATTCCGACTTCATGGGGTCGAGTTGCAGACCCCAATCCGAACTGAGACAGTTTTTTGGGATTAACCCATTGTCACTGCCATTGTAGCACGTGTGTAGCCCAACCCGTAAGGGCCATGAGGACTTGACGTCATCCACACCTTCCTCCCGCTTATCACGGGCAGTTTCCCTAGAGTGCCCAGCCGAACTGCTGGCAACTAAGGATGTGGGTTGCGCTCGTTGCCGGACTTAACCGAACATCTCACGACACGAGCTGACGACAGCCATGCAGCACCTGTCACTAGGTCACCGAAGTGAAAGCCAAATCTCTCTGGCGGTCCTAGGATGTCAAGGGTTGGTAAGGTTCTGCGCGTTGCTTCGAATTAAACCACATGCTCCACCGCTTGTGCGGGCCCCCGTCAATTCCTTTGAGTTTTAATCTTGCGACCGTACTCCCCAGGCGGAATGCTTAATCCGTTAGGTGTGTCACCGAATAGCATGCTACCCGACGACTGGCATTCATCGTTTACGGTGTGGACTACCAGGGTATCTAATCCTGTTTGCTCCCCACACTTTCGCACCTCAGCGTCAGTATCGAGCCAGTGAGCCGCCTTCGCCACTGGTGTTCCTCCGAATATCTACGAATTTCACCTCTACACTCGGAATTCCACTCACCTCTCTCGAACTCTAGACTGATAGTTTTGGAGGCAGTTCCAGGGTTGAGCCCTGGGAATTTCACCCCCCAACTTTCCAGTCCGCCTACGCGCGCTTTACGCCCAGTAATTCCGAAACAACGCTAAACCCCCTCCGTATTAACCGCGGCTG
>A14_16F Sample_Name=A14_16F Chromat_id=19027348 Read_id=18794136 Version=1 Length=765
NNNNNNNNNNNNNNNNNNNNNNNGTCNNGNNGAAGNATAGGACNATCCNCTTNNGNGGNNNNNNGTCAGATGGTGNGNNGGGNGGAGGGGACAAGGCCCGGGAACGGATTCACCGCACCATTCTGAATGNAGACTACTNCCGATTCCGACTTCTTGGAGACGAGTGGGGGANACAAATCCGGGGGACGAGGCACCTTAGGCGGTNCCCCCACGCTCGNGGGTTGGCCGCGAAGTGGATGGGCCAACGTTCGGCGGGAGGTGCCCCACGCGTAAGGTCCAGGCTGACTTGAAGTCGTAACANGGTAACCGANGTTTATCACCGGCAGTCTCCTNATAGTTCCCGACANNNTCCCTGGCCACTAAAGAAAAANGGTGGTNNNCCTTGCGGGACTTAACCCAACCTCTCACTACACAAGCTGACNACNGCCATGCNTCACCTGNATCNNANNTCCCCAANGCACCAAACCNTCTCTNGTAAGTTCTCTTTNTGTTNAGTGNNNGTAAAGGTCTTCTCCCTTNCNNCNNANNAANNNNATNCTCCANCCNNTTGNGNGNGGNTCCCGTCCCNNCNNTNTAGCTTTNAACTNTGCGNNCCNNACNCCCCCACNGCGGCNCTNCNNNNATGNGNNNANNNTNTCNAAAANANGTCNNAANAATCCNNNNNTTCTANNAGACNNCNNNTATAGGCGGTGTGNNNNNAGGGGANNNTATNNNGNTTTGTNTCCCNCNCTCNTTNCCTCCATACNNTNNNCNNNNTTNTNTANN
>A18_16F Sample_Name=A18_16F Chromat_id=19027361 Read_id=18794118 Version=1 Length=943
GGCCTGAANAAAGGGGTAAGCGTCCCCCCGAAGGTTAAACTACCTACTTCTTTTGCAGCCCACTCCCATGGTGTGACGGGCGGTGTGTACAAGGCCCGGGAACGTATTCACCGTGGCATTCTGATCCACGATTACTAGCGATTCCGACTTCATGGAGTCGAGTTGCAGACTCCAATCCGGACTACGACGCACTTTTTGGGATTCGCTCACTTTCGCAAGTTGGCCGCCCTCTGTATGCGCCATTGTAGCACGTGTGTAGCCCTACTCGTAAGGGCCATGATGACTTGACGTCGTCCCCACCTTCCTCCGGTTTATCACCGGCAGTCTCCCTGGAGTTCCCGACATTACTCGCTGGCAAACAAGGATAAGGGTTGCGCTCGTTGCGGGACTTAACCCAACATTTCACAACACGAGCTGACGACAGCCATGCAGCACCTGTCTCAGAGTTCCCGAAGGCACCAATCCATCTCTGGAAAGTTCTCTGGATGTCAAGAGTAGGTAAGGTTCTTCGCGTTGCATCGAATTAAACCACATGCTCCACCGCTTGTGCGGGCCCCCGTCAATTCATTTGAGTTTTAATCTTGCGACCGTACTCCCCAGGCGGTCTACTTAACGCGTTAGCTCCGAAAGCCACGGCTCAAGGCCACAACCTCCAAGTAGACATCGTTTACGGCGTGGACTACCAGGGTATCTAATCCTGTTTGCTCCCCACGCTTTCGCATCTGAGTGTCAGTATCTGTCCAGGGGGCCGCCTTCGCCACCGGTATTCCTTCAGATCTCTACGCATTTCACCGCTACACCTGAAATTCTACCCCCCTCTACAGTACTCTAGTCTGCCAGTTTCAAATGCTATTCCGAGGTTGAGCCCCGGGCTTTCACATCTGACTTAACAAACCACCTGCATGCGCTTTACGCCCAGTAAATTCCAATTAACGCTCGCACC
>A19_16F Sample_Name=A19_16F Chromat_id=19027363 Read_id=18794068 Version=1 Length=963
GGCCTGGACCTCGGTGGGTAACGTCCTCCCGAGGGTTAGGACTATCTACTTCTGGAGCAACCCACTCCCATGGTGTGATGGGCGGTGTGTACAAGGCCCGGGAACGTATTCACCGCGTCATTCTGATACGCGATTACTAGCGATTCCGACTTCATGGAGTCGAGTTGCAGACTCCAATCCGGACTACGACGCACTTTAAGTGATTCGCTTACTCTCGCGAGTTCGCAGCACTCTGTATGCGCCATTGTAGCACGTGTGTAGCCCTACACGTAAGGGCCATGATGACTTGAAGTCGTCCCCGCCTTCCTCCGGTTTATCACCGGCAGTCTCCTTAGAGTTCTCAGCATTACCTGCTAGCAACTAAGGATAGGGGTTGCGCTCGTTGCGGGACTTAACCCAACATCTCACAACACGAGCTGACGACAGCCATGCAGCACCTGTATCAGAGTTCCCGAAGGCACCAAACCATCTCTGGTAAGTTCTCTGTATGTCAAGTGTAGGTAAGGTTCTTCGCGTTGCATCGAATTAAACCACATGCTCCACCGCTTGTGCGGGCCCCCGTCAATTCATTTGAGTTTTAACCTTGCGGCCGTACTCCCCAGGCGGTCTACTTAATGCGTTAGCTTTGAAAAACAGAACCGAGGTTCCGAGCTTCTAGTAGACATCGTTTACGGCGTGGACTACCAGGGTATCTAATCCTGTTTGCTCCCCACGCTTTTCGTACATTGAGCGTCAGTGTTGACCCAGGTGGGCTTGCCTTCGCCATCGGGAATTCCTTCAGAATTTCTAACGCATTTTCACCGGCTACACCTTGAAAATTCTANCCCACCCTCCTATTCACACTCCAAGTTTGGCCAGGTTCGAAAATGGCAGTTCCCCAGGGTNNGGACCCCGGGGGCTTTTCACATTCTTCTNTTTAAACAAAACCGGCCTGGCGTACGCCTTTTTACGCCCCCAAGAAAT
>A1_16F Sample_Name=A1_16F Chromat_id=19027364 Read_id=18794114 Version=1 Length=971
CACTGTCACCTTCGACGGCCTAGCCTGCTCAAATGGTTACTCCACCGGCTTCGGGTGTTACAAACTCTCGTGGTGTGACGGGCGGTGTGTACAAGACCCGGGAACGTATTCACCGTAGCATGCTGATCTACGATTACTAGCGATTCCAGCTTCATATAGTCGAGTTGCAGACTACAATCCGAACTGAGAACAACTTTATGGGATTTGCTTGACCTCGCGGTTTCGCTGCCCTTTGTATTGTCCATTGTAGCACGTGTGTAGCCCAAATCATAAGGGGCATGATGATTTGACGTCATACCCACCTTCCTCCGGTTTGTCACCGGCAGTCAACTTAGAGTGCCCAACTTAATGATGGCAACTAAGCTTAAGGGTTGCGCTCGTTGCGGGACTTAACCCAACATCTCACGACACGAGCTGACGACAACCATGCACCACCTGTCACTCTGTCCCCCGAAGGGGAAAACTCTATCTCTAGAGGGGTCAGAGGATGTCAAGATTTGGTAAGGTTCTTCGCGTTGCTTCGAATTAAACCACATGCTCCACCGCTTGTGCGGGTCCCCGTCAATTCCTTTGAGTTTCAACCTTGCGGTCGTACTCCCCAGGCGGAGTGCTTAATGCGTTAGCTGCAGCACTAAGGGGCGGAAACCCCCTAACACTTAGCACTCATCGTTTACGGCGTGGAACTACCAGGGTATCTAATCCTGTTTGATCCCCACGCTTTCGCACATCAGCGTCAGTTACAGACCAGAAAAGTCGCCTTCGCCACTGGTGTTCCTCCCATATCTCTGCGCATTTCACCGCTACACATGGAAATTCCACTTTTCCTCTTTCTGCACCTCAAGTTTTTCCAGTTTCCAATGACCCCTCCACGGGTTGAGCCGTGGGCTTTTCACATTCAGAATTTAAAAAAACCGCCCTACGCCGCGGCTTTTACCGCCCAATAAATTCCCGGATAAACGTTTGGCCACCCT
>A21_16F Sample_Name=A21_16F Chromat_id=19027366 Read_id=18794111 Version=1 Length=944
CCCNNTGCCCCTTAAGGCGGCTGGCCTCCAAAAGGTTACCCCACCGACTTCGGGTGTTACAAACTCTCGTGGTGTGATTGGGCGGTGTGTACAAGGCCCGGGAACGTATTCACCGCGGCATGCTGATCCGCGATTACTAGCGATTCCAGCTTCATGTAGGCGAGTTGCAGCCTACAATCCGAACTGAGAACGGTTTTATGAGATTAGCTCCACCTCGCGGTCTTGCAGCTCTTTGTACCGTCCATTGTAGCACGTGTGTAGCCCAGGTCATAAGGGGCATGATGATTTGACGTCATCCCCACCTTCCTCCGGTTTGTCACCGGCAGTCACCTTAGAGTGCCCAACTTAATGATGGCAACTAAGATCAAGGGTTGCGCTCGTTGCGGGACTTAACCCAACATCTCACGACACGAGCTGACGACAACCATGCACCACCTGTCACTCTGCTCCCGAAGGAGAAGCCCTATCTCTAGGGTTTTCAGAGGATGTCAAGACCTGGTAAGGTTCTTCGCGTTGCTTCGAATTAAACCACATGCTCCACCGCTTGTGCGGGCCCCCGTCAATTCCTTTGAGTTTCAGCCTTGCGGCCGTACTCCCCAGGCGGAGTGCTTAATGCGTTAACTTCAGCACTAAAGGGCGGAAACCCTCTAACACTTAGCACTCATCGTTTACGGCGTGGACTACCAGGGTATCTAATCCTGTTTGCTCCCCACGCTTTCGCGCCTCAGTGTCAGTTACAGACCAGAAAGTCGCCTTCGCCACTGGTGTTCCTCCATATCTCTACGCATTTCACCGCTACACATGGAATTCCACTTTCCTCTTCTGCACTCAAGTCTCCCAGTTTCCAATGACCCTCCACGGTTGAAGCCGTGGGGCTTTCACATTCAAGACTTAAGAAAACCAACCTGCNNCCGCGCTTTACGCCCCAATAATTTCCCGGATAA
>A23_16F Sample_Name=A23_16F Chromat_id=19027367 Read_id=18794121 Version=1 Length=936
GCCTNACCTCCGGGGTGGAACGTCCTCCCGAAGGTTAGACTATCCACTTCTGGAGCAACCCACTCCCATGGTGTGACGGGCGGTGTGTACAAGGCCCGGGAACGTATTCACCGCATCATTCTGATATGCGATTACTAGCGATTCCGACTTCATGGAGTCGAGTTGCAGACTCCAATCCGGACTACGACGCACTTTAAGTGATTCGCTTACCCTCGCAGGTTCGCAGCACTCTGTATGCGCCATTGTAGCACGTGTGTAGCCCTACACGTAAGGGCCATGATGACTTGACGTCGTCCCCACCTTCCTCCGGTTTATCACCGGCAGTCTCCTTAGAGTTCCCGACCGAATCGCTGGCAACTAAGGATAGGGGTTGCGCTCGTTGCGGGACTTAACCCAACATCTCACAACACGAGCTGACGACAGCCATGCAGCACCTGTATCAGAGCTCCCGAAGGCACCAAACCATCTCTGGTAAGTTCTCTGTATGTCAAGTGTAGGTAAGGTTCTTCGCGTTGCATCGAATTAAACCACATGCTCCACCGCTTGTGCGGGCCCCCGTCAATTCATTTGAGTTTTAACCTTGCGGCCGTACTCCCCAGGCGGTCTACTTAATGCGTTAGCTTTGAAAAACAAGTCCGAAGACCCGAGCTTCTAGTAGACATCGTTTACGGCGTGGACTACCAGGGTATCTAATCCTGTTTGCTCCCCACGCTTTCGTACATGAGCGTCAGTGTTGACCCAGGTGGCTGCCTTCGCCATCGGTATTCCTTCAGATCTCTACGCATTTCACCGCTACACCTGAAATTCTACCACCCTCTATCACACTCTAGTTTGCCAGTTCGAAATGCAGTTCCCAGGTTGAGCCCGGGGCTTTCACATCTCGCTTAACAAACCGCCTGCGTACGCTTTACGCCCAGTAATTCCGATTAACGCTCG
>A3_16F Sample_Name=A3_16F Chromat_id=19027368 Read_id=18794131 Version=1 Length=935
GCCTGACCCCGGNTAACGCCCTCCCGAAGTTAAGCTATCTACTTCTGGTGCAGCCCACTCCCATGGTGTGACGGGCGGTGTGTACAAGGCCCGGGAACGTATTCACCGTGGCATTCTGATCCACGATTACTAGCGATTCCGACTTCATGGAGTCGAGTTGCAGACTCCAATCCGGACTACGACGAGCTTTCTGAGATTAGCTCCACCTCGCGGCTTCGCAACCCTCTGTACTCGCCATTGTAGCACGTGTGTAGCCCTACTCGTAAGGGCCATGATGACTTGACGTCGTCCCCACCTTCCTCCGGTTTATCACCGGCAGTCTCCCTAAAGTTCCCACCATTACGTGCTGGCAAATAAGGATAAGGGTTGCGCTCGTTGCGGGACTTAACCCAACATTTCACAACACGAGCTGACGACAGCCATGCAGCACCTGTCTCAGAGCTCCCGAAGGCACCAATCCATCTCTGGAAAGTTCTCTGGATGTCAAGAGTAGGTAAGGTTCTTCGCGTTGCATCGAATTAAACCACATGCTCCACCGCTTGTGCGGGCCCCCGTCAATTCATTTGAGTTTTAACCTTGCGGCCGTACTCCCCAGGCGGTCTACTTAATGCGTTAGCTTGAGAACCCAGTGTTCAAGACACCAAATTCCGAGTAGACATCGTTTACGGCGTGGACTACCAGGGTATCTAATCCTGTTTGCTCCCCACGCTTTCGTACCTGAGCGTCAGTCTTTGTCCAGGGGGCCGCCTTCGCCACCGGTATTCCTTCAGATCTCTACGCATTTCACCGCTACACCTGAAATTCTACCCCCCTCTACAAGACTCTAGTTTGCCAGTTCGAAATGCAGTTCCCAGGTTGAGCCCGGGGCTTTCACATCTCGCTTAACAAACCGCCTGCGTACGCTTTACGCCCAGTAATTCCGATTAACGCTTGCC
>A6_16F Sample_Name=A6_16F Chromat_id=19027369 Read_id=18794062 Version=1 Length=933
GCCTGACCAAGTGGTAAGCGTCCCCCCGAAGGTTAAACTACCTACTTCTTTTGCAGCCCACTCCCATGGTGTGACGGGCGGTGTGTACAAGGCCCGGGAACGTATTCACCGTGGCATTCTGATCCACGATTACTAGCGATTCCGACTTCATGGAGTCGAGTTGCAGACTCCAATCCGGACTACGACGCACTTTTTGGGATTCGCTCACTTTCGCAAGTTGGCCGCCCTCTGTATGCGCCATTGTAGCACGTGTGTAGCCCTACTCGTAAGGGCCATGATGACTTGACGTCGTCCCCACCTTCCTCCGGTTTATCACCGGCAGTCTCCCTGGAGTTCCCGACATTACTCGCTGGCAAACAAGGATAAGGGTTGCGCTCGTTGCGGGACTTAACCCAACATTTCACAACACGAGCTGACGACAGCCATGCAGCACCTGTCTCAGAGTTCCCGAAGGCACCAATCCATCTCTGGAAAGTTCTCTGGATGTCAAGAGTAGGTAAGGTTCTTCGCGTTGCATCGAATTAAACCACATGCTCCACCGCTTGTGCGGGCCCCCGTCAATTCATTTGAGTTTTAATCTTGCGACCGTACTCCCCAGGCGGTCTACTTAACGCGTTAGCTCCGAAAGCCACGGCTCAAGGCCACAACCTCCAAGTAGACATCGTTTACGGCGTGGACTACCAGGGTATCTAATCCTGTTTGCTCCCCACGCTTTCGCATCTGAGTGTCAGTATCTGTCCAGGGGGCCGCCTTCGCCACCGGTATTCCTTCAGATCTCTACGCATTTCACCGCTACACCTGAAATTCTACCCCCCTCTACAGTACTCTAGTCTGCCAGTTTCAAATGCTATTCCCAGGTTGAGCCCCGGGCTTTCAAATCTGACTTAACAAAACCACCTGCATGCGCTTTACGCCCAGTAAATTCCGATTAAC
>A8_16F Sample_Name=A8_16F Chromat_id=19027370 Read_id=18794103 Version=1 Length=929
GCCTGACCAAGTGGTAAGCGTCCCCCCGAAGGTTAAACTACCTACTTCTTTTGCAGCCCACTCCCATGGTGTGACGGGCGGTGTGTACAAGGCCCGGGAACGTATTCACCGTGGCATTCTGATCCACGATTACTAGCGATTCCGACTTCATGGAGTCGAGTTGCAGACTCCAATCCGGACTACGACGCACTTTTTGGGATTCGCTCACTTTCGCAAGTTGGCCGCCCTCTGTATGCGCCATTGTAGCACGTGTGTAGCCCTACTCGTAAGGGCCATGATGACTTGACGTCGTCCCCACCTTCCTCCGGTTTATCACCGGCAGTCTCCCTGGAGTTCCCGACATTACTCGCTGGCAAACAAGGATAAGGGTTGCGCTCGTTGCGGGACTTAACCCAACATTTCACAACACGAGCTGACGACAGCCATGCAGCACCTGTCTCAGAGTTCCCGAAGGCACCAATCCATCTCTGGAAAGTTCTCTGGATGTCAAGAGTAGGTAAGGTTCTTCGCGTTGCATCGAATTAAACCACATGCTCCACCGCTTGTGCGGGCCCCCGTCAATTCATTTGAGTTTTAATCTTGCGACCGTACTCCCCAGGCGGTCTACTTAACGCGTTAGCTCCGAAAGCCACGGCTCAAGGCCACAACCTCCAAGTAGACATCGTTTACGGCGTGGACTACCAGGGTATCTAATCCTGTTTGCTCCCCACGCTTTCGCATCTGAGTGTCAGTATCTGTCCAGGGGGCCGCCTTCGCCACCGGTATTCCTTCAGATCTCTACGCATTTCACCGCTACACCTGAAATTCTACCCCCCTCTACAGTACTCTAGTCTGCCAGTTTCAAATGCTATTCCGAGGTTGAGCCCCGGGCTTTCACATCTGACTTAACAAACCACCTGCATGCGCTTTACGCCCAGTAATTCCGATTA
>ARTA1_16F Sample_Name=ARTA1_16F Chromat_id=19027371 Read_id=18794098 Version=1 Length=925
NNNTCTGTCCCCTTAGGCGGCTGGCTCCAAAAAGGTTACCCCACCGACTTCGGGTGTTACAAACTCTCGTGGTGTGACGGGCGGTGTGTACAAGGCCCGGGAACGTATTCACCGCGGCATGCTGATCCGCGATTACTAGCGATTCCAGCTTCATGTAGGCGAGTTGCAGCCTACAATCCGAACTGAGAACGGTTTTATGAGATTAGCTCCACCTCGCGGTCTTGCAGCTCTTTGTACCGTCCATTGTAGCACGTGTGTAGCCCAGGTCATAAGGGGCATGATGATTTGACGTCATCCCCACCTTCCTCCGGTTTGTCACCGGCAGTCACCTTAGAGTGCCCAACTTAATGATGGCAACTAAGATCAAGGGTTGCGCTCGTTGCGGGACTTAACCCAACATCTCACGACACGAGCTGACGACAACCATGCACCACCTGTCACTCTGCTCCCGAAGGAGAAGCCCTATCTCTAGGGTTTTCAGAGGATGTCAAGACCTGGTAAGGTTCTTCGCGTTGCTTCGAATTAAACCACATGCTCCACCGCTTGTGCGGGCCCCCGTCAATTCCTTTGAGTTTCAGCCTTGCGGCCGTACTCCCCAGGCGGAGTGCTTAATGCGTTAACTTCAGCACTAAAGGGCGGAAACCCTCTAACACTTAGCACTCATCGTTTACGGCGTGGACTACCAGGGTATCTAATCCTGTTTGCTCCCCACGCTTTCGCGCCTCAGTGTCAGTTACAGACCAGAAAGTCGCCTTCGCCACTGGTGTTCCTCCATATCTCTACGCATTTCACCGCTACACATGGAATTCCACTTTCCTCTTCTGCACTCAAGTCTCCCAGTTTCCAATGACCCTCCACGGTTGAGCCGTGGGCTTTCACATCAGACTTAAGAAAACCACCTGCGCGCGCTTTACGCCCAATAATT
>ARTW1_16F Sample_Name=ARTW1_16F Chromat_id=19027372 Read_id=18794079 Version=1 Length=916
GGGTGAACAAGTGGTAAGCGTCCTCCCGAAGGTTAAACTACCTACTTCTTTTGCGGCCCACTCTCCATGGTGTGACGGGCGGTGTGTACAAGGCCCGGGAACGTATTCACCGTGGCATTCTGATCCACGATTACAAGCGATTCCGACTTCACGGAGTCGAGTTGCAGACTCCGATCCGGACTACGACGCACTTTTTGGGATTCGCTCACTCTCGCAAGTTGGCCGCCCTCTGTATGCGCCATTGTAGCACGTGTGTAGCCCTACTCGTAAGGGCCATGATGACTTGACGTCGTCCCCACCTTCCTCCGGTTTATCACCGGCAGTCTCCCTGGAGTTCCCGACATTACTCGCTGGCAAACAAGGATAAGGGTTGCGCTCGTTGCGGGACTTAACCCAACATTTCACAACACGAGCTGACGACAGCCATGCGGCACCTGTCTCAGAGTTCCCGAAAGCACCAATCCATCTCTGGAAAGTTCTCTGGATGTCAAGAGTAGGTGAGGTTCTTCGCGTTGCATCGCATTATACCACATGCTCCACCGCTTGTGCGGGCCCCCGTCAATTCACTTGAGTGTTAATCTTGCGACCGTACTCCCCAGGCGGTCTACTTAACGCGTTAGCTCCGAAAGCCACGGCTCACGGGCACAACCTCCAAGTAGACATCGCTTACAGCGTGGACTACCAGGGTATCTCATCCTGTGTGCTCTCCACGCTTTCGCATCTCAGTGTCAGTATCTGTCCAGGGGGCCGCCTTCGCCACCGGTATTCCTTCACATATCTACGCATTTCACCGCTACACCTGAAATTCTACCCCCCTCTACAGTACTCTAGTCTGCCAGTGTCAAATGCGAATTCCCAGGGTTGAGACCCCGGGCTTTCACATCTGAAATAAAAAAAACNCCTGCGTGCGCTTTAC
>ARTW2_16F Sample_Name=ARTW2_16F Chromat_id=19027373 Read_id=18794059 Version=1 Length=908
CAACTGTCACCTTAGGCGGCTGGCTCCAAAAGGTTACCCCACCGACTTCGGGTGTTACAAACTCTCGTGGTGTGACGGGCGGTGTGTACAAGGCCCGGGAACGTATTCACCGCGGCATGCTGATCCGCGATTACTAGCGATTCCAGCTTCATGTAGGCGAGTTGCAGCCTACAATCCGAACTGAGAACGGTTTTATGAGATTAGCTCCACCTCGCGGTCTTGCAGCTCTTTGTACCGTCCATTGTAGCACGTGTGTAGCCCAGGTCATAAGGGGCATGATGATTTGACGTCATCCCCACCTTCCTCCGGTTTGTCACCGGCAGTCACCTTAGAGTGCCCAACTTAATGATGGCAACTAAGATCAAGGGTTGCGCTCGTTGCGGGACTTAACCCAACATCTCACGACACGAGCTGACGACAACCATGCACCACCTGTCACTCTGCTCCCGAAGGAGAAGCCCTATCTCTAGGGTTTTCAGAGGATGTCAAGACCTGGTAAGGTTCTTCGCGTTGCTTCGAATTAAACCACATGCTCCACCGCTTGTGCGGGCCCCCGTCAATTCCTTTGAGTTTCAGCCTTGCGGCCGTACTCCCCAGGCGGAGTGCTTAATGCGTTAACTTCAGCACTAAAGGGCGGAAACCCTCTAACACTTAGCACTCATCGTTTACGGCGTGGACTACCAGGGTATCTAATCCTGTTTGCTCCCCACGCTTTCGCGCCTCAGTGTCAGTTACAGACCAGAAAGTCGCCTTCGCCACTGGTGTTCCTCCATATCTCTACGCATTTCACCGCTACACATGGAATTCCACTTTCCTCTTCTGCACTCAAGTCTCCCAGTTTCCAATGACCCTCCACGGTTGAACCGTGGGCTTTCACATCAGACTTAGAAAACCACCTGCGCGCGCTT
>ARTW3_16F Sample_Name=ARTW3_16F Chromat_id=19027374 Read_id=18794080 Version=1 Length=901
GACTCTGTCACCTTAGGCGGCTGGCTCCAAAAAGGTTACCCCACCGACTTCGGGTGTTACAAACTCTCGTGGTGTGACGGGCGGTGTGTACAAGGCCCGGGAACGTATTCACCGCGGCATGCTGATCCGCGATTACTAGCGATTCCAGCTTCATGTAGGCGAGTTGCAGCCTACAATCCGAACTGAGAACGGTTTTATGAGATTAGCTCCACCTCGCGGTCTTGCAGCTCTTTGTACCGTCCATTGTAGCACGTGTGTAGCCCAGGTCATAAGGGGCATGATGATTTGACGTCATCCCCACCTTCCTCCGGTTTGTCACCGGCAGTCACCTTAGAGTGCCCAACTTAATGATGGCAACTAAGATCAAGGGTTGCGCTCGTTGCGGGACTTAACCCAACATCTCACGACACGAGCTGACGACAACCATGCACCACCTGTCACTCTGCTCCCGAAGGAGAAGCCCTATCTCTAGGGTTTTCAGAGGATGTCAAGACCTGGTAAGGTTCTTCGCGTTGCTTCGAATTAAACCACATGCTCCACCGCTTGTGCGGGCCCCCGTCAATTCCTTTGAGTTTCAGCCTTGCGGCCGTACTCCCCAGGCGGAGTGCTTAATGCGTTAACTTCAGCACTAAAGGGCGGAAACCCTCTAACACTTAGCACTCATCGTTTACGGCGTGGACTACCAGGGTATCTAATCCTGTTTGCTCCCCACGCTTTCGCGCCTCAGTGTCAGTTACAGACCAGAAAGTCGCCTTCGCCACTGGTGTTCCTCCATATCTCTACGCATTTCACCGCTACACATGGAATTCCACTTTCCTCTTCTGCACTCAAGTCTCCCAGTTTCCAATGACCCTCCACGGTTGAGCCGTGGGCTTTTCACATCAGAACTTAAGAAAACCCC
>EBA1_16F Sample_Name=EBA1_16F Chromat_id=19027375 Read_id=18794097 Version=1 Length=913
GCCCCTGTCACCTTAAGGCGGCTGGCTCCAAAAAGGTTACCCCACCGACTTCGGGTGTTACAAACTCTCGTGGTGTGATGGGCGGTGTGTACAAGGCCCGGGAACGTATTCACCGCGGCATGCTGATCCGCGATTACTAGCGATTCCAGCTTCATGTAGGCGAGTTGCAGCCTACAATCCGAACTGAGAACGGTTTTATGAGATTAGCTCCACCTCGCGGTCTTGCAGCTCTTTGTACCGTCCATTGTAGCACGTGTGTAGCCCAGGTCATAAGGGGCATGATGATTTGACGTCATCCCCACCTTCCTCCGGTTTGTCACCGGCAGTCACCTTAGAGTGCCCAACTTAATGATGGCAACTAAGATCAAGGGTTGCGCTCGTTGCGGGACTTAACCCAACATCTCACGACACGAGCTGACGACAACCATGCACCACCTGTCACTCTGCTCCCGAAGGAGAAGCCCTATCTCTAGGGTTTTCAGAGGATGTCAAGACCTGGTAAGGTTCTTCGCGTTGCTTCGAATTAAACCACATGCTCCACCGCTTGTGCGGGCCCCCGTCAATTCCTTTGAGTTTCAGCCTTGCGGCCGTACTCCCCAGGCGGAGTGCTTAATGCGTTAACTTCAGCACTAAAGGGCGGAAACCCTCTAACACTTAGCACTCATCGTTTACGGCGTGGACTACCAGGGTATCTAATCCTGTTTGCTCCCCACGCTTTCGCGCCTCAGTGTCAGTTACAGACCAGAAAGTCGCCTTCGCCACTGGTGTTCCTCCATATCTCTACGCATTTTCACCGCTACACATGGGAATTCCACTTTTCCTCTTCTGCACTCAAGTCTCCCAGTTTTCAAATGACCCTCCACGGTTGGAGCCGTGGGGCTTTTCACATCAGACTTTAAGAAAACAACTTGCG
>EBA2_16F Sample_Name=EBA2_16F Chromat_id=19027376 Read_id=18794102 Version=1 Length=892
CCTCTGTCACCTTAGGCGGCTGGCTCCAAAAAGGTTACCCCACCGACTTCGGGTGTTACAAACTCTCGTGGTGTGACGGGCGGTGTGTACAAGGCCCGGGAACGTATTCACCGCGGCATGCTGATCCGCGATTACTAGCGATTCCAGCTTCATGTAGGCGAGTTGCAGCCTACAATCCGAACTGAGAACGGTTTTATGAGATTAGCTCCACCTCGCGGTCTTGCAGCTCTTTGTACCGTCCATTGTAGCACGTGTGTAGCCCAGGTCATAAGGGGCATGATGATTTGACGTCATCCCCACCTTCCTCCGGTTTGTCACCGGCAGTCACCTTAGAGTGCCCAACTTAATGATGGCAACTAAGATCAAGGGTTGCGCTCGTTGCGGGACTTAACCCAACATCTCACGACACGAGCTGACGACAACCATGCACCACCTGTCACTCTGCTCCCGAAGGAGAAGCCCTATCTCTAGGGTTTTCAGAGGATGTCAAGACCTGGTAAGGTTCTTCGCGTTGCTTCGAATTAAACCACATGCTCCACCGCTTGTGCGGGCCCCCGTCAATTCCTTTGAGTTTCAGCCTTGCGGCCGTACTCCCCAGGCGGAGTGCTTAATGCGTTAACTTCAGCACTAAAGGGCGGAAACCCTCTAACACTTAGCACTCATCGTTTACGGCGTGGACTACCAGGGTATCTAATCCTGTTTGCTCCCCACGCTTTCGCGCCTCAGTGTCAGTTACAGACCAGAAAGTCGCCTTCGCCACTGGTGTTCCTCCATATCTCTACGCATTTCACCGCTACACATGGAATTCCACTTTCCTCTTCTGCACTCAAGTCTCCCAGTTTCCAATGACCCTCCACGGTTGAGCCGTGGGCTTTCACATCAGACTTAAGAA
>NOTLSP_16F Sample_Name=NOTLSP_16F Chromat_id=19027378 Read_id=18794126 Version=1 Length=971
GAACGGNTCCAGCTTTCGACGGCTCCCCCCACAAGGGTTAGGCCACCGGCTTCGGGTGTTACCGAACTTTCGTGACTTGACGGGCGGTGTGTACAAGGCCCGGGAACGTATTCACCGCAGCGTTGCTGATCTGCGATTACTAGCGACTCCGACTTCATGGGGTCGAGTTGCAGACCCCAATCCGAACTGAGACCGGCTTTTTGGGATTAGCTCCACCTCACAGTATCGCAACCCATTGTACCGGCCATTGTAGCATGCGTGAAGCCCAAGACATAAGGGGCATGATGATTTGACGTCGTCCTCACCTTCCTCCGAGTTGACCCCGGCAGTCTCCCATGAGTCCCCACCATTACGTGCTGGCAACATGGAACGAGGGTTGCGCTCGTTGCGGGACTTAACCCAACATCTCACGACACGAGCTGACGACAACCATGCACCACCTGTGAACCCGCCCCAGAGGGAAAACCGTATCTCTACGGCGATCGAGAACATGTCAAGCCTTGGTAAGGTTCTTCGCGTTGCATCGAATTAATCCGCATGCTCCGCCGCTTGTGCGGGCCCCCCGTCAATTCCTTTGAGTTTTAGCCTTGCGGCCGTACTCGCCAGGCGGGGCAATTTAATGCGTTAGCTGCGGCGCGGAAAACCGTGGAAATGGCCCCCCACACCTAGTGCCCAAAGGTTTACGGGCATGGAACTACCAAGGGAAATCTAATCCCTGTTCCGCTCCCCCATGCTTTCGCCTCCTTCAGCGTTCAGTTACAAGCCCCAAAACACTTGCCCTTTCGCCATCGGTGTTCCCTCCCTGAAAATCTTGCGCATTTCCACCGCCTAAAACCAGGAAATTCCAAGTCTTCCCCCTAACTGGCAATTCTAAGTCCTGCCCCGTAACCCAACCGCAAGAATCCGGGGGTTTAAAGCCCTCCGGAAATTTTCCAGGAAGAGAAAGGCGACCAAAAACCGGCCTTAATGAA
>SCTYA1_16F Sample_Name=SCTYA1_16F Chromat_id=19027379 Read_id=18794064 Version=1 Length=911
GGCCCGTCACCTTCGACGAACTCCCCCCACAAGTGGTTAGGCCATCGGCGTTCGGGTGTTACCAACTTTCGTGACTTGACGGGCGGTGTGTACAAGGCCCGGGAACGTATTCACCGCAGCGTTGCTGATCTGCGATTACTAGCGACTCCGACTTCATGGGGTCGAGTTGCAGACCCCAATCCGAACTGAGACCGGCTTTTTGGGATTCGCTCCACCTCACGGTATCGCAACCCTTTGTACCGGCCATTGTAGCATGCGTGAAGCCCAAGACATAAGGGGCATGATGATTTGACGTCGTCCCCACCTTCCTCCGAGTTGACCCCAGCAGTCTCCCATGAGTCCCCACCATTACGTGCTGGCAACATGGAATAAGGGTTGCGCTCGTTGCGGGACTTAACCCAACATCTCACGACACGAGCTGACGACAACCATGCACCACCTGTACACCAGTCCGAAGACCTACCCATCTCTGAGCAGTTCCGGTGTATGTCAAGCCTTGGTAAGGTTCTTCGCGTTGCATCGAATTAATCCGCATGCTCCGCCGCTTGTGCGGGCCCCCGTCAATTCCTTTGAGTTTTAGCCTTGCGGCCGTACTCCCCAGGCGGGGCACTTAATGCGTTAGCTACGGTACAGGAATCGTGGAACAATCCCCACACCTAGTGCCCAACGTTTACGGCATGGACTACCAGGGTATCTAATCCTGTTCGCTCCCCATGCTTTCGCTCCTCAGCGTCAGTAACGGCCCAGTGACCTGCCTTCGCCATCGGTGTTCCTCCTGATATCTGCGCATTCCACCGCTACACCAGGAATTCCAGTCACCCCTACCGCACTCTAGCCTGCCCGTACCCACCGCAAGCCCGACGTTAAGCATCGGGGTTTTCACGGCAGACGCGACAAAACCGCCTACGAGC
>SCTYW2_16F Sample_Name=SCTYW2_16F Chromat_id=19027380 Read_id=18794058 Version=1 Length=897
GAAACTGCCACCTTCGGCGGCTGGCTCCATAAAGGTTACCTCACCGACTTCGGGTGTTGCAAACTCTCGTGGTGTGACGGGCGGTGTGTACAAGGCCCGGGAACGTATTCACCGCGGCATGCTGATCCGCGATTACTAGCGATTCCAGCTTCACGCAGTCGAGTTGCAGACTGCGATCCGAACTGAGAACAGATTTATGGGATTGGCTAAACCTTGCGGTCTCGCAGCCCTTTGTTCTGTCCATTGTAGCACGTGTGTAGCCCAGGTCATAAGGGGCATGATGATTTGACGTCATCCCCACCTTCCTCCGGTTTGTCACCGGCAGTCACCTTAGAGTGCCCAACTAAATGCTGGCAACTAAGATCAAGGGTTGCGCTCGTTGCGGGACTTAACCCAACATCTCACGACACGAGCTGACGACAACCATGCACCACCTGTCACTCTGTCCCCGAAGGGAAAGCCCTATCTCTAGGGTTGTCAGAGGATGTCAAGACCTGGTAAGGTTCTTCGCGTTGCTTCGAATTAAACCACATGCTCCACCGCTTGTGCGGGCCCCCGTCAATTCCTTTGAGTTTCAGTCTTGCGACCGTACTCCCCAGGCGGAGTGCTTAATGCGTTAGCTGCAGCACTAAGGGGCGGAGACCCCCTAACACTTAGCACTCATCGTTTACGGCGTGGACTACCAGGGTATCTAATCCTGTTCGCTCCCCACGCTTTCGCTCCTCAGCGTCAGTTACAGACCAGAGAGTCGCCTTCGCCACTGGTGTTCCTCCACATCTCTACGCATTTCACCGCTACACGTGGAATTCCACTCTCCTCTTCTGCACTCAAGTTTCCCAGTTTCCAATGACCCTCCCCGGTTGAGCCGGGGGCTTTCACATCAGACTTAAGAAACCG
>SOILA1_16F Sample_Name=SOILA1_16F Chromat_id=19027381 Read_id=18794117 Version=1 Length=898
GCTGACCAAGGGTAAGCGTCCCCCCGAAGGTTAAACTACCTACTTCTTTTGCAGCCCACTCCCATGGTGTGACGGGCGGTGTGTACAAGGCCCGGGAACGTATTCACCGTGGCATTCTGATCCACGATTACTAGCGATTCCGACTTCATGGAGTCGAGTTGCAGACTCCAATCCGGACTACGACGCACTTTTTGGGATTCGCTCACTTTCGCAAGTTGGCCGCCCTCTGTATGCGCCATTGTAGCACGTGTGTAGCCCTACTCGTAAGGGCCATGATGACTTGACGTCGTCCCCACCTTCCTCCGGTTTATCACCGGCAGTCTCCCTGGAGTTCCCGACATTACTCGCTGGCAAACAAGGATAAGGGTTGCGCTCGTTGCGGGACTTAACCCAACATTTCACAACACGAGCTGACGACAGCCATGCAGCACCTGTCTCAGAGTTCCCGAAGGCACCAATCCATCTCTGGAAAGTTCTCTGGATGTCAAGAGTAGGTAAGGTTCTTCGCGTTGCATCGAATTAAACCACATGCTCCACCGCTTGTGCGGGCCCCCGTCAATTCATTTGAGTTTTAATCTTGCGACCGTACTCCCCAGGCGGTCTACTTAACGCGTTAGCTCCGAAAGCCACGGCTCAAGGCCACAACCTCCAAGTAGACATCGTTTACGGCGTGGACTACCAGGGTATCTAATCCTGTTTGCTCCCCACGCTTTCGCATCTGAGTGTCAGTATCTGTCCAGGGGGCCGCCTTCGCCACCGGTATTCCTTCAGATCTCTACGCATTTCACCGCTACACCTGAAATTCTACCCCCCTCTACAGTACTCTAGTCTGCCAGTTTCAAATGCAATTCCGAGGTTGAGCCCCGGGCTTTCACATCTGACTTAACAAACCACCTGC
>SOILA2_16F Sample_Name=SOILA2_16F Chromat_id=19027382 Read_id=18794092 Version=1 Length=877
GGACGGGGCCCCTTCGACGGCTCCCCCACAAGGGTTAGGCCACCGGCTTCGGGTGTTACCGACTTTCGTGACTTGACGGGCGGTGTGTACAAGGCCCGGGAACGTATTCACCGCAGCGTTGCTGATCTGCGATTACTAGCGACTCCGACTTCATGGGGTCGAGTTGCAGACCCCAATCCGAACTGAGACCGGCTTTTTGGGATTAGCTCCACCTCACAGTATCGCAACCCATTGTACCGGCCATTGTAGCATGCGTGAAGCCCAAGACATAAGGGGCATGATGATTTGACGTCGTCCTCACCTTCCTCCGAGTTGACCCCGGCAGTCTCCCATGAGTCCCCACCATTACGTGCTGGCAACATGGAACGAGGGTTGCGCTCGTTGCGGGACTTAACCCAACATCTCACGACACGAGCTGACGACAACCATGCACCACCTGTGAACCCGCCCCAGAGGGGAAACCGTATCTCTACGGCGATCGAGAACATGTCAAGCCTTGGTAAGGTTCTTCGCGTTGCATCGAATTAATCCGCATGCTCCGCCGCTTGTGCGGGCCCCCGTCAATTCCTTTGAGTTTTAGCCTTGCGGCCGTACTCCCCAGGCGGGGCACTTAATGCGTTAGCTGCGGCGCGGAAACCGTGGAATGGTCCCCACACCTAGTGCCCAACGTTTACGGCATGGACTACCAGGGTATCTAATCCTGTTCGCTCCCCATGCTTTCGCTCCTCAGCGTCAGTTACAGCCCAGAGACCTGCCTTCGCCATCGGTGTTCCTCCTGATATCTGCGCATTCCACCGCTACACCAGGAATTCCAGTCTCCCCTACTGCACTCTAGTCTGCCCGTACCCACCGCAGATCCGGGGTTAAGCCCCGAACT
>SOILA3_16F Sample_Name=SOILA3_16F Chromat_id=19027383 Read_id=18794087 Version=1 Length=896
GGCCTGACNAAAGGTGGNNAAAGGCTNTTCCCCGCGAAGGTTAAGACTACCTACTTCTTTTGCAGCCCACTCCCATGGTGTGACGGGCGGTGTGTACTAGGCCCGGGAACGTATTCACCGTGGCATTCTGATCCACGATTACAAGCGATTCCGACTTCATGGAGTCGAGTTGCAGACTCCAATCCGGACTACGACGCACTTTTTGGGATTCGCTCACTTTCGCAAGTTGGCCGCCCTCTGTATGCGCCATTGTAGCACGTGTGTAGCCCTACTCGTAAGGGCCATGATGACTTGACGTCGTCCGAAGGTACCTGCGGTTTATCACCGGCAGTCTCCCTGGAGTTCCCGACATTACTCGCTGGCAAACAAGGATAAGGGTTGCGCTCGTTGCGGGACTTAACCCAACATTTCACAACACGAGCTGACGACAGCCATGCAGCACCTGTCTCAGAGTTCCCGAAGGCACCAATCCATCTCTGGAAAGTTCTCTGGATGTCAAGAGTAGGTAAGGTTCTTCGCGTTGCATCGAATTAAACCACATGCTCCACCGCTTGTGCGGGCCCCCGTCAATTCATTTGAGTTTTAATCTTGCGACCGTACTCCCCAGGCGGTCTACTTAACGCGTTAGCTCCGAAAGCCACGGCTCAAGGCCACAACCTCCAAGTAGACATCGTTTACGGCGTGGACTACCAGGGTATCTAATCCTGTTTGCTCCCCACGCTTTCGCATCTGAGTGTCAGTATCTGTCCAGGGGGCCGCCTTCGCCACCGGTATTCCTTCAGATCTCTACGCATTTCACCGCTACACCTGAAATTCTACCCCCCTCTACAGTACTCTAGTCTGCCAGTTTCAAATGCAATTCCGAGGGTGAGCCCCGGGCTTTCACATCTGACTTA
>SOILA4_16F Sample_Name=SOILA4_16F Chromat_id=19027384 Read_id=18794060 Version=1 Length=892
CAATCTGTNCCCTTAAGGCGGCTGGCTCCAAAAGGTTACCTCACCGACTTCGGGTGTTACAAACTCTCGTGGTGTGACGGGCGGTGTGTACAAGGCCCGGGAACGTATTCACCGCGGCATGCTGATCCGCGATTACTAGCGATTCCAGCTTCATGCAGGCGAGTTGCAGCCTGCAATCCGAACTGAGAACGGTTTTATGGGATTGGCTAAACCTCGCGGTCTTGCAGCCCTTTGTACCGTCCATTGTAGCACGTGTGTAGCCCAGGTCATAAGGGGCATGATGATTTGACGTCATCCCCACCTTCCTCCGGTTTGTCACCGGCAGTCATCCTAGAGTGCCCAACTGAATGCTGGCAACTAAGATCAAGGGTTGCGCTCGTTGCGGGACTTAACCCAACATCTCACGACACGAGCTGACGACAACCATGCACCACCTGTCACTCTGTCCCCCGAAGGGGAAAGCCCTATCTCTAGGGTTGTCAGAGGATGTCAAGACCTGGTAAGGTTCTTCGCGTTGCTTCGAATTAAACCACATGCTCCACCGCTTGTGCGGGCCCCCGTCAATTCCTTTGAGTTTCAGTCTTGCGACCGTACTCCCCAGGCGGAGTGCTTAATGCGTTAGCTGCAGCACTAAGGGGCGGAAACCCCCTAACACTTAGCACTCATCGTTTACGGCGTGGACTACCAGGGTATCTAATCCTGTTTGCTCCCCACGCTTTCGCGCCTCAGTGTCAGTTACAGACCAGAAAGTCGCCTTCGCCACTGGTGTTCCTCCAAATATCTACGCATTTCACCGCTACACTTGGAATTCCACTTTTCCTCTTCTGCACTCAAGTTCCCCAGTTTCCAATGACCCTCCACGGTTGAGCCGTGGGCTTTTCACATCAGAACT
>SOILA5_16F Sample_Name=SOILA5_16F Chromat_id=19027385 Read_id=18794072 Version=1 Length=888
CACCTGTCACCTTAGGCGGCTGGCTCCAAAAAGGTTACCCCACCGACTTCGGGTGTTACAAACTCTCGTGGTGTGACGGGCGGTGTGTACAAGGCCCGGGAACGTATTCACCGCGGCATGCTGATCCGCGATTACTAGCGATTCCAGCTTCATGTAGGCGAGTTGCAGCCTACAATCCGAACTGAGAACGGTTTTATGAGATTAGCTCCACCTCGCGGTCTTGCAGCTCTTTGTACCGTCCATTGTAGCACGTGTGTAGCCCAGGTCATAAGGGGCATGATGATTTGACGTCATCCCCACCTTCCTCCGGTTTGTCACCGGCAGTCACCTTAGAGTGCCCAACTTAATGATGGCAACTAAGATCAAGGGTTGCGCTCGTTGCGGGACTTAACCCAACATCTCACGACACGAGCTGACGACAACCATGCACCACCTGTCACTCTGCTCCCGAAGGAGAAGCCCTATCTCTAGGGTTTTCAGAGGATGTCAAGACCTGGTAAGGTTCTTCGCGTTGCTTCGAATTAAACCACATGCTCCACCGCTTGTGCGGGCCCCCGTCAATTCCTTTGAGTTTCAGCCTTGCGGCCGTACTCCCCAGGCGGAGTGCTTAATGCGTTAACTTCAGCACTAAAGGGCGGAAACCCTCTAACACTTAGCACTCATCGTTTACGGCGTGGACTACCAGGGTATCTAATCCTGTTTGCTCCCCACGCTTTCGCGCCTCAGTGTCAGTTACAGACCAGAAAGTCGCCTTCGCCACTGGTGTTCCTCCATATCTCTACGCATTTCACCGCTACACATGGAATTCCACTTTCCTCTTCTGCACTCAAGTCTCCCAGTTTCCAATGACCCTCCACGGTTGAGCCGTGGGCTTTCACATCAGACTTA
>W11_16F Sample_Name=W11_16F Chromat_id=19027386 Read_id=18794089 Version=1 Length=928
GCCCTGAANACCGGTGGGTAACGCCCTCCCGAAGGTTAAGCTATCTACTTCTGGTGCAGCCCACTCCCATGGTGTGACGGGCGGTGTGTACAAGGCCCGGGAACGTATTCACCGTGGCATTCTGATCCACGATTACTAGCGATTCCGACTTCATGGAGTCGAGTTGCAGACTCCAATCCGGACTACGACGAGCTTTCTGAGATTAGCTCCACCTCGCGGCTTCGCAACCCTCTGTACTCGCCATTGTAGCACGTGTGTAGCCCTACTCGTAAGGGCCATGATGACTTGACGTCGTCCCCACCTTCCTCCGGTTTATCACCGGCAGTCTCCCTAAAGTTCCCACCATTACGTGCTGGCAAATAAGGATAAGGGTTGCGCTCGTTGCGGGACTTAACCCAACATTTCACAACACGAGCTGACGACAGCCATGCAGCACCTGTCTCAGAGCTCCCGAAGGCACCAATCCATCTCTGGAAAGTTCTCTGGATGTCAAGAGTAGGTAAGGTTCTTCGCGTTGCATCGAATTAAACCACATGCTCCACCGCTTGTGCGGGCCCCCGTCAATTCATTTGAGTTTTAACCTTGCGGCCGTACTCCCCAGGCGGTCTACTTAATGCGTTAGCTTGAGAACCCAGTGTTCAAGACACCAAATTCCGAGTAGACATCGTTTACGGCGTGGACTACCAGGGTATCTAATCCTGTTTGCTCCCCACGCTTTCGTACCTGAGCGTCAGTCTTTGTCCAGGGGGCCGCCTTCGCCACCGGTATTCCTTCAGATCTCTACGCATTTCACCGCTACACCTGAAATTCTACCCCCCTCTACAAGACTCTAGTTTGCCAGTTCGAAATGCAGTTCCCAGGTTGGAGCCCGGGGCTTTTCACATCTCGCTTAAAAAAACCGCCTGGGGTACGCTTTTACGCCCCAGTA
>W12_16F Sample_Name=W12_16F Chromat_id=19027387 Read_id=18794104 Version=1 Length=932
GGCTGAACAAAGGGGTAAGCGTCCCCCCGAAGGTTAAACTACCTACTTCTTTTGCAGCCCACTCCCATGGTGTGACGGGCGGTGTGTACAAGGCCCGGGAACGTATTCACCGTGGCATTCTGATCCACGATTACTAGCGATTCCGACTTCATGGAGTCGAGTTGCAGACTCCAATCCGGACTACGACGCACTTTTTGGGATTCGCTCACTTTCGCAAGTTGGCCGCCCTCTGTATGCGCCATTGTAGCACGTGTGTAGCCCTACTCGTAAGGGCCATGATGACTTGACGTCGTCCCCACCTTCCTCCGGTTTATCACCGGCAGTCTCCCTGGAGTTCCCGACATTACTCGCTGGCAAACAAGGATAAGGGTTGCGCTCGTTGCGGGACTTAACCCAACATTTCACAACACGAGCTGACGACAGCCATGCAGCACCTGTCTCAGAGTTCCCGAAGGCACCAATCCATCTCTGGAAAGTTCTCTGGATGTCAAGAGTAGGTAAGGTTCTTCGCGTTGCATCGAATTAAACCACATGCTCCACCGCTTGTGCGGGCCCCCGTCAATTCATTTGAGTTTTAATCTTGCGACCGTACTCCCCAGGCGGTCTACTTAACGCGTTAGCTCCGAAAGCCACGGCTCAAGGCCACAACCTCCAAGTAGACATCGTTTACGGCGTGGACTACCAGGGTATCTAATCCTGTTTGCTCCCCACGCTTTCGCATCTGAGTGTCAGTATCTGTCCAGGGGGCCGCCTTCGCCACCGGTATTCCTTCAGATCTCTACGCATTTCACCGCTACACCTGAAATTCTACCCCCCTCTACAGTACTCTAGTCTGCCAGTTTCAAATGCTATTCCGAGGTTGAGCCCCGGGCTTTCACATCTGAATTAAACAAACCACCTGCATGCGCTTTACGCCCAGTAATTCCGAATTA
>W14_16F Sample_Name=W14_16F Chromat_id=19027388 Read_id=18794109 Version=1 Length=924
GGCCTGAANTCCGGTGGTGAACGTCCTCCCGAAGGTTAGACTATCCACTTCTGGAGCAACCCACTCCCATGGTGTGACGGGCGGTGTGTACAAGGCCCGGGAACGTATTCACCGCATCATTCTGATATGCGATTACTAGCGATTCCGACTTCATGGAGTCGAGTTGCAGACTCCAATCCGGACTACGACGCACTTTAAGTGATTCGCTTACCCTCGCAGGTTCGCAGCACTCTGTATGCGCCATTGTAGCACGTGTGTAGCCCTACACGTAAGGGCCATGATGACTTGACGTCGTCCCCACCTTCCTCCGGTTTATCACCGGCAGTCTCCTTAGAGTTCCCGACCGAATCGCTGGCAACTAAGGATAGGGGTTGCGCTCGTTGCGGGACTTAACCCAACATCTCACAACACGAGCTGACGACAGCCATGCAGCACCTGTATCAGAGTTCCCGAAGGCACCAAACCATCTCTGGTAAGTTCTCTGTATGTCAAGTGTAGGTAAGGTTCTTCGCGTTGCATCGAATTAAACCACATGCTCCACCGCTTGTGCGGGCCCCCGTCAATTCATTTGAGTTTTAACCTTGCGGCCGTACTCCCCAGGCGGTCTACTTAATGCGTTAGCTTTGAAAAACAAGTCCGAAGACCCGAGCTTCTAGTAGACATCGTTTACGGCGTGGACTACCAGGGTATCTAATCCTGTTTGCTCCCCACGCTTTCGTACATGAGCGTCAGTGTTGACCCAGGTGGCTGCCTTCGCCATCGGTATTCCTTCAGATCTCTACGCATTTCACCGCTACACCTGAAATTCTACCACCCTCTATCACACTCTAGTTTGCCAGTTCGAAATGCAGTTCCCAGGTTGAGCCCGGGGCTTTCACATCTCGCTTAACAAACCGCCTGCGTACGCTTTTACGCCCAGTAATT
>W15_16F Sample_Name=W15_16F Chromat_id=19027389 Read_id=18794120 Version=1 Length=922
GCCTGACNAAGTGGTAAGCGTCCCCCCGAAGGTTAAACTACCTACTTCTTTTGCAGCCCACTCCCATGGTGTGACGGGCGGTGTGTACAAGGCCCGGGAACGTATTCACCGTGGCATTCTGATCCACGATTACTAGCGATTCCGACTTCATGGAGTCGAGTTGCAGACTCCAATCCGGACTACGACGCACTTTTTGGGATTCGCTCACTTTCGCAAGTTGGCCGCCCTCTGTATGCGCCATTGTAGCACGTGTGTAGCCCTACTCGTAAGGGCCATGATGACTTGACGTCGTCCCCACCTTCCTCCGGTTTATCACCGGCAGTCTCCCTGGAGTTCCCGACATTACTCGCTGGCAAACAAGGATAAGGGTTGCGCTCGTTGCGGGACTTAACCCAACATTTCACAACACGAGCTGACGACAGCCATGCAGCACCTGTCTCAGAGTTCCCGAAGGCACCAATCCATCTCTGGAAAGTTCTCTGGATGTCAAGAGTAGGTAAGGTTCTTCGCGTTGCATCGAATTAAACCACATGCTCCACCGCTTGTGCGGGCCCCCGTCAATTCATTTGAGTTTTAATCTTGCGACCGTACTCCCCAGGCGGTCTACTTAACGCGTTAGCTCCGAAAGCCACGGCTCAAGGCCACAACCTCCAAGTAGACATCGTTTACGGCGTGGACTACCAGGGTATCTAATCCTGTTTGCTCCCCACGCTTTCGCATCTGAGTGTCAGTATCTGTCCAGGGGGCCGCCTTCGCCACCGGTATTCCTTCAGATCTCTACGCATTTCACCGCTACACCTGAAATTCTACCCCCCTCTACAGTACTCTAGTCTGCCAGTTTCAAATGCTATTCCGAGGTTGAGCCCCGGGCTTTCACATCTGACTTAACAAACCACCTGCATGCGCTTTACGCCCAGTAAAT
>W16_16F Sample_Name=W16_16F Chromat_id=19027390 Read_id=18794116 Version=1 Length=929
GGGGTGAAAANGTGGTAATCGTCCTCCCGAAGGTTAGACTATACTACTTCTTTTGCATCCCACTCCCATGGTGTGACGGGCGGTGTGTACAAGGCCCGGGAACGTATTCACCGCAGTATTCTGACCTGCGATTACTAGCGATTCCGACTTCATGGAGTCGAGTTGCAGACTCCAATCCGGACTACGACATTCTTTAAGGGGTCCGCTCCACATCACTGTCTCGCTTCCCTCTGTAAATGCCATTGTAGCACGTGTGTAGCCCTACACGTAAGGGCCATGATGACTTGACGTCGTCCCCACCTTCCTCCGGTTTGTCACCGGCAGTCTCCTTAGAGTGCCCAACCAAATGCTGGCAACTAAGGACAAGGGTTGCGCTCGTTGCGGGACTTAACCCAACATCTCACGACACGAGCTGACGACAGCCATGCAGCACCTGTGTCAGAGTTCCCGAAGGCACCAATCTATCTCTAGAAAGTTCTCTGCATGTCAAGTGTAGGTAAGGTTCTTCGCGTTGCATCGAATTAAACCACATGCTCCACCGCTTGTGCGGGCCCCCGTCAATTCATTTGAGTTTTAACCTTGCGGCCGTACTCCCCAGGCGGTCTACTTATCGCGTTAGCTTCGCTACGCACGCCTTAAAGGCACACACAGCTAGTAGACAGCGTTTACGGTGTGGACTACCAGGGTATCTAATCCTGTTCGCTACCCACACTTTCGCACATGAGCGTCAGTCTTTGGCCAGGGAGTCGCCTTCGCCACTGATGTTCCTCCAGATATCTACGCATTTCACCGCTACACCTGGGAATTCCACTCCCCTCTTCAAGAACTCTAGTCTGCCAGTTCTAAATGACCATCCCAGGTTGAGCCCGGGGCTTTTCACATCTAGCTTAACAAAACCGCCTGCGTGCGCTTTACGCCCCAGTAATTCC
>W17_16F Sample_Name=W17_16F Chromat_id=19027391 Read_id=18794069 Version=1 Length=920
GGGTGACCTCCGGGGGTGAACGTCCTCCCGAAGGTTAGACTATCCACTTCTGGAGCAACCCACTCCCATGGTGTGACGGGCGGTGTGTACAAGGCCCGGGAACGTATTCACCGCATCATTCTGATATGCGATTACTAGCGATTCCGACTTCATGGAGTCGAGTTGCAGACTCCAATCCGGACTACGACGCACTTTAAGTGATTCGCTTACCCTCGCAGGTTCGCAGCACTCTGTATGCGCCATTGTAGCACGTGTGTAGCCCTACACGTAAGGGCCATGATGACTTGACGTCGTCCCCACCTTCCTCCGGTTTATCACCGGCAGTCTCCTTAGAGTTCCCGACCGAATCGCTGGCAACTAAGGATAGGGGTTGCGCTCGTTGCGGGACTTAACCCAACATCTCACAACACGAGCTGACGACAGCCATGCAGCACCTGTATCAGCGTTCCCGAAGGCACCAAACTATCTCTAGTAAGTTCGCTGTATGTCAAGTGTAGGTAAGGTTCTTCGCGTTGCATCGAATTAAACCACATGCTCCACCGCTTGTGCGGGCCCCCGTCAATTCATTTGAGTTTTAACCTTGCGGCCGTACTCCCCAGGCGGTCTACTTAATGCGTTAGCTTTGAAAAACAACTCCGAAGAGTCGAGCTTCTAGTAGACATCGTTTACGGCGTGGACTACCAGGGTATCTAATCCTGTTTGCTCCCCACGCTTTCGTACATGAGCGTCAGTGTTGACCCAGGTGGCTGCCTTCGCCATCGGTATTCCTTCAGATCTCTACGCATTTCACCGCTACACCTGAAATTCTACCACCCTCTATCACACTCTAGTTTGCCAGTTCGAAATGCAGTTCCCAGGTTGAGCCCGGGGCTTTCACATCTCGCTTAACAAACCGCCTGCGTACGCTTTACGCCCAGTAA
>W18_16F Sample_Name=W18_16F Chromat_id=19027392 Read_id=18794083 Version=1 Length=919
GCATGACCAAGGGGTAAGCGTCCCCCCGAAGGTTAAACTACCTACTTCTTTTGCAGCCCACTCCCATGGTGTGACGGGCGGTGTGTACAAGGCCCGGGAACGTATTCACCGTGGCATTCTGATCCACGATTACTAGCGATTCCGACTTCATGGAGTCGAGTTGCAGACTCCAATCCGGACTACGACGCACTTTTTGGGATTCGCTCACTTTCGCAAGTTGGCCGCCCTCTGTATGCGCCATTGTAGCACGTGTGTAGCCCTACTCGTAAGGGCCATGATGACTTGACGTCGTCCCCACCTTCCTCCGGTTTATCACCGGCAGTCTCCCTGGAGTTCCCGACATTACTCGCTGGCAAACAAGGATAAGGGTTGCGCTCGTTGCGGGACTTAACCCAACATTTCACAACACGAGCTGACGACAGCCATGCAGCACCTGTCTCAGAGTTCCCGAAGGCACCAATCCATCTCTGGAAAGTTCTCTGGATGTCAAGAGTAGGTAAGGTTCTTCGCGTTGCATCGAATTAAACCACATGCTCCACCGCTTGTGCGGGCCCCCGTCAATTCATTTGAGTTTTAATCTTGCGACCGTACTCCCCAGGCGGTCTACTTAACGCGTTAGCTCCGAAAGCCACGGCTCAAGGCCACAACCTCCAAGTAGACATCGTTTACGGCGTGGACTACCAGGGTATCTAATCCTGTTTGCTCCCCACGCTTTCGCATCTGAGTGTCAGTATCTGTCCAGGGGGGCGCCTTCGCCACCGGNATTCCTTCAGATCTCTACGCATTTCACCGCTACACCTGAAAATTCTACCCCCCTCTACAGTACTCTAGTCTGCCAGTTTCAAATGCTATTCCGAGGTTGAGCCCCCGGGCTTTCACATCTGACTTAACAAAACCACCTGCATGCGCTTTTACGCCC
>W1_16F Sample_Name=W1_16F Chromat_id=19027394 Read_id=18794110 Version=1 Length=950
CGCCTGAACCAAGGTGGTAAGCGTCCTCCCGAAGGTTAAACTACCTACTTCTTTTGCAGCCCACTCCCATGGTGTGACGGGCGGTGTGTACAAGGCCCGGGAACGTATTCACCGTGGCATTCTGATCCACGATTACTAGCGATTCCGACTTCATGGAGTCGAGTTGCAGACTCCAATCCGGACTACGACGCACTTTTTGGGATTCGCTCACTATCGCTAGCTTGCTGCCCTCTGTATGCGCCATTGTAGCACGTGTGTAGCCCTACTCGTAAGGGCCATGATGACTTGACGTCGTCCCCACCTTCCTCCGGTTTATCACCGGCAGTCTCCCTGGAGTTCCCGACATTACTCGCTGGCAAACAAGGATAAGGGTTGCGCTCGTTGCGGGACTTAACCCAACATTTCACAACACGAGCTGACGACAGCCATGCAGCACCTGTCTCAGAGTTCCCGAAGGCACCAATCCATCTCTGGAAAGTTCTCTGGATGTCAAGAGTAGGTAAGGTTCTTCGCGTTGCATCGAATTAAACCACATGCTCCACCGCTTGTGCGGGCCCCCGTCAATTCATTTGAGTTTTAATCTTGCGACCGTACTCCCCAGGCGGTCTACTTAACGCGTTAGCTCCGAAAGCCACGGCTCAAGGCCACAACCTCCAAGTAGACATCGTTTACGGCGTGGACTACCAGGGTATCTAATCCTGTTTGCTCCCCACGCTTTCGCATCTGAGTGTCAGTATCTGTCCAGGGGGCCGCCTTCGCCACCGGTATTCCTTCAGATCTCTACGCATTTCACCGCTACACCTGAAATTCTACCCCCCTCTACAGTACTCTAGTCTGCCAGTTTCAAATGCTATTCCGAGGTTGAGCCCCGGGCTTTCACATCTGACTTAACAAACCACCTGCATGCGCTTTTACGCCCCAGTAATTCCCGATTAAAGGTTCGCACCCTT
>W22_16F Sample_Name=W22_16F Chromat_id=19027397 Read_id=18794141 Version=1 Length=913
GCCTGANCAAGTGGTAAGCGTCCCCCCGAAGGTTAAACTACCTACTTCTTTTGCAGCCCACTCCCATGGTGTGACGGGCGGTGTGTACAAGGCCCGGGAACGTATTCACCGTGGCATTCTGATCCACGATTACTAGCGATTCCGACTTCATGGAGTCGAGTTGCAGACTCCAATCCGGACTACGACGCACTTTTTGGGATTCGCTCACTTTCGCAAGTTGGCCGCCCTCTGTATGCGCCATTGTAGCACGTGTGTAGCCCTACTCGTAAGGGCCATGATGACTTGACGTCGTCCCCACCTTCCTCCGGTTTATCACCGGCAGTCTCCCTGGAGTTCCCGACATTACTCGCTGGCAAACAAGGATAAGGGTTGCGCTCGTTGCGGGACTTAACCCAACATTTCACAACACGAGCTGACGACAGCCATGCAGCACCTGTCTCAGAGTTCCCGAAGGCACCAATCCATCTCTGGAAAGTTCTCTGGATGTCAAGAGTAGGTAAGGTTCTTCGCGTTGCATCGAATTAAACCACATGCTCCACCGCTTGTGCGGGCCCCCGTCAATTCATTTGAGTTTTAATCTTGCGACCGTACTCCCCAGGCGGTCTACTTAACGCGTTAGCTCCGAAAGCCACGGCTCAAGGCCACAACCTCCAAGTAGACATCGTTTACGGCGTGGACTACCAGGGTATCTAATCCTGTTTGCTCCCCACGCTTTCGCATCTGAGTGTCAGTATCTGTCCAGGGGGCCGCCTTCGCCACCGGTATTCCTTCAGATCTCTACGCATTTCACCGCTACACCTGAAATTCTACCCCCCTCTACAGTACTCTAGTCTGCCAGTTTCAAATGCTATTCCGAGGTTGAGCCCCGGGCTTTCACATCTGACTTAACAAACCACCTGCATGCGCTTTACGC
>W20_16F Sample_Name=W20_16F Chromat_id=19027398 Read_id=18794142 Version=1 Length=918
GGCCGAAAATCCGGTGGTGAACGTCCTCCCGAAGGTTAGACTATCCACTTCTGGAGCAACCCACTCCCATGGTGTGACGGGCGGTGTGTACAAGGCCCGGGAACGTATTCACCGCATCATTCTGATATGCGATTACTAGCGATTCCGACTTCATGGAGTCGAGTTGCAGACTCCAATCCGGACTACGACGCACTTTAAGTGATTCGCTTACCCTCGCAGGTTCGCAGCACTCTGTATGCGCCATTGTAGCACGTGTGTAGCCCTACACGTAAGGGCCATGATGACTTGACGTCGTCCCCACCTTCCTCCGGTTTATCACCGGCAGTCTCCTTAGAGTTCCCGACCGAATCGCTGGCAACTAAGGATAGGGGTTGCGCTCGTTGCGGGACTTAACCCAACATCTCACAACACGAGCTGACGACAGCCATGCAGCACCTGTATCAGAGTTCCCGAAGGCACCAAACCATCTCTGGTAAGTTCTCTGTATGTCAAGTGTAGGTAAGGTTCTTCGCGTTGCATCGAATTAAACCACATGCTCCACCGCTTGTGCGGGCCCCCGTCAATTCATTTGAGTTTTAACCTTGCGGCCGTACTCCCCAGGCGGTCTACATAATGCGTTAGCTTTGAAAAACAAGTCCGAAGACCCGAGCTTCTAGTAGACATCGTTTACGGCGTGGACTACCAGGGTATCTAATCCTGTTTGCTCCCCACGCTTTCGTACATGAGCGTCAGTGTTGACCCAGGTGGCTGCCTTCGCCATCGGTATTCCTTCAGATCTCTACGCATTTCACCGCTACACCTGAAATTCTACCACCCTCTATCACACTCTAGTTTGCCAGTTCGAAATGCAGTTCCCAGGTTGAGCCCGGGGCTTTCACATCTCGCTTAACAAACCGCCCGGCGTACGCTTTACGCCCA
>W5_16F Sample_Name=W5_16F Chromat_id=19027393 Read_id=18794115 Version=1 Length=918
NNNNNNNNNNNNNNNNNACGNCNNNNGNAGNNAAGCTANCNACTTCTGNNGNAGCCCACTCCCATGNNGTNNNNNNNGGNNTGTACNAGGNCCGGGAACGNATTCNCCGNGGCATTCTGATCCACGATTACTAGCGATTCCGACTTCATGGAGACGAGNTGCAGACTCCAATCCGGACTACNNGGAGCTTTCNGAGATTAGCTCCTGCNCGCGGGTTCGCNACCCTCTGTACTCGNCATTGTAGCACGGGNGTAGCCCTACTCGNAAGGGCNATGATGACTTGAAGTCGTNNCNANCNNNNTCCGGNTTATCANCGGAGNCTNCCTACTGTNCCNNCCNNTATNTNNTGGCNAANAAGNANAAAGANTGAGCNCGTTGCGGGNCNTNNNCCAANNTTTCNCTACNCGAGCTGNCGACAACCNTGCNNACTTGNCTCCNANNNCCCNAAGGNANNNTTCCANCTNTNGGAAAGTNTNNTTGNTGTNAATANNANNNAANNTCTTNNGGTTTCATCNAATTAAATCNNTNNTNNACNNNTNNTGCGGGNANCNNNCAATTNNTTGNANTTNNNNTNNTGCCCNACNNNCANAGCGGTTTTCTTAATGAGNTAGNTTNNNAACNNAATGTTTNAAAAAACAAATTTCCGATNAAANANGNNTNCTTCTTNNNTANCAAGNNACTAATCCNATTGCCNNTTNACTNTCGTAACNAAAGGNANANTTGGTNANGGNGCGCTTTTCCTTTGGTNNANNTTNNTNNTTTNTATNTNTCCATTTNCTGANGANAACNACCCACNCTAAATGATTTNGATTGGANNTTCGAATTNTNNNTCAAAGNGAAACTCTGNTNNTNTNNANACTTNCTANAAANNNNNTAAGNNATGNNNNNNNANNNNNANNTGNNCNAAATNNTNNTCNN
>W6_16F Sample_Name=W6_16F Chromat_id=19027399 Read_id=18794143 Version=1 Length=937
GGGAAAAAAAAGGGGTAAGCGTCCCCCCGAAGGTTAAACTACCTACTTCTTTTGCAGCCCACTCCCATGGTGTGACGGGCGGTGTGTACAAGGCCCGGGAACGTATTCACCGTGGCATTCTGATCCACGATTACTAGCGATTCCGACTTCATGGAGTCGAGTTGCAGACTCCAATCCGGACTACGACGCACTTTTTGGGATTCGCTCACTTTCGCAAGTTGGCCGCCCTCTGTATGCGCCATTGTAGCACGTGTGTAGCCCTACTCGTAAGGGCCATGATGACTTGACGTCGTCCCCACCTTCCTCCGGTTTATCACCGGCAGTCTCCCTGGAGTTCCCGACATTACTCGCTGGCAAACAAGGATAAGGGTTGCGCTCGTTGCGGGACTTAACCCAACATTTCACAACACGAGCTGACGACAGCCATGCAGCACCTGTCTCAGAGTTCCCGAAGGCACCAATCCATCTCTGGAAAGTTCTCTGGATGTCAAGAGTAGGTAAGGTTCTTCGCGTTGCATCGAATTAAACCACATGCTCCACCGCTTGTGCGGGCCCCCGTCAATTCATTTGAGTTTTAATCTTGCGACCGTACTCCCCAGGCGGTCTACTTAACGCGTTAGCTCCGAAAGCCACGGCTCAAGGCCACAACCTCCAAGTAGACATCGTTTACGGCGTGGACTACCAGGGTATCTAATCCTGTTTGCTCCCCACGCTTTCGCATCTGAGTGTCAGTATCTGTCCAGGGGGCCGCCTTCGCCACCGGTATTCCTTCAGATCTCTACGCATTTCACCGCTACACCTGAAATTCTACCCCCCTCTACAGTACTCTAGTCTGCCAGTTTCAAATGCTATTCCGAGGTTGAGCCCCGGGCTTTCACATCTGACTTAACAAACCACCTGCATGCGCTTTACGCCCAGTAATTCCGATTAACGCTCG
>W7_16F Sample_Name=W7_16F Chromat_id=19027400 Read_id=18794153 Version=1 Length=924
GCCTGACCAAGTGGTAAGCGTCCCCCCGAAGGTTAAACTACCTACTTCTTTTGCAGCCCACTCCCATGGTGTGACGGGCGGTGTGTACAAGGCCCGGGAACGTATTCACCGTGGCATTCTGATCCACGATTACTAGCGATTCCGACTTCATGGAGTCGAGTTGCAGACTCCAATCCGGACTACGACGCACTTTTTGGGATTCGCTCACTTTCGCAAGTTGGCCGCCCTCTGTATGCGCCATTGTAGCACGTGTGTAGCCCTACTCGTAAGGGCCATGATGACTTGACGTCGTCCCCACCTTCCTCCGGTTTATCACCGGCAGTCTCCCTGGAGTTCCCGACATTACTCGCTGGCAAACAAGGATAAGGGTTGCGCTCGTTGCGGGACTTAACCCAACATTTCACAACACGAGCTGACGACAGCCATGCAGCACCTGTCTCAGAGTTCCCGAAGGCACCAATCCATCTCTGGAAAGTTCTCTGGATGTCAAGAGTAGGTAAGGTTCTTCGCGTTGCATCGAATTAAACCACATGCTCCACCGCTTGTGCGGGCCCCCGTCAATTCATTTGAGTTTTAATCTTGCGACCGTACTCCCCAGGCGGTCTACTTAACGCGTTAGCTCCGAAAGCCACGGCTCAAGGCCACAACCTCCAAGTAGACATCGTTTACGGCGTGGACTACCAGGGTATCTAATCCTGTTTGCTCCCCACGCTTTCGCATCTGAGTGTCAGTATCTGTCCAGGGGGCCGCCTTCGCCACCGGTATTCCTTCAGATCTCTACGCATTTCACCGCTACACCTGAAATTCTACCCCCCTCTACAGTACTCTAGTCTGCCAGTTTCAAATGCTATTCCGAGGTTGAGCCCCGGGCTTTCACATCTGACTTAACAAACCACCTGCATGCGCTTTACGCCCAGTAATTCC
>W9_16F Sample_Name=W9_16F Chromat_id=19027401 Read_id=18794152 Version=1 Length=918
GCCCTGAACAAAGGTGGTAAGCGTCCCCCCGAAGGTTAAACTACCTACTTCTTTTGCAGCCCACTCCCATGGTGTGACGGGCGGTGTGTACAAGGCCCGGGAACGTATTCACCGTGGCATTCTGATCCACGATTACTAGCGATTCCGACTTCATGGAGTCGAGTTGCAGACTCCAATCCGGACTACGACGCACTTTTTGGGATTCGCTCACTTTCGCAAGTTGGCCGCCCTCTGTATGCGCCATTGTAGCACGTGTGTAGCCCTACTCGTAAGGGCCATGATGACTTGACGTCGTCCCCACCTTCCTCCGGTTTATCACCGGCAGTCTCCCTGGAGTTCCCGACATTACTCGCTGGCAAACAAGGATAAGGGTTGCGCTCGTTGCGGGACTTAACCCAACATTTCACAACACGAGCTGACGACAGCCATGCAGCACCTGTCTCAGAGTTCCCGAAGGCACCAATCCATCTCTGGAAAGTTCTCTGGATGTCAAGAGTAGGTAAGGTTCTTCGCGTTGCATCGAATTAAACCACATGCTCCACCGCTTGTGCGGGCCCCCGTCAATTCATTTGAGTTTTAATCTTGCGACCGTACTCCCCAGGCGGTCTACTTAACGCGTTAGCTCCGAAAGCCACGGCTCAAGGCCACAACCTCCAAGTAGACATCGTTTACGGCGTGGACTACCAGGGTATCTAATCCTGTTTGCTCCCCACGCTTTCGCATCTGAGTGTCAGTATCTGTCCAGGGGGCCGCCTTCGCCACCGGTATTCCTTCAGATCTCTACGCATTTCACCGCTACACCTGAAATTCTACCCCCCTCTACAGTACTCTAGTCTGCCAGTTTCAAATGCTATTCCGAGGTTGAGCCCCGGGCTTTCACATCTGACTTAACAAACCACCTGCATGCGCTTTACGCCC
>2_16F
CTAGCAAGTGACAAGCGTCCCCCCGAAGGATAAACTACCTACTTCTTTTGCAGCCCACTCCCATGGTGTGACGGGGGGCGTGTACAAGGCCCGGAAACGAATTCACCGTGGCATTCTGATCCACGAGTACAAGCGATTCCGACTTCCTGGAGGCGAGTTGCAGACTCCAATCCGGACTACGACGCATTTTTTGGGATTCGCTCACTTTCGCAAGTTGGCCGCCCTCTGTATGCGCCATTGTAGCACGAGTGTAGCCCTACTCGTAAGGACCATGATGACTTGACGGCGTCCCCACCTTCCTCCGGATTATCACCGGCAGTCTCCCTGGAGTTCCCGACATTACTCGCTGGAGAACAAGGATAAGGGTTGCGCTCGGTGCGGGACTTAACCCAACATTTCACAACACGAGCTGACGACAGCCATGCAGCACCTGTCTCAGAGTTCCCGAAGGCACCAATCCATCTCTGGAAAGTTCTCTGGATGTCAAGAGTAGGTCAGGTTCTTCGCGTTGCATCGAATTAAACCACATGCTCCACCGCTTGTGCGGGCCCCCGTCAATTCATTTGAGTTTTAATCTTGCGACCGTACTCCCCAGGCGGTCTACTTAACGCGTTAGCTCCGAAAGCCACGGCTCAGGGCCACGACCTCCAAGTAGACATCGTTTACGGCGTGAACTACCAGGGAATCTGAGTCCTGTTTGCTGCCCCACGCTTTCGCATCTGAGTGTCTAGTATCTGTCCAGGGGGGGCGGGCCTTCGCCGACTGGTATACCTTCAGATCTCTACGCATTATCACCAGCTACACCTGAGAGTTCTACCCCCCTCTACAGTACTCTAGTCTGCCAGTTTCAAATGCTAATCCCGAGGTTGAGCCCCGGGCTTATCACATCTGACTTAACGAACCACCTGGCATGCCGCTTTACGCCCAGTAGTTCCGATTACGCTCGCACGCCTCCGTATACCGCTGACTGCTGGCTCGGCAGTTAGCCGGGTGCTTTCTTCATGTCGCTAACGTCAAAAGAGGCAGCTATAACCTTCCCTCACTTCATACGACTGAAAGTGCTTACACCGAGCCTCCTTCAACACGGCATGGCTGCATCAGGCTGGCCCAATTGAGCAATAGTCGCACTGCCGGCCTTCTCAAGTGAGGGGAT
>4_16F
NNNNNNAGNGGTNNNCGTCCCCCCGANGGTTAAACTACCTACTTCTTTTGCAGCCCACTCCCATGGTGTGACGGGCGGTGTGTACAAGGCCCGGGAACGTATTCACCGTGGCATTCTGATCCACGATTACTAGCGATTCCGACTTCATGGAGTCGAGTTGCAGACTCCAATCCGGACTACGACGCACTTTTTGGGATTCGCTCACTTTCGCAAGTTGGCCGCCCTCTGTATGCGCCATTGTAGCACGTGTGTAGCCCTACTCGTAAGGGCCATGATGACTTGACGTCGTCCCCACCTTCCTCCGGTTTATCACCGGCAGTCTCCCTGGAGTTCCCGACATTACTCGCTGGCAAACAAGGATAAGGGTTGCGCTCGTTGCGGGACTTAACCCAACATTTCACAACACGAGCTGACGACAGCCATGCAGCACCTGTCTCAGAGTTCCCGAAGGCACCAATCCATCTCTGGAAAGTTCTCTGGATGTCAAGAGTAGGTAAGGTTCTTCGCGTTGCATCGAATTAAACCACATGCTCCACCGCTTGTGCGGGCCCCCGTCAATTCATTTGAGTTTTAATCTTGCGACCGTACTCCCCAGGCGGTCTACTTAACGCGTTAGCTCCGAAAGCCACGGCTCAAGGCCACAACCTCCAAGTAGACATCGTTTACGGCGTGGACTACCAGGGTATCTAATCCTGTTTGCTCCCCACGCTTTCGCATCTGAGTGTCAGTATCTGTCCAGGGGGCCGCCTTCGCCACCGGTATTCCTTCAGATCTCTACGCATTTCACCGCTACACCTGAAATTCTACCCCCCTCTACAGTACTCTAGTCTGCCAGTTTCAAATGCTATTCCGAGGTTGAGCCCCGGGCTTTCACATCTGACTTAACAAACCACCTGCATGCGCTTTACGCCCAGTAATTCCGATTAACGCTCGCACCCTCCGTATTACCGCGGCTGCTGGCACGGAGTTAGCCGGTGCTTCTTCTGTCGCTAACGTCAAATAATGCAGCTATTAACTACACTACCTTCCTCANGACTGAAANNNCTTTACAACCCGAAGGCNTTCTTCNNNNNNCGGCANGGCTGCNTCAGGTTGNNCCCATTGGNCAANTNCCNNNTGNNNCCNCGNNGGANNNGGACGGTNNNANTTCCGNNNGNNNNNNANNNCNNTCAANCNNCTGGNANNNNNNCTNGGNNGCCTTANNNNNNNNNNNGGTTNCNCCNTGGGNNTTCGGNNNNNNNGGCCGNGGCCCCNTTTNGGCCNNGNNNNNGGGNNNNANNNNTNNNAAGGTTNCCCNNNAGGGNTTNNNNGGG
>6_16F
NNNNNNNGNNNNAGCGTCCCCCCGANGGTTAAACTACCTACTTCTTTTGCAGCCCACTCCCATGGTGTGACGGGCGGTGTGTACAAGGCCCGGGAACGTATTCACCGTGGCATTCTGATCCACGATTACTAGCGATTCCGACTTCATGGAGTCGAGTTGCAGACTCCAATCCGGACTACGACGCACTTTTTGGGATTCGCTCACTTTCGCAAGTTGGCCGCCCTCTGTATGCGCCATTGTAGCACGTGTGTAGCCCTACTCGTAAGGGCCATGATGACTTGACGTCGTCCCCACCTTCCTCCGGTTTATCACCGGCAGTCTCCCTGGAGTTCCCGACATTACTCGCTGGCAAACAAGGATAAGGGTTGCGCTCGTTGCGGGACTTAACCCAACATTTCACAACACGAGCTGACGACAGCCATGCAGCACCTGTCTCAGAGTTCCCGAAGGCACCAATCCATCTCTGGAAAGTTCTCTGGATGTCAAGAGTAGGTAAGGTTCTTCGCGTTGCATCGAATTAAACCACATGCTCCACCGCTTGTGCGGGCCCCCGTCAATTCATTTGAGTTTTAATCTTGCGACCGTACTCCCCAGGCGGTCTACTTAACGCGTTAGCTCCGAAAGCCACGGCTCAAGGCCACAACCTCCAAGTAGACATCGTTTACGGCGTGGACTACCAGGGTATCTAATCCTGTTTGCTCCCCACGCTTTCGCATCTGAGTGTCAGTATCTGTCCAGGGGGCCGCCTTCGCCACCGGTATTCCTTCAGATCTCTACGCATTTCACCGCTACACCTGAAATTCTACCCCCCTCTACAGTACTCTAGTCTGCCAGTTTCAAATGCTATTCCGAGGTTGAGCCCCGGGCTTTCACATCTGACTTAACAAACCACCTGCATGCGCTTTACGCCCAGTAATTCCGATTAACGCTCGCACCCTCCGTATTACCGCGGCTGCTGGCACGGAGTTAGCCGGTGCTTCTTCTGTCGCTAACGTCAAATAATGCAGCTATAAANNNACNACCTTCCTCACGACTGAAAGNGCTTTACAACCCGAAGGCCTTCTTCNNNNNNNGGCATGGCTGCNTCAGGTNNGNNCCATTGGNCAANTNCCNNNTGNNNCCTCCNNNGGNNNTGGACGNTNNNNNTTCCGNNNGGNNNAANNNCCNCNAANNANNAGGGANNNNGCCTNNGNNNCCTTNNNNNNNNNNNNNNCCCCNTGGGTTTNCGGNNNNNNNGGCCGNGGCCCCNTTTNGGCCNNNNNNNANGNNNNANNCNTNNNAAGGTTNCCNNNAGGGNTTNNNNNGGTT
>8_16F
AAGGGGGGGAGCCGTTCCCCCCGAGGATAGACTAACTCTATTTTTTGGGGCCCCACCCCTGGGGGGGGCGTAGGAGGGGCAAGGCCCGGGAACCATTCCCGGGGGTTCTGATCCCCGATTAAAAAAGATTCCCACTTTTTGGGGGGGAGGGGGAGACACCAATCCGGGAAAAACCACATTTTTTGGGATACTCTCACTTTCGCAGTGGGGCGCCCCCTGTGGGCCCCTTTGTAGAGGGGGTGTGGCCCCCCTCTCGAGGGCGATGATATGTTGTCGTCGCCCCCCTCTCCCCCTGGTTTATAACCGGGGGTCTCTCTGGAGTTCCCCACATTATTCGCGGGAAAAAAAAAAAAGAAGGGTTGCGCTCTCGGCGGGATTTAACCCAACTTTTCACAACAACGAGGAGGAGACGGCCATGCGGCAGCCTGTTTAATAGTTCCCGAGGGCCCAAATCCTTCTCTGGAAAGTTCTCTGGATGACAAGAGGAGGTGAGGATCTTCTCGTTGCATCAAATAAAACAACATGCTCACCGCTGGTGGGGGCCCCCCGCCATTTATTTGATTTTTTATTATGGCACCGTCCTTCCCCCGCCGGCCTACTACTTAATTACTTAGAAAACAAGGCGCGAAGCCCAACCCTTCATCTAGATGCGTTCACGTGCGGGCGCGAACAGCAAGCTATCTCGTGCTTGCCTCCCTACCCTCGCTATCTAATTGACTGTAGTGAGCCGGGGCGGCGGCTCCCCTCGGAACTCTTTCATATCTCATCTCATCGCATCTTCACGTCTAAATCTCAGACTCCTTCTCCTGTATTGAGCTGTCAAGTCGCAATGTGAATGAGATGTCGAGTCTTGAGCTTTAAATATCATACTACACGAATCAGCGACTGCCTCTAGACTAGTATACTCGATAATACTAGCACCTCGACCACGCAGATGCGGCGGAGGTGCGCG
>9_16F
NNNNNNNGNNNNANGNNTCCCCCCGAAGNNNNCTACCTACTTCTTTTGCAGCCCACTCCCATGGTGTGACGGGCGGTGTGTACAAGGCCCGGGAACGTATTCACCGTGGCATTCTGATCCACGATTACTAGCGATTCCGACTTCATGGAGTCGAGTTGCAGACTCCAATCCGGACTACGACGCACTTTTTGGGATTCGCTCACTTTCGCAAGTTGGCCGCCCTCTGTATGCGCCATTGTAGCACGTGTGTAGCCCTACTCGTAAGGGCCATGATGACTTGACGTCGTCCCCACCTTCCTCCGGTTTATCACCGGCAGTCTCCCTGGAGTTCCCGACATTACTCGCTGGCAAACAAGGATAAGGGTTGCGCTCGTTGCGGGACTTAACCCAACATTTCACAACACGAGCTGACGACAGCCATGCAGCACCTGTCTCNNAGTTCCCGAAGGCACNNNNNNATCTCTNNAANNTTCTNNGGATGTCAAGAGTAGGTAAGGTTCTTCGCGTTGCATCGAATTAAACCACATGCTCCACCGCTTGTGCGGGCCCCCGTCAATTCATTTGAGTTTTAATCTTGCGACCGTACTCCCCAGGCGGTCTACTTAACGCGTTAGCTCCGAAAGCCACGGCTCAAGGCCACAACCTCCAAGTAGACATCGTTTACGGCGTGGACTACCAGGGTATCTAATCCTGTTTGCTCCCCACGCTTTCGCATCTGAGTGTCAGTATCTGTCCAGGGGGCCGCCTTCGCCACCGGTATTCCTTCAGATCTCTACGCATTTCACCGCTACACCTGAAATTCTACCCCCCTCTACAGTACTCTAGTCTGCCAGTTTCAAATGCTATTCCGAGGTTGAGCCCCGGGCTTTCACATCTGACTTAACAAACCACCTGCATGCGCTTTACGCCCAGTAATTCCGATTAACGCTCGCACCCTCCGTATTACCGCGGCTGCTGGCACGGAGTTAGCCGGTGCTTCTTCTGTCGCTAACGTCAAANANNNNGCTATTAACNNNNCTACCTTCCTCACGACTGAAAGTGCTTTACAACCCGANGGCCTTCTTCNNNNCGCGGNATGGCTGCATCAGGCTTNNNCCCATTGTGCAANNTCCNNNTGCTGCCTCCNNNGANNNNGGACNNNNNNANNTCCNGNNNNGCTNNNNNCCNNCANNCAGCNAGGNANNNNNNCTTNGGNNNCCTTACCTCNNNNNNGCTNNCCNNNNNNGCNNNCCNNNNNNNNGNCCGNNNNNCCCNNTTTGGCCGGNNNNNNNNNNNNNNNNNCNNNTTCAAG
>10_16F
NNNNNNNNNNNNNNNTCCCCCCGAAGNTAAACTACCTACTTCTTTTGCAGCCCACTCCCATGGTGTGACGGGCGGTGTGTACAAGGCCCGGGAACGTATTCACCGTGGCATTCTGATCCACGATTACTAGCGATTCCGACTTCATGGAGTCGAGTTGCAGACTCCAATCCGGACTACGACGCACTTTTTGGGATTCGCTCACTTTCGCAAGTTGGCCGCCCTCTGTATGCGCCATTGTAGCACGTGTGTAGCCCTACTCGTAAGGGCCATGATGACTTGACGTCGTCCCCACCTTCCTCCGGTTTATCACCGGCAGTCTCCCTGGAGTTCCCGACATTACTCGCTGGCAAACAAGGATAAGGGTTGCGCTCGTTGCGGGACTTAACCCAACATTTCACAACACGAGCTGACGACAGCCATGCAGCACCTGTCTCNNAGTTCCCGAAGGCACNNNNNNATCTCTNNAANNTTCTNNGGATGTCAAGAGTAGGTAAGGTTCTTCGCGTTGCATCGAATTAAACCACATGCTCCACCGCTTGTGCGGGCCCCCGTCAATTCATTTGAGTTTTAATCTTGCGACCGTACTCCCCAGGCGGTCTACTTAACGCGTTAGCTCCGAAAGCCACGGCTCAAGGCCACAACCTCCAAGTAGACATCGTTTACGGCGTGGACTACCAGGGTATCTAATCCTGTTTGCTCCCCACGCTTTCGCATCTGAGTGTCAGTATCTGTCCAGGGGGCCGCCTTCGCCACCGGTATTCCTTCAGATCTCTACGCATTTCACCGCTACACCTGAAATTCTACCCCCCTCTACAGTACTCTAGTCTGCCAGTTTCAAATGCTATTCCGAGGTTGAGCCCCGGGCTTTCACATCTGACTTAACAAACCACCTGCATGCGCTTTACGCCCAGTAATTCCGATTAACGCTCGCACCCTCCGTATTACCGCGGCTGCTGGCACGGAGTTAGCCGGTGCTTCTTCTGTCGCTAACGTCAAANNNNNNGCTATTAACNNNNCTACCTTCCTCACGACTGAAAGTGCTTTACAACCCGAAGGCCTTCTTCNNNNNNCGGCATGGCTGCATCAGGCTTGNNCCCNTTGNGCAANNTCCCNNTGCTGCCTCCNGNNGNNNTNTGGACCGNNNNNAGTTCCGGTNGGCNNANNNANCNNNNNNNCAGCNNGGNNNNNGCCTTNGGNNNCCTTACNNNNNNNNNNGNTNNNNCCCCNNGNNNNCCGGNNNNNNAGGCCNNNAGNNCCCNNTTNGCCNGGNNNTANNGNNTANCCCNCNTTNCAGGNT
>11_16F
NNNNNNNNNNNNNGCNTCCTCCCGAAGNTAAACTACCTACTTCTTTTGCAGCCCACTCCCATGGTGTGACGGGCGGTGTGTACAAGGCCCGGGAACGTATTCACCGTGGCATTCTGATCCACGATTACTAGCGATTCCGACTTCATGGAGTCGAGTTGCAGACTCCAATCCGGACTACGACGCACTTTTTGGGATTCGCTCACTATCGCTAGCTTGCTGCCCTCTGTATGCGCCATTGTAGCACGTGTGTAGCCCTACTCGTAAGGGCCATGATGACTTGACGTCGTCCCCACCTTCCTCCGGTTTATCACCGGCAGTCTCCCTGGAGTTCCCGACATTACTCGCTGGCAAACAAGGATAAGGGTTGCGCTCGTTGCGGGACTTAACCCAACATTTCACAACACGAGCTGACGACAGCCATGCAGCACCTGTCTCAGAGTTCCCGAAGGCACCAATCCATCTCTGGAAAGTTCTCTGGATGTCAAGAGTAGGTAAGGTTCTTCGCGTTGCATCGAATTAAACCACATGCTCCACCGCTTGTGCGGGCCCCCGTCAATTCATTTGAGTTTTAATCTTGCGACCGTACTCCCCAGGCGGTCTACTTAACGCGTTAGCTCCGAAAGCCACGGCTCAAGGCCACAACCTCCAAGTAGACATCGTTTACGGCGTGGACTACCAGGGTATCTAATCCTGTTTGCTCCCCACGCTTTCGCATCTGAGTGTCAGTATCTGTCCAGGGGGCCGCCTTCGCCACCGGTATTCCTTCAGATCTCTACGCATTTCACCGCTACACCTGAAATTCTACCCCCCTCTACAGTACTCTAGTCTGCCAGTTTCAAATGCTATTCCGAGGTTGAGCCCCGGGCTTTCACATCTGACTTAACAAACCACCTGCATGCGCTTTACGCCCAGTAATTCCGATTAACGCTCGCACCCTCCGTATTACCGCGGCTGCTGGCACGGAGTTAGCCGGTGCTTCTTCTGTCGCTAACGTCAAATAATGCAGCTNTAACTACACTACCTTCCTCACGACTGAAAGTGCTTTACAACCGGAGGNNTTCTTCNNNNNNCGGNATGGCTGCATCAGGCTTGNGCCATTGGNCANNNTCCCNNTGCTGCCTCCNNNNNNNNNTGGACNNNNNAGTTCCNGNNNNCNNANNNCCTTCNNNNNNNAAGGANNNNNCCTTGGGNNCNNNNCCNCNNANNNNTNNNCCNNNNNNNNNTCCGANNNNANNNCCNNNNNNCCCCTTTTNGCCNNNAATNNNNG
>12_16F
NNNNNNNNNGAGNNTCCCCCCGAANNTAAACTACCCACTTCTTTTGCAGCCCACTCCCATGGTGTGACGGGCGGTGTGTACAAGGCCCGGGAACGTATTCACCGTGGCATTCTGATCCACGATTACTAGCGATTCCGACTTCATGGAGTCGAGTTGCAGACTCCAATCCGGACTACGACGCACTTTTTGGGATTCGCTCACTATCGCTAGCTTGCTGCCCTCTGTATGCGCCATTGTAGCACGTGTGTAGCCCTACTCGTAAGGGCCATGATGACTTGACGTCGTCCCCACCTTCCTCCGGTTTATCACCGGCAGTCTCCCTGGAGTTCCCGACATTACTCGCTGGCAAACAAGGATAAGGGTTGCGCTCGTTGCGGGACTTAACCCAACATTTCACAACACGAGCTGACGACAGCCATGCAGCACCTGTCTCAGAGTTCCCGAAGGCACCAATCCATCTCTGGAAAGTTCTCTGGATGTCAAGAGTAGGTAAGGTTCTTCGCGTTGCATCGAATTAAACCACATGCTCCACCGCTTGTGCGGGCCCCCGTCAATTCATTTGAGTTTTAATCTTGCGACCGTACTCCCCAGGCGGTCTACTTAACGCGTTAGCTCCGAAAGCCACGGCTCAAGGCCACAACCTCCAAGTAGACATCGTTTACGGCGTGGACTACCAGGGTATCTAATCCTGTTTGCTCCCCACGCTTTCGCATCTGAGTGTCAGTATCTGTCCAGGGGGCCGCCTTCGCCACCGGTATTCCTTCAGATCTCTACGCATTTCACCGCTACACCTGAAATTCTACCCCCCTCTACAGTACTCTAGATGACCAGTTTCAAATGCAATTCCGAGGTTGAGCCCCGGGCTTTCACATCTGACTTAATCATCCACCTGCATGCGCTTTACGCCCAGTAATTCCGATTAACGCTCGCACCCTCCGTATTACCGCGGCTGCTGGCACGGAGTTAGCCGGTGCTTCTTCTGCAGCTAACGTCAAATGATGCAGTTNTAACGACATCACCTTCCTCACTGCTGAAGTACTTTACAACCCGAAGGCCTTCTTCNNNNNNNGGCATGGCTGCATCAGGCTTGNGCCATTNTGCAANNTCCNNNTGCTGCCTCCNNNNNNNNTNTGGACCGNNNNNAATTCCGGNNNGNNNANNNCNNTNANNCNNNNGGNANNNNGCCTNNGGNNNCCTTANNNCNNNNNNNGGNNNNCCNCCTGGNTNTNNNNNCCCGAA
>14_16F
NNNNNNNNNNNNNNTCCTCCCGAAGTTAAACTACCTACTTCTTTTGCAGCCCACTCCCATGGTGTGACGGNCGGTGTGTACAAGGCCCGGGAACGTATTCACCGTGGCATTCTGATCCACGATTACTAGCGATTCCGACTTCATGGAGTCGAGTTGCAGACTCCAATCCGGACTACGACGCACTTTTTGGGATTCGCTCACTATCGCTAGCTTGCTGCCCTCTGTATGCGCCATTGTAGCACGTGTGTAGCCCTACTCGTAAGGGCCATGATGACTTGACGTCGTCCCCACCTTCCTCCGGTTTATCACCGGCAGTCTCCCTGGAGTTCCCGACATTACTCGCTGGCAAACAAGGATAAGGGTTGCGCTCGTTGCGGGACTTAACCCAACATTTCACAACACGAGCTGACGACAGCCATGCAGCACCTGTCTCAGAGTTCCCGAAGGCACCAATCCATCTCTGGAAAGTTCTCTGGATGTCAAGAGTAGGTAAGGTTCTTCGCGTTGCATCGAATTAAACCACATGCTCCACCGCTTGTGCGGGCCCCCGTCAATTCATTTGAGTTTTAATCTTGCGACCGTACTCCCCAGGCGGTCTACTTAACGCGTTAGCTCCGAAAGCCACGGCTCAAGGCCACAACCTCCAAGTAGACATCGTTTACGGCGTGGACTACCAGGGTATCTAATCCTGTTTGCTCCCCACGCTTTCGCATCTGAGTGTCAGTATCTGTCCAGGGGGCCGCCTTCGCCACCGGTATTCCTTCAGATCTCTACGCATTTCACCGCTACACCTGAAATTCTACCCCCCTCTACAGTACTCTAGTCTGCCAGTTTCAAATGCTATTCCGAGGTTGAGCCCCGGGCTTTCACATCTGACTTAACAAACCACCTGCATGCGCTTTACGCCCAGTAATTCCGATTAACGCTCGCACCCTCCGTATTACCGCGGCTGCTGGCACGGAGTTAGCCGNTGCTTCTTCTGTCGCTAACGTCAAGTAATGCAGCTATTAACTACACTACCTTCCTCACGACTGAAANNNCTTTACAACCCGAAGGCCTTCTTCNNNANNNGGCATGGCTGCATCAGGNNTGNNNCCATTGGNCANNNTTCCCACTGCTGCCTCCNNNGNNNNNNGACNNNNNNNAGTTCCGGNNGGNCNNNANNNCCNNNCGAANNNNNAGGGATNNNGCCTTGGNNNNCNNTNNNTNNNNANNNNTNNTCCCCNTGGGNNNTCCNNNNGNNNNNNCNNNGNNCCNNNCTTGGCCNNNNNNNNNNNNNNNNNNNNNCANNNTT
>16_16F
NNNNNNNNNNNNNGNNNCCCCCCGAAGNTAAACTACCTACTTCTTTTGCAGCCCACTCCCATGGTGTGACGGGCGGTGTGTACAAGGCCCGGGAACGTATTCACCGTGGCATTCTGATCCACGATTACTAGCGATTCCGACTTCATGGAGTCGAGTTGCAGACTCCAATCCGGACTACGACGCACTTTTTGGGATTCGCTCACTCTCGCAAGTTGGCNGCCCTCTGTATGCGCCATTGTAGCACGTGTGTAGCCCTACTCGTAAGGGCCATGATGACTTGACGTCGTCCCCACCTTCCTCCGGTTTATCACCGGCAGTCTCCCTGGAGTTCCCGACATTACTCGCTGGCAAACAAGGATAAGGGTTGCGCTCGTTGCGGGACTTAACCCAACATTTCACAACACGAGCTGACGACAGCCATGCAGCACCTGTCTCAGAGTTCCCGAAGGCACCAATCCATCTCTGGAAAGTTCTCTGGATGTCAAGAGTAGGTAAGGTTCTTCGCGTTGCATCGAATTAAACCACATGCTCCACCGCTTGTGCGGGCCCCCGTCAATTCATTTGAGTTTTAATCTTGCGACCGTACTCCCCAGGCGGTCTACTTAACGCGTTAGCTCCGAAAGCCACGGCTCAAGGCCACAACCTCCAAGTAGACATCGTTTACGGCGTGGACTACCAGGGTATCTAATCCTGTTTGCTCCCCACGCTTTCGCATCTGAGTGTCAGTATCTGTCCAGGGGGCCGCCTTCGCCACCGGTATTCCTTCAGATCTCTACGCATTTCACCGCTACACCTGAAATTCTACCCCCCTCTACAGTACTCTAGTCTGCCAGTTTCAAATGCTATTCCGAGGTTGAGCCCCGGGCTTTCACATCTGACTTAACAAACCACCTGCATGCGCTTTACGCCCAGTAATTCCGATTAACGCTCGCACCCTCCGTATTACCGCGGCTGCTGGCACGGAGTTAGCCGGTGCTTCTTCTGTCGCTAACGTCAANNNNNNCGCTATTAANNNNNCNGCCTTCCTCACGACTGAAAGTACTTTACAACCCGAAGGCCTTCTTCNNNNNNCGGCATGGCTGCATCAGGTTNGNNCCATTNTGCANNNTTCCCACTGCTGCCTCCNNNGGAGCTGGACGGNNNNAGTTCCGGNNNGCNNNNNNNCNTNNNNNAGCNANGGANNNNNNCTGGNNNCCTTNNNNCACNNNNGTNNCCCNCNTGGGNNTCCGNNNGAAGGNNGAGGCCCCNTTTNGGCCNNNNNNNAGGGNNTNANNNNTTNNAGNTNCCCNAANGGGGNTTNNGGNNNTNNC
>17_16F
NNNNNNNNNNNNNNNGTCCCCCCGAAGNTAAACTACCTACTTCTTTTGCAGCCCACTCCCATGGTGTGACGGGCGGTGTGTACAAGGCCCGGGAACGTATTCACCGTGGCATTCTGATCCACGATTACTAGCGATTCCGACTTCATGGAGTCGAGTTGCAGACTCCAATCCGGACTACGACGCACTTTTTGGGATTCGCTCACTTTCGCAAGTTGGCCGCCCTCTGTATGCGCCATTGTAGCACGTGTGTAGCCCTACTCGTAAGGGCCATGATGACTTGACGTCGTCCCCACCTTCCTCCGGTTTATCACCGGCAGTCTCCCTGGAGTTCCCGACATTACTCGCTGGCAAACAAGGATAAGGGTTGCGCTCGTTGCGGGACTTAACCCAACATTTCACAACACGAGCTGACGACAGCCATGCAGCACCTGTCTCAGAGTTCCCGAAGGCACCAATCCATCTCTGGAAAGTTCTCTGGATGTCAAGAGTAGGTAAGGTTCTTCGCGTTGCATCGAATTAAACCACATGCTCCACCGCTTGTGCGGGCCCCCGTCAATTCATTTGAGTTTTAATCTTGCGACCGTACTCCCCAGGCGGTCTACTTAACGCGTTAGCTCCGAAAGCCACGGCTCAAGGCCACAACCTCCAAGTAGACATCGTTTACGGCGTGGACTACCAGGGTATCTAATCCTGTTTGCTCCCCACGCTTTCGCATCTGAGTGTCAGTATCTGTCCAGGGGGCCGCCTTCGCCACCGGTATTCCTTCAGATCTCTACGCATTTCACCGCTACACCTGAAATTCTACCCCCCTCTACAGTACTCTAGTCTGCCAGTTTCAAATGCTATTCCGAGGTTGAGCCCCGGGCTTTCACATCTGACTTAACAAACCACCTGCATGCGCTTTACGCCCAGTAATTCCGATTAACGCTCGCACCCTCCGTATTACCGCGGCTGCTGGCACGGAGTTAGCCGGTGCTTCTTCTGTCGCTAACGTCAAATAATGCAGCTNTAACTACACNACCTTCCTCACGACTGAAANNGCTTTACAACCCGAAGGCCTTCTTCNNNNNGCGGCAGGCTGCATCAGGCTTNNNCCATTGGNCAANNTCCNNNTGCTGCCTCCNNNGGANNTGGACNNNNNNAATTCCGGNNGNNNNAANNNNNCNNNNANNNNGGNNNTNNCTTGGNNNCCTTANNNNNCNNNNGNNNNNCCNNNNGNNTCCGNNNNNNNNGCCANGNCCCCNTTTNGGCCNNNNTNNNGGTNNNNNCCCCTTTCCANNNNNNNCCCCANGGGNNNTNNNNNNNNNNNNNCCCCCCCNNGGGNNNNTT
>18_16F
NNNNNNNNGNNNNGCGTCCCCCCGAAGTTAAACTACCTACTTCTTTTGCAGCCCACTCCCATGGTGTGACGGGCGGTGTGTACAAGGCCCGGGAACGTATTCACCGTGGCATTCTGATCCACGATTACTAGCGATTCCGACTTCATGGAGTCGAGTTGCAGACTCCAATCCGGACTACGACGCACTTTTTGGGATTCGCTCACTCTCGCAAGTTGGCCGCCCTCTGTATGCGCCATTGTAGCACGTGTGTAGCCCTACTCGTAAGGGCCATGATGACTTGACGTCGTCCCCACCTTCCTCCGGTTTATCACCGGCAGTCTCCCTGGAGTTCCCGACATTACTCGCTGGCAAACAAGGATAAGGGTTGCGCTCGTTGCGGGACTTAACCCAACATTTCACAACACGAGCTGACGACAGCCATGCAGCACCTGTCTCAGAGTTCCCGAAGGCACCAATCCATCTCTGGAAAGTTCTCTGGATGTCAAGAGTAGGTAAGGTTCTTCGCGTTGCATCGAATTAAACCACATGCTCCACCGCTTGTGCGGGCCCCCGTCAATTCATTTGAGTTTTAATCTTGCGACCGTACTCCCCAGGCGGTCTACTTAACGCGTTAGCTCCGAAAGCCACGGCTCAAGGCCACAACCTCCAAGTAGACATCGTTTACGGCGTGGACTACCAGGGTATCTAATCCTGTTTGCTCCCCACGCTTTCGCATCTGAGTGTCAGTATCTGTCCAGGGGGCCGCCTTCGCCACCGGTATTCCTTCAGATCTCTACGCATTTCACCGCTACACCTGAAATTCTACCCCCCTCTACAGTACTCTAGTCTGCCAGTTTCAAATGCTATTCCGAGGTTGAGCCCCGGGCTTTCACATCTGACTTAACAAACCACCTGCATGCGCTTTACGCCCAGTAATTCCGATTAACGCTCGCACCCTCCGTATTACCGCGGCTGCTGGCACGGAGTTAGCCGGTGCTTCTTCTGTCGCTAACGTCAAANNNGCCGCTATTAACGACNCCCCCTTCCTCACGACTGAAAGTACTTTACAACCCGAAGGCCTTCTTCNNNNNNCGGCATGGCTGCNTCAGGCTTGNNCCATTGGNCAANNTCCNNNTGCTGCCTCCNGNNNGANNNGGACCGNNNNNANTTCCNGNNNGCNNANNNNNNNTCANNNNNNGGGANNNNNCCTTNGNNNGCCTTACCNNANNNNNGNTNNCCNNNNNNNGNNNNNNGNNNNGNAGGCCNNNANNNCCCNTTTNGCNNNNNNNNGGGGNNNNNNNCNNNNNTNNCANNNNTCCCNNNNNGGGNNTTNNNGNNNNNNNNNNCNCCCCCNNNNNNCCTTTTTTCCCGNGNNAA
>19_16F
NNNNNNNNNNTANNNTCCTCCCGAAGTTAAACTACCTACTTCTTTTGCAGCCCACTCCCATGGTGTGACGGGCGGTGTGTACAAGGCCCGGGAACGTATTCACCGTGGCATTCTGATCCACGATTACTAGCGATTCCGACTTCATGGAGTCGAGTTGCAGACTCCAATCCGGACTACGACGCACTTTTTGGGATTCGCTCACTATCGCTAGCTTGCTGCCCTCTGTATGCGCCATTGTAGCACGTGTGTAGCCCTACTCGTAAGGGCCATGATGACTTGACGTCGTCCCCACCTTCCTCCGGTTTATCACCGGCAGTCTCCCTGGAGTTCCCGACATTACTCGCTGGCAAACAAGGATAAGGGTTGCGCTCGTTGCGGGACTTAACCCAACATTTCACAACACGAGCTGACGACAGCCATGCAGCACCTGTCTCAGAGTTCCCGAAGGCACNAATCCATCTCTGGAAAGTTCTCTGGATGTCAAGAGTAGGTAAGGTTCTTCGCGTTGCATCGAATTAAACCACATGCTCCACCGCTTGTGCGGGCCCCCGTCAATTCATTTGAGTTTTAATCTTGCGACCGTACTCCCCAGGCGGTCTACTTAACGCGTTAGCTCCGAAAGCCACGGCTCAAGGCCACAACCTCCAAGTAGACATCGTTTACGGCGTGGACTACCAGGGTATCTAATCCTGTTTGCTCCCCACGCTTTCGCATCTGAGTGTCAGTATCTGTCCAGGGGGCCGCCTTCGCCACCGGTATTCCTTCAGATCTCTACGCATTTCACCGCTACACCTGAAATTCTACCCCCCTCTACAGTACTCTAGTCTGCCAGTTTCAAATGCTATTCCGAGGTTGAGCCCCGGGCTTTCACATCTGACTTAACAAACCACCTGCATGCGCTTTACGCCCAGTAATTCCGATTAACGCTCGCACCCTCCGTATTACCGCGGCTGCTGGCACGGAGTTAGCCGGTGCTTCTTCTGTCGCTAACGTCAAGTAATGCAGCTANAAACTACACCACCTTCCTCACGACTGAAAGTGCTTTACAACCCGAAGGCTTCTTCNNNNNNCGGCAGGCTGCATCAGGNTGNCCNNTTGGNCAANTNCCNAATGCTGCCTCCGNANNNNANNTGGACGNNNNNANTTCCGGNNNGNNAANNNCNNNNANNNNNNNGGNATNNNNNCTNGGNNNCCTNNNNNNNNNNNNNTNNCCCNNTNGNNNNGNNNNNNNGGCCNANNNCNNNNTTTGCCGGNNNTNNNGGNNNNNNNCNNTNNNNNNTCCCCNAAGGGNNNTTNNNNNTTTNNACCCCCCCCNNNNCCNTTTTNCC
>20_16F
NNNNNNGNNNNNNNNTCCCCCCGAAGNTAAACTACCTACTTCTTTTGCAGCCCACTCCCATGGTGTGACGGGCGGTGTGTACAAGGCCCGGGAACGTATTCACCGTGGCATTCTGATCCACGATTACTAGCGATTCCGACTTCATGGAGTCGAGTTGCAGACTCCAATCCGGACTACGACGCACTTTTTGGGATTCGCTCACTTTCGCAAGTTGGCCGCCCTCTGTATGCGCCATTGTAGCACGTGTGTAGCCCTACTCGTAAGGGCCATGATGACTTGACGTCGTCCCCACCTTCCTCCGGTTTATCACCGGCAGTCTCCCTGGAGTTCCCGACATTACTCGCTGGCAAACAAGGATAAGGGTTGCGCTCGTTGCGGGACTTAACCCAACATTTCACAACACGAGCTGACGACAGCCATGCAGCACCTGTCTCAGAGTTCCCGAAGGCACCAATCCATCTCTGGAAAGTTCTCTGGATGTCAAGAGTAGGTAAGGTTCTTCGCGTTGCATCGAATTAAACCACATGCTCCACCGCTTGTGCGGGCCCCCGTCAATTCATTTGAGTTTTAATCTTGCGACCGTACTCCCCAGGCGGTCTACTTAACGCGTTAGCTCCGAAAGCCACGGCTCAAGGCCACAACCTCCAAGTAGACATCGTTTACGGCGTGGACTACCAGGGTATCTAATCCTGTTTGCTCCCCACGCTTTCGCATCTGAGTGTCAGTATCTGTCCAGGGGGCCGCCTTCGCCACCGGTATTCCTTCAGATCTCTACGCATTTCACCGCTACACCTGAAATTCTACCCCCCTCTACAGTACTCTAGTCTGCCAGTTTCAAATGCTATTCCGAGGTTGAGCCCCGGGCTTTCACATCTGACTTAACAAACCACCTGCATGCGCTTTACGCCCAGTAATTCCGATTAACGCTCGCACCCTCCGTATTACCGCGGCTGCTGGCACGGAGTTAGCCGGTGCTTCTTCTGTCGCTAACGTCAAATAATGCAGCTATAANCTACACNACCTTCCTCACGACTGAAAGNGCTTTACAACCCGAAGGCCTTCTTCNNNNNNCGGCATGGCTGCATCAGGCTTGNNCCATTGTGCANNNTCCCNNTGCTGCCTCCGGAGGANNTGGACGGTNNNANTTCCGGNNGNNNNAANNNNCCNNNANNNNNNNAGGNNNNNNCCTTGGNNNCCTTACNNCACANNNGGTNNNCCCNNTNGNNNNTCCGNNCGGNNGGCNNNNGCCCCNTTTTGCCNNNNNNNNNGGNNTNNNNNNNNNNNAGGTNNNCCNNNNNNGGNTTNNNGGGTTNNCCC
>21_16F
NNNNNNNNNNNTNNGCGTCCCCCCGAAGNTAAACTACCTACTTCTTTTGCAGCCCACTCCCATGGTGTGACGGGCGGTGTGTACAAGGCCCGGGAACGTATTCACCGTGGCATTCTGATCCACGATTACTAGCGATTCCGACTTCATGGAGTCGAGTTGCAGACTCCAATCCGGACTACGACGCACTTTTTGGGATTCGCTCACTTTCGCAAGTTGGCCGCCCTCTGTATGCGCCATTGTAGCACGTGTGTAGCCCTACTCGTAAGGGCCATGATGACTTGACGTCGTCCCCACCTTCCTCCGGTTTATCACCGGCAGTCTCCCTGGAGTTCCCGACATTACTCGCTGGCAAACAAGGATAAGGGTTGCGCTCGTTGCGGGACTTAACCCAACATTTCACAACACGAGCTGACGACAGCCATGCAGCACCTGTCTCAGAGTTCCCGAAGGCACCAATCCATCTCTGGAAAGTTCTCTGGATGTCAAGAGTAGGTAAGGTTCTTCGCGTTGCATCGAATTAAACCACATGCTCCACCGCTTGTGCGGGCCCCCGTCAATTCATTTGAGTTTTAATCTTGCGACCGTACTCCCCAGGCGGTCTACTTAACGCGTTAGCTCCGAAAGCCACGGCTCAAGGCCACAACCTCCAAGTAGACATCGTTTACGGCGTGGACTACCAGGGTATCTAATCCTGTTTGCTCCCCACGCTTTCGCATCTGAGTGTCAGTATCTGTCCAGGGGGCCGCCTTCGCCACCGGTATTCCTTCAGATCTCTACGCATTTCACCGCTACACCTGAAATTCTACCCCCCTCTACAGTACTCTAGTCTGCCAGTTTCAAATGCTATTCCGAGGTTGAGCCCCGGGCTTTCACATCTGACTTAACAAACCACCTGCATGCGCTTTACGCCCAGTAATTCCGATTAACGCTCGCACCCTCCGTATTACCGCGGCTGCTGGCACGGAGTTAGCCGGTGCTTCTTCTGTCGCTAACGTCAAATAATGCAGCTATAAACTACNCTACCTTCCTCACGACTGAAAGTGCTTTACAACCCGAAGGCCTTCTTCNNNNCGCGGCATGGCTGCNTCAGGCTGNNCCCATTGTGCANNNTTCCNNNTGCTGCCNCGNNGGANNNGGACGNTNNNAGNTCCGGNNGGNNAANNCNNNCANNNNNNNNNGGANNNNCCCTTNNNNNNCCTTNNNNNNNNNNNGTTNNCCCCNTGGGNNNNNNGGNNNGAGGNCCNGNGGTCCCNNTTTGGCCNNNNNNNTAGGGGNNNNNNNNNNTTNNANNNNTTNCCCCCAAGGNNNTTNNGGG
>22_16F
NNNNNNAAGNGGTAAGCGTCCCCCCGAAGGTTNAACTACCTACTTCTTTTGCAGCCCACTCCCATGGTGTGACGGGCGGTGTGTACAAGGCCCGGGAACGTATTCACCGTGGCATTCTGATCCACGATTACTAGCGATTCCGACTTCATGGAGTCGAGTTGCAGACTCCAATCCGGACTACGACGCACTTTTTGGGATTCGCTCACTCTCGCAAGTTGGCCGCCCTCTGTATGCGCCATTGTAGCACGTGTGTAGCCCTACTCGTAAGGGCCATGATGACTTGACGTCGTCCCCACCTTCCTCCGGTTTATCACCGGCAGTCTCCCTGGAGTTCCCGACATTACTCGCTGGCAAACAAGGATAAGGGTTGCGCTCGTTGCGGGACTTAACCCAACATTTCACAACACGAGCTGACGACAGCCATGCAGCACCTGTCTCAGAGTTCCCGAAGGCACCAATCCATCTCTGGAAAGTTCTCTGGATGTCAAGAGTAGGTAAGGTTCTTCGCGTTGCATCGAATTAAACCACATGCTCCACCGCTTGTGCGGGCCCCCGTCAATTCATTTGAGTTTTAATCTTGCGACCGTACTCCCCAGGCGGTCTACTTAACGCGTTAGCTCCGAAAGCCACGGCTCAAGGCCACAACCTCCAAGTAGACATCGTTTACGGCGTGGACTACCAGGGTATCTAATCCTGTTTGCTCCCCACGCTTTCGCATCTGAGTGTCAGTATCTGTCCAGGGGGCCGCCTTCGCCACCGGTATTCCTTCAGATCTCTACGCATTTCACCGCTACACCTGAAATTCTACCCCCCTCTACAGTACTCTAGTCTGCCAGTTTCAAATGCTATTCCGAGGTTGAGCCCCGGGCTTTCACATCTGACTTAACAAACCACCTGCATGCGCTTTACGCCCAGTAATTCCGATTAACGCTCGCACCCTCCGTATTACCGCGGCTGCTGGCACGGAGTTAGCCGGTGCTTCTTCTGTCGCTAACGTCAAANNNGCCGCTATTAACGANNCCGCCTTCCTCACGACTGAAAGTACTTTACAACCCGAAGGCTTCTTCNNNNNNNGGCATGGCTGCATCAGGNTNNNNCCATTGTGCANNNNCCNNNTGCTGCCNCCNTAGGNNNTGGACNNNNNNAGTTCCGNNNGGCTGAANNNCNNTNNNNCNNCTAGGGATNNNGNCTTGNTGAGCCTTANNNCCNANNNNTTATCCCCNTNNGNNNNCGNNNNNAAGGCCNNNGCCCCNTTTNGGCCGGNNNNNGGGNTNNNNNNNNTTCANGNTTNCCCC
>23_16F
NNNNNNNGNNNNNNGCGTCCCCCCGANGNTAAACTACCTACTTCTTTTGCAGCCCACTCCCATGGTGTGACGGGCGGTGTGTACAAGGCCCGGGAACGTATTCACCGTGGCATTCTGATCCACGATTACTAGCGATTCCGACTTCATGGAGTCGAGTTGCAGACTCCAATCCGGACTACGACGCACTTTTTGGGATTCGCTCACTCTCGCAAGTTGGCCGCCCTCTGTATGCGCCATTGTAGCACGTGTGTAGCCCTACTCGTAAGGGCCATGATGACTTGACGTCGTCCCCACCTTCCTCCGGTTTATCACCGGCAGTCTCCCTGGAGTTCCCGACATTACTCGCTGGCAAACAAGGATAAGGGTTGCGCTCGTTGCGGGACTTAACCCAACATTTCACAACACGAGCTGACGACAGCCATGCAGCACCTGTCTCAGAGTTCCCGAAGGCACCAATCCATCTCTGGAAAGTTCTCTGGATGTCAAGAGTAGGTAAGGTTCTTCGCGTTGCATCGAATTAAACCACATGCTCCACCGCTTGTGCGGGCCCCCGTCAATTCATTTGAGTTTTAATCTTGCGACCGTACTCCCCAGGCGGTCTACTTAACGCGTTAGCTCCGAAAGCCACGGCTCAAGGCCACAACCTCCAAGTAGACATCGTTTACGGCGTGGACTACCAGGGTATCTAATCCTGTTTGCTCCCCACGCTTTCGCATCTGAGTGTCAGTATCTGTCCAGGGGGCCGCCTTCGCCACCGGTATTCCTTCAGATCTCTACGCATTTCACCGCTACACCTGAAATTCTACCCCCCTCTACAGTACTCTAGTCTGCCAGTTTCAAATGCTATTCCGAGGTTGAGCCCCGGGCTTTCACATCTGACTTAACAAACCACCTGCATGCGCTTTACGCCCAGTAATTCCGATTAACGCTCGCACCCTCCGTATTACCGCGGCTGCTGGCACGGAGTTAGCCGGTGCTTCTTCTGTCGTTACGTCAAACNNGCCGCTATAACGACNCCGCCTTCCTCACGACTGAAGNACTTTACAACCGAAGGCTTCTTCNNNNNNCGGNATGGCTGCATCAGNNTTGNNCCATTGNNCANNTTCCCNNTGCTGCCTCCNNANNNNNNGGACGGNNNNANTTCCGGNGGCTNAANNNCCNNNNNCAGCNNGGNNNNNNTNGGNNNCCTNNNNNNNNANNNNTNNCNNCNNGGNNNNNNNNCNNNNNCCANGGTNNTTTTNGCCTGGGNNTTGGGNNTNA
>24_16F
NNNNNNNNNNNNNNGCGTCCCCCCGANGNTAAACTACCTACTTCTTTTGCAGCCCACTCCCATGGTGTGACGGGCGGTGTGTACAAGGCCCGGGAACGTATTCACCGTGGCATTCTGATCCACGATTACTAGCGATTCCGACTTCATGGAGTCGAGTTGCAGACTCCAATCCGGACTACGACGCACTTTTTGGGATTCGCTCACTTTCGCAAGTTGGCCGCCCTCTGTATGCGCCATTGTAGCACGTGTGTAGCCCTACTCGTAAGGGCCATGATGACTTGACGTCGTCCCCACCTTCCTCCGGTTTATCACCGGCAGTCTCCCTGGAGTTCCCGACATTACTCGCTGGCAAACAAGGATAAGGGTTGCGCTCGTTGCGGGACTTAACCCAACATTTCACAACACGAGCTGACGACAGCCATGCAGCACCTGTCTCAGAGTTCCCGAAGGCACCAATCCATCTCTGGAAAGTTCTCTGGATGTCAAGAGTAGGTAAGGTTCTTCGCGTTGCATCGAATTAAACCACATGCTCCACCGCTTGTGCGGGCCCCCGTCAATTCATTTGAGTTTTAATCTTGCGACCGTACTCCCCAGGCGGTCTACTTAACGCGTTAGCTCCGAAAGCCACGGCTCAAGGCCACAACCTCCAAGTAGACATCGTTTACGGCGTGGACTACCAGGGTATCTAATCCTGTTTGCTCCCCACGCTTTCGCATCTGAGTGTCAGTATCTGTCCAGGGGGCCGCCTTCGCCACNGGTATTCCTTCAGATCTCTACGCATTTCACCGCTACACCTGAAATTCTACCCCCCTCTACAGTACTCTAGTCTGCCAGTTTCAAATGCTATTCCGAGGTTGAGCCCCGGGCTTTCACATCTGACTTAACAAACCACCTGCATGCGCTTTACGCCCAGTAATTCCGATTAACGCTCGCACCCTCCGTATTACCGCGGCTGCTGGCACGGAGTTAGCCGGTGCTTCTTCTGTCGCTAACGTCAANAATGCAGCTATAANTACACNACCTTCCTCACGACTGAANNGCTTTACAACCCGAAGGNTTCTTNNNNNNGCGGCATGGCTGCTTCAGGTTNNNNCCATTGTGCAANTTCCNNNTGNNGCCTCCNNNGGANNNGGACCGGTNNNANTTCCGGNNGGNNAANNNNNNNNAACNNCTAGGNTNNNCCNTTGGNGAGCCTTNNNNNNNNNNGTTATCCCNNGGNNTTTCGGNNCCNGNNGCC
>25_16F
NNNNNNNNGNNNNGCGTCCCCCCGAAGNTAAACTACCTACTTCTTTTGCAGCCCACTCCCATGGTGTGACGGGCGGTGTGTACAAGGCCCGGGAACGTATTCACCGTGGCATTCTGATCCACGATTACTAGCGATTCCGACTTCATGGAGTCGAGTTGCAGACTCCAATCCGGACTACGACGCACTTTTTGGGATTCGCTCACTTTCGCAAGTTGGCCGCCCTCTGTATGCGCCATTGTAGCACGTGTGTAGCCCTACTCGTAAGGGCCATGATGACTTGACGTCGTCCCCACCTTCCTCCGGTTTATCACCGGCAGTCTCCCTGGAGTTCCCGACATTACTCGCTGGCAAACAAGGATAAGGGTTGCGCTCGTTGCGGGACTTAACCCAACATTTCACAACACGAGCTGACGACAGCCATGCAGCACCTGTCTCAGAGTTCCCGAAGGCACCAATCCATCTCTGGAAAGTTCTCTGGATGTCAAGAGTAGGTAAGGTTCTTCGCGTTGCATCGAATTAAACCACATGCTCCACCGCTTGTGCGGGCCCCCGTCAATTCATTTGAGTTTTAATCTTGCGACCGTACTCCCCAGGCGGTCTACTTAACGCGTTAGCTCCGAAAGCCACGGCTCAAGGCCACAACCTCCAAGTAGACATCGTTTACGGCGTGGACTACCAGGGTATCTAATCCTGTTTGCTCCCCACGCTTTCGCATCTGAGTGTCAGTATCTGTCCAGGGGGCCGCCTTCGCCACCGGTATTCCTTCAGATCTCTACGCATTTCACCGCTACACCTGAAATTCTACCCCCCTCTACAGTACTCTAGTCTGCCAGTTTCAAATGCTATTCCGAGGTTGAGCCCCGGGCTTTCACATCTGACTTAACAAACCACCTGCATGCGCTTTACGCCCAGTAATTCCGATTAACGCTCGCACCCTCCGTATTACCGCGGCTGCTGGCACGGAGTTAGCCGGTGCTTCTTCTGTCGCTAACGTCAANNATNNAGCTATAANCACACNACCTTCCTCACGACTGAAANNGCTTTACAACCCGAAGGNTNNTTCNNNNNNCGGCATGGCTGCTTCAGGNTGNCCNTTGTGCAANTTCCNNNNGCTGCCTCCGGANNNANNNGGACCGNNNNNANTTCCGGNGGCNAACCTCNNNCNNNNNNNCNNGGANNNNGCCNTGGGNNACCTTNNNNNNNNNNNGTNNNCCCNNGGG
>26_16F
NNNNNNNNANNGTCCCCCCGAAGGNTAAACTACCTACTTCTTTTGCAGCCCACTCCCATGGTGTGACGGGCGGTGTGTACAAGGCCCGGGAACGTATTCACCGTGGCATTCTGATCCACGATTACTAGCGATTCCGACTTCATGGAGTCGAGTTGCAGACTCCAATCCGGACTACGACGCACTTTTTGGGATTCGCTCACTNTCGCAAGTTGGCCGCCCTCTGTATGCGCCATTGTAGCACGTGTGTAGCCCTACTCGTAAGGGCCATGATGACTTGACGTCGTCCCCACCTTCCTCCGGTTTATCACCGGCAGTCTCCCTGGAGTTCCCGACATTACTCGCTGGCAAACAAGGATAAGGGTTGCGCTCGTTGCGGGACTTAACCCAACATTTCACAACACGAGCTGACGACAGCCATGCAGCACCTGTCTCAGAGTTCCCGAAGGCACCAATCCATCTCTGGAAAGTTCTCTGGATGTCAAGAGTAGGTAAGGTTCTTCGCGTTGCATCGAATTAAACCACATGCTCCACCGCTTGTGCGGGCCCCCGTCAATTCATTTGAGTTTTAATCTTGCGACCGTACTCCCCAGGCGGTCTACTTAACGCGTTAGCTCCGAAAGCCACGGCTCAAGGCCACAACCTCCAAGTAGACATCGTTTACGGCGTGGACTACCAGGGTATCTAATCCTGTTTGCTCCCCACGCTTTCGCATCTGAGTGTCAGTATCTGTCCAGGGGGCCGCCTTCGCCACCGGTATTCCTTCAGATCTCTACGCATTTCACCGCTACACCTGAAATTCTACCCCCCTCTACAGTACTCTAGTCTGCCAGTTTCAAATGCTATTCCNAGGTTGAGCCCCGGGCTTTCACATCTGACTNNACAAACCACCTGCATGCGCTTTACGCCCAGTAATTCCGATTAACGCTCGCACCCNCCGTATTACCGNGGCTGCTGGCACGGAGTTAGCCGGNNCTTCTTCTGTCGCTAACGTCAANNANNCCNNTNTAANNNNNCCCCTTCCNNNNACTGAANNNNTTTNNAACCGAAGGCTTCTTNNNNNNNGGCAGGCTNCNNNGGTTGGCCNATTGGNNANNTTCCNNNTNNNNNNNCCNNNNNTNGGACGGGNNNAATTCCGNNGGNNNAACNNNTNNNNNNCNNNGGGNNNNNNCCTNGGNNNCCTNNNNNNNNAAGGTNNNCCCNNGGGTTNNNNGNNNNNNGGCNNNGGCCCNNTTTGNNCNNNNNTAGGNANTNNNNNNNNNTNNANGTTNCCCCNAAGGGGNT
>27_16F
NNNNNNNGNGNNNNCGTCCCCCCGAAGGTTNAACTACCTACTTCTTTTGCAGCCCACTCCCATGGTGTGACGGGCGGTGTGTACAAGGCCCGGGAACGTATTCACCGTGGCATTCTGATCCACGATTACTAGCGATTCCGACTTCATGGAGTCGAGTTGCAGACTCCAATCCGGACTACGACGCACTTTTTGGGATTCGCTCACTTTCGCAAGTTGGCCGCCCTCTGTATGCGCCATTGTAGCACGTGTGTAGCCCTACTCGTAAGGGCCATGATGACTTGACGTCGTCCCCACCTTCCTCCGGTTTATCACCGGCAGTCTCCCTGGAGTTCCCGACATTACTCGCTGGCAAACAAGGATAAGGGTTGCGCTCGTTGCGGGACTTAACCCAACATTTCACAACACGAGCTGACGACAGCCATGCAGCACCTGTCTCAGAGTTCCCGAAGGCACCAATCCATCTCTGGAAAGTTCTCTGGATGTCAAGAGTAGGTAAGGTTCTTCGCGTTGCATCGAATTAAACCACATGCTCCACCGCTTGTGCGGGCCCCCGTCAATTCATTTGAGTTTTAATCTTGCGACCGTACTCCCCAGGCGGTCTACTTAACGCGTTAGCTCCGAAAGCCACGGCTCAAGGCCACAACCTCCAAGTAGACATCGTTTACGGCGTGGACTACCAGGGTATCTAATCCTGTTTGCTCCCCACGCTTTCGCATCTGAGTGTCAGTATCTGTCCAGGGGGCCGCCTTCGCCACNGGTATTCCTTCAGATCTCTACGCATTTCACCGCTACACCTGAAATTCTACCCCCCTCTACAGTACTCTAGTCTGCCAGTTTCAAATGCTATTCCGAGGTTGAGCCCCGGGCTTTCACATCTGACTTAACAAACCACCTGCATGCGCTTTACGCCCAGTAATTCCGATTAACGCTCGCACCCTCCGTATTACCGCGGCTGCTGGCACGGAGTTAGCCGGTGCTTCTTCTGTCGCTAACGTCAANNNNGCAGCTATTAACNNNACTACCTTCCTCACGACTGAAANNGCTTTANAACCGGAAGGCTTNNTCNNNNNNNGGNNGGCTGCTNNNGNNNGNNCCCATTGGGCAANNTCCNNNTGNNNCCNCNNNNGNNNNNGGACCGTNNNNNNTTCCGGNNGGNNNNAANNNNNCNNNNCAANCNNNGGNNNNNNCCNTNGGNNNCCTTNNNNNNNNNNNNTTNANCCCCNNGGNNNCCGNNNNNNNNGCCCNNNNNCCCTTTTNNGNNCNNNNNTTNNGGGGNNTAACCNTTTNCCANGGTTCCCCNNNANGGNNATTNNNNNNTTNNNNCCCCCCCCGGCCNNNTT
>28_16F
NNNNNNNNNAAGCNTCCCCCCNNNNNNAAACTACCTACTTCTTTTGCAGCCCACTCCCATGGTGTGACGGGNGGNGTGTNCAAGGNCCGGGAACGNATTCACCGTGGCATTCTGATCCACGATTACNAGCGATTCCGACTTCATGGAGTCGAGTTGCAGACTCCNATCCGGACTACGACGCACTTTTTGGGATTCGCTCACTTTCGCAAGNNGGNCGNNCTCTGTATGCGCCANTGTAGCACGTGTGTAGCCCTACTCGNAAGGGCCATGATGACTTGACGTCGTCCCCACCTTCCTCCGGTTTATCACCGGCAGTCTCNCTGNNGTTCCCGACATTACTCGCTNNNNNACAAGGATAAGGGNTGCGCTCNNTGCGGGACTTAACCCAACATTTCACAACACGAGCTGACGACAGNNATGCAGCACCTGTCTCAGAGATCCCGAAGGCACNNATCCATCTCTGGAAAGTTCTCTNNATGTCAAGAGTAGGTAAGGTTCTTCGCGTTGCATCGNATTAAACCACATGCTCCACCGCTTGTGCGGGCCCCCGTCAATTCATTTGAGNTTTAATCTTGCGACCGTACTCCCCAGGCGGTCTACTTAACGCGTTAGCTCCGAAAGCCACGGCTCAAGGCCACAACCTCCAAGTAGACATCGTTTACGGCGTGGACTACCAGGGTATCTAATCCTGTTTGCTCCCCACGCNTTCGCATCTGAGTGTCAGTATCTGTCCNNGGGGCCGCCTTCGCCACCGGTATTCCTTCAGATCTCTACGCATTTCACCGCTACACCTGANATTCTACCCCCCTCTACAGTACTCTAGTCTGCCAGTNTCAAATGCTNTTCCNAGGTTGAGCCCCGGGCTTTCACATCTGACTNNNCAAACCACCTGCNNGCGCTTTACGCCCAGTAATTCNNATTAACGCTCGCACCNNCCGTATTACCNCGCTGCTGNNACGGAGTNNGCGGGGCTTCTTCTGTNNNTACGTCAAAAAANNCGCTATTANNNANNCCCCCTCCTNNCGACTGAANNNCTTTNNNACCGAAGGCTTCTTCNNNNNNGGCAGGCTGCTTNAGGTTGGNCCNTTGGNAAANNTCCNNNNNGNCNNCNNNNNNNNTGGACNGGNNNAATTCCGNNNNNNNAANNNNNNNNANNNNNAGGNNNNNNCCTNNGGNNCCTTNNNNNNNNAAGGNNNCCCCNNGGGNNTNNNNNNNNNNNGNNNNNGTCCNNTTNGGCCNNNNNNAGGNNNNNACCTTNCNNGGTTCCCNNAAGGNNNNNNGGTNNCCCCNGGGGGGGGNNNNNNCNNNGGNNAAAAAAAAC
>29_16F
TACACAAGTGGTACGCGTCCCCCCGTAGGTATACTACCTACTTCTTTTGCAGCCCACTCCCATGGGGTGACGGGCGGTGTGTACAAGGCCCGGGAACGTATTCACCGTGGCATTCTGATCCACGATTACTAGCGATTCCGACTTCATGGAGTCGAGTTGCAGACTCCAATCCGGACTACGACGCACTTTTTGGGATTCGCTCACTCTCGCAAGTTGGCCGCCCTCTGTATGCGCCATTGTAGCACGTGTGTAGCCCTACTCGTAAGGGCCATGATGACTTGACGGCGTCCCCACCTTCCTCCGGTTTATCACCGGCAGTCTCCCTGGAGTTCCCGACATTACTCGCTGGCAAACAAGGATAAGGGTTGCGCTCGTTGCGGGACTTAACCCAACATTTCACAACACGAGCTGACGACAGCCATGCCGCACCTGTCTCAGAGTTCCCGAAGGCACCAATCCATCTCTGGAAAGTTCTCTGGATGTCAAGAGTAGGTAAGGTTCTTCGCGTTGCATCGAATTAAACCACATGCTCCACCGCTTGTGCGGGCCCCCGTCAATTCATTTGAGTTTTAATCTTGCGACCGTACTCCCCAGGCGGTCTACTTAACGCGTGTAGCTCCGAAAGCCACGGCTCAAGGCCACAACCTCCAAGTAGACATCGTTTACGGCGTGGACTACCAGGGTATCTAATCCTGTTTGCTCCCCACGCTTTCGCATCTGAGTGTCAGTATCTGTCCAGGGGGCCGCCTTCGCCACCTGTATTCCTTCAGATCTCTACGCATTTCACCGCTACACCTGAGATTCTACCTCTCTCTACAGTGACTCTAGTCTGTCAGTTTCAAATGCTATCTCCGAGGTTGAGCCCCGGGCTTTCACATCTGACTTAACAAACAGCTGCATGCCGCTTTACGCCAGTATTCGGATTAACGCTCGCACCCTCGTATTACGCGCCTGCTGCACGAGTTAGCGTGCTTCTTCTGTCGCTACGTCAACGACGCAGCTATAACGACGCTGCTGTCTTACGATGGAAGTACTTTACACCGAAGGCTCTCATCATCGCCATGTGCATAGCATGGCCCGATTAGTGCAGTATGTATCACATTGCTGCGTTCCCGTAGGGACG
>30_16F
NNNNNNNNNNTGAGCGTCCCCCCGAAGNTAAACTACCCACTTCTTTTGCAGCCCACTCCCATGGTGTGACGGGCGGTGTGTACAAGGCCCGGGAACGTATTCACCGTGGCATTCTGATCCACGATTACTAGCGATTCCGACTTCATGGAGTCGAGTTGCAGACTCCAATCCGGACTACGACGCACTTTTTGGGATTCGCTCACTCTCGCAAGTTGGCCGCCCTCTGTATGCGCCATTGTAGCACGTGTGTAGCCCTACTCGTAAGGGCCATGATGACTTGACGTCGTCCCCACCTTCCTCCGGTTTATCACCGGCAGTCTCCCTGGAGTTCCCACCCGAAGTGCTGGCAAACAAGGATAAGGGTTGCGCTCGTTGCGGGACTTAACCCAACATTTCACAACACGAGCTGACGACAGCCATGCAGCACCTGTCTCAGAGCTCCCGAAGGCACCAATCCATCTCTGGAAAGTTCTCTGGATGTCAAGAGTAGGTAAGGTTCTTCGCGTTGCATCGAATTAAACCACATGCTCCACCGCTTGTGCGGGCCCCCGTCAATTCATTTGAGTTTTAATCTTGCGACCGTACTCCCCAGGCGGTCTACTTAACGCGTTAGCTCCGAAAGCCACGGCTCAAGGCCACAACCTCCAAGTAGACATCGTTTACGGCGTGGACTACCAGGGTATCTAATCCTGTTTGCTCCCCACGCTTTCGCATCTGAGTGTCAGTATCTGTCCAGGGGGCCGCCTTCGCCACCGGTATTCCTTCAGATCTCTACGCATTTCACCGCTACACCTGANATTCTACCCCCCTCTACAGTACTCTAGTCTGCCAGTTTCAAATGCAATTCCGAGGTTGAGCCCCGGGCTTTCACATCTGACTTAACAAACCACCTGCATGCGCTTTACGCCCAGTAATTCCGATTAACGCTCGCACCCTCCGTATTACCGCGGCTGCTGGCACGGAGTTAGCCGGTGCTTCTTCTGCAGCTAACGTCAAANANNNNNCTATTACGNNNCNNNCCTTCCNNNCTGCTGAAAGTACTTTANAACCCGAAGGCCTTCTTCNNNNNGCGGGATGGCTGCTTCAGGCTTGNNGCCATTGTGCAANNTCCNNNTGCTGCCNCCNNNGNNNTNNGGACCGNNNNNANTTCCGGNNNNGGCTTAACNTCNNNNCAANCNGCTAGGNANNNNNCCTTGGGNNNCCTTNNNTCNNNNNNNNTTNNCCCCNNGGGNNNNTCGGGNNGGAAGNCCGNNNNNCNCCTTTNNNNNNNNNNNNNNNNNNNGNNTNNACNNNTTTCCANNNNNTCCCNNNNNNGGNNNTTNNCCGGNNNNNNCCCCCCCCNNNGGGNNNTTTTNNNCCCNNNNNNNNNNNTNNNNNNNNNCCG
>32_16F
NNNNNNNNNGNNNGCGTCCTCCCGAAGGTTAAACTACCTACTTCTTTTGCAGCCCACTCCCATGGTGTGACGGGCGGTGTGTACAAGGCCCGGGAACGTATTCACCGTGGCATTCTGATCCACGATTACTAGCGATTCCGACTTCACGGAGTCGAGTTGCAGACTCCGATCCGGACTACGACGCACTTTTTGGGATTCGCTCACTCTCGCAAGTTGGCNGCCCTCTGTATGCGCCATTGTAGCACGTGTGTAGCCCTACTCGTAAGGGCCATGATGACTTGACGTCGTCCCCACCTTCCTCCGGTTTATCACCGGCAGTCTCCCTGGAGTTCCCACCCGAAGTGCTGGCAAACAAGGATAAGGGTTGCGCTCGTTGCGGGACTTAACCCAACATTTCACAACACGAGCTGACGACAGCCATGCAGCACCTGTCTCAGAGTTCCCGAAGGCACCAATCCATCTCTGGAAAGTTCTCTGGATGTCAAGAGTAGGTAAGGTTCTTCGCGTTGCATCGAATTAAACCACATGCTCCACCGCTTGTGCGGGCCCCCGTCAATTCATTTGAGTTTTAATCTTGCGACCGTACTCCCCAGGCGGTCTACTTAACGCGTTAGCTCCGAAAGCCACGGCTCAAGGCCACAACCTCCAAGTAGACATCGTTTACGGCGTGGACTACCAGGGTATCTAATCCTGTTTGCTCCCCACGCTTTCGCATCTGAGTGTCAGTATCTGTCCAGGGGGCCGCCTTCGCCACCGGTATTCCTTCAGATCTCTACGCATTTCACCGCTACACCTGANATTCTACCCCCCTCTACAGTACTCTAGTCTGCCAGTTTCAAATGCTATTCCGAGGTTGAGCCCCGGGCTTTCACATCTGACTTAACAAACCACCTGCATGCGCTTTACGCCCAGTAATTCCGATTAACGCTCGCACCCTCCGTATTACCGCGGCTGCTGGCACGGAGTTAGCCGGTGCTTCTTCTGTCGCTAACGTCAAATAATGCAGCTTTTAACTNNGCTACCTTCCTCNCGACTGAAANNGCTTTANAACCGAAGGCTTCTTCNNNNNNCGNNATGGCTGCTNNNGNNTGNNGCCATTGGGCAANNTTCCNNNTGNNGCNNCNNNNNNNNNNGGACCGNNNNAATTCCGNNGNNNNANNNNNNCNCNAANNNNNAGGGANNNNNCCNTGGGNNNCCTNNNNNNNNNNNNGNNNCCCCNNNNNGNTTNCCNNNNCNNNNNNNCCAANGNCCNNTTNNNCNNNNNTTTGGGNNNNNNNNNNNNTNCANGTTNCCCNANNGGGANTTNNCGGNNNNCCCCCNNNNNNCCATTTTNNCC
>33_16F
AATGCGGCTAAACGCGCTCCCGAAGATTAAGCTATCTACTTCTGGTGCAGCCCACTCCCATGGTGTGACGGGCGGTGTGTACAAGGCCCGGGAACGTATTCACCGTGGCATTCTGATCCACGATTACAAGCGATTCCGACTTCATGGAGTCGAGTTGCAGACTCCAATCCGGACTACGACCAGCTTTATGGGATTAGCTCCACCTCGCGGCTTCGCAACCCTCTGTACTGACCATTGTAGCACGTGTGTAGCCCTACTCGTAAGGGCCATGATGACTTGACGTCGTCCCCACCTTCCTCCGGTTTATCACCGGCAGTCTCCCTAAAGTTCCCGGCATTACCCGCTGGCAAGTAAGGATAGGGGTTGCGCTCGTTGCGGGACTTAACCCAACATTTCACAACACGAGCTGACGACAGCCATGCAGCACCTGTCTCACAGTTCCCGCAGGCACTGAGGTATCTCTACCAGATTCTGTGGATGTCAAGAGTAGGTAAGGGTCTTCGCGTTGCATCAGAATTAAACCACATGCTCCACCGCTTGTGCGGGCCCCCGTCAATTCATTTGAGAGTTAACCTTGCGGCCGTACTCCCCAGGCGGTCTACTTAATGCGTTAGCTTGAGAGCCCAGTGTTCAAGACACCACACTCCGAGTAGACATCGTTTACGGCGTGCACTACCAGGGTATCTAATCTTGTTTGCTCTCCACGCTTTCTCGCCTGAGCGTCAGACTTTGTGCAGGGGGCCGCCTTCGCCACCGGTATTCCTCCAGATCTCTACGCATTTCACCGCTACACCTGCGAATTCTACCCCCCTCTACAAGACTCTCGTTTGCAAGTTTCGAAATGCGGATACCCAGGTTGAGCCCTGGGCTTTTCACATCTCGCTGTAACAAGATCCGACTGTGCACGCTTTACACCAGATAATTTCCGATTAACGCTCAGCACCACTCCGTATCTACGCGGACTGCTGGCACGGCAGATTAGCCGAGAGCATTCTTTCTGCTGAGTACGATCGCAAGATGTAGGTCATGAACTTAACACCCGTTCCTCATCGCTGAAGAGATTTACAAACCGTAGGGACTTCTGTCACACACGCTGGATGCATGCACTAGGCTTACCCATGTGCAATATTGCCCACTGCTGTCTTTCCGGATAGACTTGAGCCGGGAACCG
>34_16F
NNNNNNNNNNNNAGCGNCCTCNCCNNNNGTTAAACTACCCACTTCTTTTGCAGCCCACTCCCATGGNGTGACGGGCGGNGTGTACNAGGCCCGGGAACGTATTCACCGTAGCATTCTGATCTACGATTACTAGCGATTCCGACTTCATGGAGTCGAGTTGCAGACTCCAATCCGGACTACGACGCACTTTTTGGGATTCGCTCACTATCGCTAGCTTGCTGCCCTCTGTATGCGCCATTGTAGCACGTGTGTAGCCCTACTCGTAAGGGCCATGATGACTTGACGTCGTCCCCACCTTCCTCCGGTTTATCACCGGCAGTCTCCCTGGAGTTCCCGACATGACTCGCTGGCAAACAAGGATNAGGGTTGCGCTCGTTGCGGGACTTAACCCAACATTTCACAACACGAGCTGACGACAGCCATGCAGCACCTGTCTCAGAGNTCCCGAAGGCACTCCTGCGTCTCCGNNGGATTCTCTGGATGTCAAGAGTAGGTAAGGTTCTTCGCGTTGCATCGAATTAAACCACATGCTCCACCGCTTGTGCGGGCCCCCGTCAATTCATTTGAGTTTTAATCTTGCGACCGTACTCCCCAGGCGGTCTACTTAACGCGTTAGCTCCGAAAGCCACGGCTCAAGGCCACAACCTCCAAGTAGACATCGTTTACGGCGTGGACTACCAGGGTATCTAATCCTGTTTGCTCCCCACGCTTTCGCATCTGAGTGTCAGTATCTGTCCAGGGGGCCGCCTTCGCCACCGGTATTCCTTCAGATCTCTACGCATTTCACCGCTACACCTGAAATTCTACCCCTCTCTACAGTACTCTAGTGAACCAGTCTCAAATGCGGTTCCGAGGTTGAGCNCCGNGCTTTCACATCTGACTTAATCCACCACCTGCATGCGCTTTACGCCCAGTAATTCCGATTAACGCTCGCACCCTCCGTATTACNGNGGCTGCTGNNACGNAGTTAGCCGGTGCTTCTTCTGTCGCTAACGTCAAATGNNGCTGCTATTAANAANNCCACCTTCCTCACGACTGAAAGTACTTTACAACCNNNAGGCCTTCTTCANNNNNGGCATGGCTGCATCAGGCTNNNNCCATTNNNCANNNTTCCNNCTGCTGCCTCCNGNGNNNNNGGACGGNNCNNANTTCCAGNNGGNNNNNANNNNCNNTCGAANNNCTAGGNATNGNNNCTTNGGAGCANNNNCCTCCNNNNNGTNNNCCCCNTTGGCNNNCCGGNCGNNNGGNCGGNNGNCCCNNTTTGGCCGNNNNNNNGGGGANTNNNNNNTTTCCAAGGTTNCNCNAANGGGNNNTNNNGG
>35_16F
GACCCAAGTGGTGAGCGTCCTCCCGAAGGTTAACTACCCACTTCTTTTGCAGCCCACTCCCATGGTGTGACGGGCGGGGGGTACAAGGCCCGGGAACGTATTCACCGGGGCATTCTGATCCACGATTACTAGCGATTCCGACTTCATGGAGTCGAGTTGCAGACTCCAATCCGGACTACGACGCACTTTTTGGGATTCGCTCACTCTCGCAAGTTGGCCGCCCTCTGTATGCGCCATTGTAGCACGTGTGTAGCCCTACTCGTAAGGGCCATGATGACTTGACGTCGTCCCCACCTTCCTCCGGTTTATCACCGGCAGTCTCCCTGGAGTTCCCACCCGAAGTGCTGGCAAACAAGGATAAGGGTTGCGCTCGTTGCGGGACTTAACCCAACATTTCACAACACGAGCTGACGACAGCCATGCAGCACCTGTCTCAGAGCTCCCGAAGGCACCAATCCATCTCTGGAAAGTTCTCTGGATGTCAAGAGTAGGTAAGGTTCTTCGCGTTGCATCGAATTAAACCACATGCTCCACCGCTTGTGCGGGCCCCCGTCAATTCATTTGAGTTTTAATCTTGCGACCGTACTCCCCACGCGGTCTACTTAACGCGTTAGCTCCGAAAGCCACGGCTCAAGGCCACAACCTCCAAGTAGACATCGTTTACGGCGTGGACTACCAGGGTATCTAATCCTGTTTGCTCCCCACGCTTTCGCATCTGAGTGTCAGTATCTGTCCAGGGGGCCGCCTTTCGCCACCGGTATTCCTTCAGATCTCTACGCATTTCACCGCTACACCTGAAATTCTACCCCCCTCTACAGTACTCTAGTCTGCCAGTTTCAAATGCAATTCCGAGGTTGAGCCCCGGGCTTTCACATCTGACTTAACAAACCACCTGCATGCGCTTTACGCCCAGTAATTCCGATTAACGCTCGCACCCTCCGCATTACCGCGGCTGCTGGCACGGAGTTAGCCCGGTGCTTCTTCTTGCAGCTAACGTCAAACAAGCACGCTATAACGTACCTTGCCTTCCTCACTGCTGAAAGGTACTTTTACATCTCGAAAGGCCTCTCATACTCGCGGCATGGCTGCATCAAGGCTGCGCCCAATTGTGCCATATATTCCCCCACTGGCCTGGCCTTCCCGGTAAGGGAGGTCTCTGGA
>36_16F
NNNNNNNNGGTGAGCGTCCTCCCCGNANGGTTAAACTACCCACTTCTTTTGCAGCCCACTCCCATGGTGTGACGGGCGGTGTGTACAAGGCCCGGGAACGTATTCACCGTGGCATTCTGATCCACGATTACTAGCGATTCCGACTTCATGGAGTCGAGTTGCAGACTCCAATCCGGACTACGACGCACTTTTTGGGATTCGCTCACTTTCGCAAGTTGGCTGCCCTCTGTATGCGCCATTGTAGCACGTGTGTAGCCCTACTCGTAAGGGCCATGATGACTTGACGTCGTCCCCACCTTCCTCCGGTTTATCACCGGCAGTCTCCCTGGAGTTCCCGACATTACTCGCTGGCAAACAAGGATAAGGGTTGCGCTCGTTGCGGGACTTAACCCAACATTTCACAACACGAGCTGACGACAGCCATGCAGCACCTGTCTCAGAGCTCCCGAAGGCACTCCTGCGTCTCCGCTGGATTCTCTGGATGTCAAGAGTAGGTAAGGTTCTTCGCGTTGCATCGAATTAAACCACATGCTCCACCGCTTGTGCGGGCCCCCGTCAATTCATTTGAGTTTTAATCTTGCGACCGTACTCCCCAGGCGGTCTACTTAACGCGTTAGCTCCGAAAGCCACGGCTCAAGGCCACAACCTCCAAGTAGACATCGTTTACGGCGTGGACTACCAGGGTATCTAATCCTGTTTGCTCCCCACGCTTTCGCATCTGAGTGTCAGTATCTGTCCAGGGGGCCGCCTTCGCCACCGGTATTCCTTCAGATCTCTACGCATTTCACCGCTACACCTGAAATTCTACCCCCCTCTACAGTACTCTAGTCCGCCAGTTTCAAATGCAGTTCCGAGGTTGAGCCCCGGGCTTTCACATCTGACTTAACGAACCACCTGCATGCGCTTTACGCCCAGTAATTCCGATTAACGCTCGCACCCTCCGTATTACCGCGGCTGCTGGCACGGAGTTAGCCGGTGCTTCTTCTGTCGCTAACGTCAAANATACCGCTATTAACGATACCCCCTTCCTCNNGACTGAAAGTACTTTANAACCCGAAGGCCTTCTTCNNACNGNGGCATGNNNCTNAGGCTGGCCCNATTGGGCAANNNCCCNNTGNNNCCNCGGAGGNNNNNGGACGGNNNAATTCCGGNNGCNNNNNNNCNNNCNNANNNCNNGGGTNNNNNCCTTGGGGNNCCTNNCCTCNNNNNNGTTNNCCCCCTGNGNNNNNNGGNNNNNNNNNGCCC
>38_16F
NNNNNNNNNTNGNNGGCTGGCTCCNTAAAGGTTACCCCACCGACTTCGGGTGTTACAAACTCTCGTGGTGTGACGGGCGGTGTGTACAAGGCCCGGGAACGTATTCACCGCGGCATGCTGATCCGCGATTACTAGCAATTCCGGCTTCATGCAGGCGAGTTGCAGCCTGCAATCCGAACTGAGAACGGCTTTATGGGATTTGCTTCACCTCGCGGTGTCGCTGCCCTTTGTACCGTCCATTGTAGCACGTGTGTAGCCCAGGTCATAAGGGGCATGATGATTTGACGTCATCCCCACCTTCCTCCGGTTTGTCACCGGCAGTCACCTTAGAGTGCCCAACTAAATGCTGGCAACTAAGATCAAGGGTTGCGCTCGTTGCGGGACTTAACCCAACATCTCACGACACGAGCTGACGACAACCATGCACCACCTGTCACTCTGTCCCCCGAAGGGGAACGTCCTGTCTCCAGGATTGTCAGAGGATGTCAAGACCTGGTAAGGTTCTTCGCGTTGCTTCGAATTAAACCACATGCTCCACTGCTTGTGCGGGCCCCCGTCAATTCCTTTGAGTTTCAACCTTGCGGTCGTACTCCCCAGGCGGAGTGCTTAATGTGTTAACTTCAGCACTGAGGGTGGAACCCCCCAACACCTAGCACTCATCGTTTACGGCGTGGACTACCAGGGTATCTAATCCTGTTTGCTCCCCACGCTTTCGCGCCTCAGCGTCAGTTACAGACCAGAGAGCCGCCTTCGCCACTGGTGTTCCTCCACATATCTACGCATTTCACCGCTACACGTGGAATTCCACTCTCCTCTTCTGCACTCAAGTCCTCCAGTTTCCAATGACCCTCCACGGTTGAGCCGTGGGCTTTCACATCAGACTTAAAAGACCGCCTGCGCGCGCTTTACGCCCAATAATTCCGGACAACGCTTGCCACCTACGTATTACCGCGGCTGCTGGCACGTAGTTAGCCGTGGCTTTCTGGTTAGGTACCGTCAAGGTACCGCCCTATTCGAACGGTACTTGTTCTTCCCTAACAACNNANNTTTACGACCCGAAGGCCTTCGTNNNNCAGGCGGNNTTGCTCCGTCAGACTTTCGTCCATTGCGGANNATCCNTNNNGCTGCCNCCNNNNGGATNTGGGCCGTNNNNNNNTCCCAGNNNGGNCCANNNNCCNNNAGGNNGNNANNNNNCGTNCCTTGGAANGCNNTNCTTNNNAANNNGNNNGNCCNNGGNCCNNNNGGNNGGTTAGCNAANNNGCNNTTTNNNNTNNCNNNGGGGGNNNNNNNNNCCGGNNNNNNCCNGNTTNCCGGAAT
>40_16F
GTAAATATCGCTGGTAAGAACTCTCACGCTCTGTGAACTCTCACTTTCTTTGGGGGGCTCTCCCACGGGGGGAGGCCCAAGAAAGGGGACAAGGTCGGAAAGAAATCAACGCGGAATTCCGGTCCCCGGTTACTACCGGGTCCCAATTCCTGGAGGCGAGGTGGAGACACACATCCGGCCAACGAACGACTTTTTGTGATTCTTCGACTATCCCCAGTAGGGCGCCCCCCTTATTCGCCCCTATTGTGCGACGGGTGCCGTCCTAGTCTGAAGATGATGACTTGTTGTCGTCCCCCACCCCTCCCCCCGGTCTTTCACCGGGGTCCCCCTGGAGTCCCCAAAAATACGGGCGGACAAAAAAAAATAAGGGGCGCGTTGCGGGAGTGACTTAACAAATTTTTTAAACGAACTGGGGAGAGCCAGGCAGGAACCGTCAGTTTAAAGTACAGGAAAACCACATGTCGGGAAGATCTCGGGCAGGAAAAGAGAAAAGAAAGGAGTTTTGACGTGAAGAAACTAAACACGTGCCACTTGTGGGTGCCCCGTCCACTCATTTAATTTTTTTTAATAACACGGAACACGCCTCAGCCCGCGGTCATGCTTAAAGCTCGAAATCCCAAGGGACAGGGAAGAGACCTCAATCTCAATGTAGATAACGTTGTGCAGTGTGGAGGACTCGATCCGTTATCGTCTTCTCCCCTCCCCCCCTCTACGTTTTAAAATCTGAGCAGGGGCGGGGGGGCGGACGGGCGACGCTGGAAGATCTTTAGATCTATAAAAGTTTACCCCGGATACTCCGGGAATTTTATGCCGTCCTTTGCATAGTAGTGGACCGACGAGTACACAAAGGTAATACCGAGTTGATCCACGGTTATGACAGATATAACCAAATACTACCAGCCCCCCGACTCACCGATGATACTCCCATAACCATACAAGCCCTGAGTCCTCCCCGAAGTAAGGGGGTGATATATGCGGGTAGTGTTACTTCTAGTCAGTTTTACTACTAACGAAAGCGATCATTTAGTACATGAGACGCCCATTTCCTACGCAAGTTGAATGTGTCTTTCATGAAACACACAGGGAAACTGTATCCCTCCAGCGCCTACGGTCGCACTAACAGTACGCAAAGCGTCCGGTCCACACAGGTCTGACGGTAGTGTGCTCTACTCGAGACTTGCCAGAGAGTAC
>41_16F
CGAGCAAGGAAAGCGTCCCCCCGAAGGTTAAACTACCTACTTCTTTTGCAGCCCACTCCCATGGTGTGACGGGCGGTGTGTACAAGGCCCGGGAACGAATTCACCGTGGCATTCTGATCCACGATTACTAGCGATTCCGACTTCATGGAGTCGAGTTGCAGACTCCAATCCGGACTACGACGCACTTTTTGGGATTCGCTCACTTTCGCAAGTTGGCCGCCCTCTGTATGCGCCATTGTAGCACGTGTGTAGCCCTACTCGTAAGGGCCATGATGACTTGACGTCGTCCCCACCTTCCTCCGGATTATCACCGGCAGTCTCCCTGGAGTTCCCGACATTACTCGCTGGCAAACAAGGATAAGGGTTGCGCTCGTTGCGGGACTTAACCCAACATTTCACAACACGAGCTGACGACAGCCATGCAGCACCTGTCTCAGAGTTCCCGAAGGCACCAATCCATCTCTGGAAAGTTCTCTGGATGTCAAGAGTAGGTAAGGTTCTTCGCGTTGCATCGAATTAAACCACATGCTCCACCGCTTGTGCGGGCCCCCGTCAATTCATTTGAGTTTTAATCTTGCGACCGTACTCCCCAGGCGGTCTACTTAACGCGTTAGCTCCGAAAGCCACGGCTCAAGGCCACAACCTCCAAGTAGACATCGTTTACGGCGTGAACTACCAGGGTATCTAATCCTGTTTGCTCCCCACGCTTTCGCATCTGAGTGTCAGTATCTGTCCAGGGGGCCGCCTTCGCCACCGGTATTCCTTCAGATCTCTACGCATTTCACCGCTACACCTGAAATTCTACCCCCCTCTACAGTACTCTAGTCTGCCAGTTTCAAATGCTATTCCGAGGTTGAGCCCGGGCTTTCACATCTGACTTAACAAACACTGCATGCGCTTTACGCCAGTAGTTCGGATTAACGCTCGCACCATCGTATTACGCTGACTGCTGCACGAGTTAGCGGTGCTTCCTCTGTCGCTACCGTCAAATATGCAGCTATGACTAGCACTAGCATGCTACGACTGAAAGTGCTTTGACACTGGTAGCCTACGTCACACACGACATGACTGCATCGCTGCGCTATGGTCATATTGCAACTGCTGCTTACGTAGGGAG
>42_16F
GAGGGGGGAGGGCGGCCCCCCAGAGGAAATACCCACTTCTTTTGGGGGCACTCCCATGGGGGGACGGGGGGGGGGTAAAGAACCGGGAACGAATTCACCGTGGGTTCTGAACCACGATTACTAGCGATTCCGACTTCTTGGAGAGGAGCGGCAGACACCAATCCGGACTACGACGCACCTTTTGGGAGTCTCTCACTCTCGCAAGAGGGGGGCCCTCTGTATGCGCCATTGTTGCACGAGTGTAGCCCTACTCGTAAGGGCCATGATGACTTGACGTCGTCCCCACCTTCCTCCGGTTTATCACCGGGAGTCTCCCTGGAGTTCCCACCCGAATGCTGCCAGACAAGAATAAGGGTTGCGCTCGTTGCGGGACTTAACCCAACATTTCACAACATGAGCTGACGACAGCCATGCAGCACCTGTCTCTCAGTTCCCGAAGGCACCAATCCATCTCTGTAAAGTTCTCTGTATGTTTAGAGTAGGTAAGGTCTTCGCGCTGCGTCGAATTAAACCACATACTCCACCGCGTGTGCGGGGCGGCGGGCGATTCATTTGAGTTTTAATCTTGCGACCGGACTCCCCCAGGCCGTCTACTTTACGCGTTAGCTCAGAAAGGCACGGCACAGGGGCCACAACATCCAAGGAGACATCGTTTACTGCGTGGACTACCAGGGGGATCTACATCCTATTTGCTCCCCACGCTTTCGCATCTGAGTCTCAGTATCTGTCCAGGGGGCGCGTTCGCCACCGGGATTCCTTCAGATCTCTACGCATTTCACCGATTACACCTGAAATTCTACCGCCCTCTACAGGAGTCTAGCCTGGCCAGATTCGAATGCAGACCGAGGTTGAAGCACGGGCTTTCAGATCTGACTTAACTAGACTACCTGCATGCGCTTTACGCCGAGTGAGTCTGATGATCGATTGCGACCCTACGATTACAGCGCTGCTAGCCCTGAGTCAGCAGAGCTTCTATGCAGCTACGTCGCATGCAGACAGCTATTACTGAACGACGTCCTCATGCCTGCAGTCGTTTCAATCTGTAGCTTCTTTCATCACCACGATGCATGCTAGCTGGTCATGGTCTAATTTGCCACTGCTGACTCCAGTAGCGGAT
>43_16F
NNNNNNNNNNNAGCGTCCCCCCGAAGNTAAACTACCCACTTCTTTTGCAGCCCACTCCCATGGTGTGACGGGCGGNGTGTACAAGGCCCGGGAACGTATTCACCGTGGCATTCTGATCCACGATTACTAGCGATTCCGACTTCATGGAGTCGAGNTGCAGACTCCAATCCGGACTACGACGCACTTTTTGGGATTCGCTCACTCTCGCAAGTTGGCCGCCCTCTGTATGCGCCATTGTAGCACGTGTGTAGCCCTACTCGTAAGGGCCATGATGACTTGACGTCGTCCCCACCTTCCTCCGGTTTATCACCGGCAGTCTCCCTGGAGTTCCCACCCGAAGTGCTGGCAAACAAGGATAAGGGTTGCGCTCGTTGCGGGACTTAACCCAACATTTCACAACACGAGCTGACGACAGCCATGCAGCACCTGTCTCAGAGTTCCCGAAGGCACCAATCCATCTCTGGNAAGTTCTCTGGATGTCAAGAGTAGGTAAGGTTCTTCGCGTTGCATCGAATTAAACCACATGCTCCACCGCTTGTGCGGGCCCCCGTCAATTCATTTGAGTTTTAATCTTGCGACCGTACTCCCCAGGCGGTCTACTTAACGCGTTAGCTCCGAAAGCCACGGCTCAAGGCCACAACCTCCAAGTAGACATCGTTTACGGCGTGGACTACCAGGGTATCTAATCCTGTTTGCTCCCCACGCTTTCGCATCTGAGTGTCAGTATCTGTCCAGGGGGCCGCCTTCGCCACCGGTATTCCTTCAGATCTCTACGCATTTCACCGCTACACCTGAGATTCTACCCCCCTCTACAGTACTCTAGTCTGCCAGTTTCAAATGCAATTCCGAGGTTGAGCCCCGGGCTTTCACATCNGACTTAACAAACCACCTGCATGCGCTTTACGCCCAGTAATTCCGATTAACGCNNNCACCCTCCGTATTACNNCGGCTGCTGGCACGGANTTAGCCGGNGCTTCTTCTGCAGCTAAGGTCAAANNNNNAGCTATTAACNNNNNNCCTTCNNNCTGCTGAANNNCTTTACAANCGNAGNCCTTCTTCNNNNNNNNGNATGGCTNCTTAAGCTTGGNCCANTGGGCAAANTTCCCNNTGNNNNCTCCNNNNNNNNNGNACGGGNNNAAGTTCGGNNGGCNNAACTCNNNCNNNNNNNAANGGANNNNCCNTTGGNNNNCCTTNCNNNNNNNNANGGNNNCCCCNGGNNNTCNGGNNNNNNGGCCNNGGNCCCNTTTNNGGCAAANNNNANNNGNNNACCNNTTNNNNGNTTNCCCNNAAGGNNTTNNNNGNNNNNCCCNNCNNNGGNNNNNNNNCCNNNNNNNNNNNNNNNNNNNNNNGCCGGANNG
>44_16F
NNNNNNNNNGTGAGCGTCCTCCCCGNANGGTTAAACTACCCACTTCTTTTGCAGCCCACTCCCATGGTGTGACGGGCGGTGTGTACAAGGCCCGGGAACGTATTCACCGTAGCATTCTGATCTACGATTACTAGCGATTCCGACTTCATGGAGTCGAGTTGCAGACTCCAATCCGGACTACGACGCACTTTTTGGGATTCGCTCACTATCGCTAGCTTGCTGCCCTCTGTATGCGCCATTGTAGCACGTGTGTAGCCCTACTCGTAAGGGCCATGATGACTTGACGTCGTCCCCACCTTCCTCCGGTTTATCACCGGCAGTCTCCCTGGAGTTCCCGACATGACTCGCTGGCAAACAAGGATAAGGGTTGCGCTCGTTGCGGGACTTAACCCAACATTTCACAACACGAGCTGACGACAGCCATGCAGCACCTGTCTCAGAGTTCCCGAAGGCACACCTGCGTCTCCGCTGGCTTCTCTGGATGTCAAGAGTAGGTAAGGTTCTTCGCGTTGCATCGAATTAAACCACATGCTCCACCGCTTGTGCGGGCCCCCGTCAATTCATTTGAGTTTTAATCTTGCGACCGTACTCCCCAGGCGGTCTACTTAACGCGTTAGCTCCGAAAGCCACGGCTCAAGGCCACAACCTCCAAGTAGACATCGTTTACGGCGTGGACTACCAGGGTATCTAATCCTGTTTGCTCCCCACGCTTTCGCATCTGAGTGTCAGTATCTGTCCAGGGGGCCGCCTTCGCCACCGGTATTCCTTCAGATCTCTACGCATTTCACCGCTACACCTGAAATTCTACCCCCCTCTACAGTACTCTAGTGAACCAGTTTCAAATGCGGTTCCGAGGTTGAGCCCCGGGCTTTCACATCTGACTTAATCCACCACCTGCATGCGCTTTACGCCCAGTAATTCCGATTAACGCTCGCACCCTCCGTATTACCGNGGCTGCTGGCACGGAGTTAGCCGGTGCTTCTTCTGTCGCTAACGTCAAANGATGCTGCTATTAACAANNCCACCTTCCNNNNNACTGAAAGTACTTTNNAACCCGAAGGCTTCTTCNNNNNNNGNNNTGGTNNNNTCAGGNTTGNNCCATTGGGCAANNTCCCNNNNNNNNNCCNCCNGNNNNNANNNGGACNGNNNNAATTCCGNNNGNGNNTAANNNNNTTNNNANNNNNNGGNATCCCNNNTNNGNNACCTTANNNNNNNNNNNNNNNCCCCCNNGGGNNNNNNGGNNNNNNGGCCAAGNNNNNNCCTNNNGGGNNNNNNNTTTGGGNNNNNNNNNNNNNNNNGGTTNCCCCCNAANNGNNTNNNNNNNNNNNNCCCNCCCCCNNNCCCNNAAAA
>45_16F
NNNNNNGNNGTGAGCGTCCCCCCGAAGGTTAAACTACCCACTTCTTTTGCAGCCCACTCCCATGGTGTGACGGGCGGTGTGTACAAGGCCCGGGAACGTATTCACCGTGGCATTCTGATCCACGATTACTAGCGATTCCGACTTCATGGAGTCGAGTTGCAGACTCCAATCCGGACTACGACGCACTTTTTGGGATTCGCTCACTCTCGCAAGTTGGCCGCCCTCTGTATGCGCCATTGTAGCACGTGTGTAGCCCTACTCGTAAGGGCCATGATGACTTGACGTCGTCCCCACCTTCCTCCGGTTTATCACCGGCAGTCTCCCTGGAGTTCCCACCCGAAGTGCTGGCAAACAAGGATAAGGGTTGCGCTCGTTGCGGGACTTAACCCAACATTTCACAACACGAGCTGACGACAGCCATGCAGCACCTGTCTCAGAGTTCCCGAAGGCACCAATCCATCTCTGGAAAGTTCTCTGGATGTCAAGAGTAGGTAAGGTTCTTCGCGTTGCATCGAATTAAACCACATGCTCCACCGCTTGTGCGGGCCCCCGTCAATTCATTTGAGTTTTAATCTTGCGACCGTACTCCCCAGGCGGTCTACTTAACGCGTTAGCTCCGAAAGCCACGGCTCAAGGCCACAACCTCCAAGTAGACATCGTTTACGGCGTGGACTACCAGGGTATCTAATCCTGTTTGCTCCCCACGCTTTCGCATCTGAGTGTCAGTATCTGTCCAGGGGGCCGCCTTCGCCACCGGTATTCCTTCAGATCTCTACGCATTTCACCGCTACACCTGAGATTCTACCCCCCTCTACAGTACTCTAGTCTGCCAGTTTCAAATGCAATTCCGAGGTTGAGCCCCGGGCTTTCACATCTGACTTAACAAACCACCTGCATGCGCTTTACGCCCAGTAATTCCGATTAACGCTCGCACCCTCCGTATTACNNCGGCTGCTGGCACGGAGTTAGCCGGTGCTTCTTCTGCAGCTAAGGTCAAANNNNNAGCTATTAANNNNCNGCCTTCNNNNNTGCTGAAGNNCTTTACAANNNGAAGGCTTCTTCNNNNNGNGGGATGGCTGCTTNNGNTTGGNNCCATTGGGCAANTTCCCAATNNGNCCTCCGANGGAANNGGACGGTNNANTTCCGGNNGGCTTAACTCNNNNNNAANACNNNGGANNNNNCCTTGGGNNNCCTTNNNNNNNAAGGNNNNCCCCTGGGNNNNNNGGNNNNNNAGGCCGNNNNCCNNTTTNNNNNAANNNNNNGGNNNNANNNNTTNTCCAANNTTNCCNAAAAGGGANTTCCNGGNNTNNCCCNNNCCCCNNNCCCTTNCCCCNGNNNNNNNTNNCCCNNG
>48_16F
TGACAGGGGTGGAAGGCTCCCCCCGAAGGATAAAGACCCACTTTTTTTGAGCCCACTCCCCTGGTGGGGCGGGGGGGGGGGGAAGGGCCCGGGAAAATTTCCCCGGGGGGTTTTGTACCCCGAGTAAAAGAGGGTTCCAACTCCTTGAGGCCAAGTGGCGAATCCAATCCGGACTACGACGCCTTTTTTGGGTTCGCTTCTTTCGCAATAGGGCGGCCGTCTGTATGCGGCATTGTAGGCGAGGATAGCTCTACTCGTAAGGAGCATGATGACTTGACGGCGACCCCACCTTCCTCCGGATTATCACCGGCGGCCTCCCTGGAGATCCCGACATTATTCGCTGGAGAAAAAGGATAAAAGGTGCGCTCTTTGCGGGACTTATTCCAACATTTCACAACACGAGCTGACGACAGCCATGCAGCACCTGTCTCAGAGATCTCGAAGGGACCAATCCATCTCTGGAAAGTTCTCTGTATGTCAAGAGAAGGGAAGGATCTTCGCGGTGCATCGAATTAAACAACATGCTCCACCGCTTGTGCGGGCCCGCGTCAATTCATTTGAGTTTGAATCTTGCGACCGTACTCCCTCCGCGGTCTACTTAACGCGTTAGCTCCGAAAGCCACGCCTCGAGGCCACGACCTTCCACGTAGAGATCGTATATGGCGTGGGACTACCAGGGAATCTAATCGTGTTTGCTCCCCACGCTTTCGCATCTGAATGTCAGTATCTGTACAGGGGGGGCGGGCTACGCGACTCGATATTCCTTGAGATCTCAACGCATTATCAGCAGTTACACTTGAAAGTTCTACGCCCTCTCTACAGTTACTCTTAGTCTGCTAGTTTCAAATGCATATTCGCGAGGTTGAGCACGGGCTTAGCACTATCTGATCTTAATGAATCTACTGCATGCGCTTTACGCGCAGTAGTTCCGGAGTAAAGCTTCGATCATCCGGTATACGCTGACTGACTGCTAAGGGAAGTTAGCAGAGGCTTCCTTGATGTCGATAAGCGTCCAATTAGAGGACGCTTATGAACAGCACTAGCATTGCCTCACGACTGACAGGGCTTGGCACTGTAGGTCTAGTCCACACGGCATGACTCTATCAGCTTGTCGCAATTTGAGTCAATATTTTGCA
>50_16F
GGCGGTTGATGAGCCGGCCCCCCCGAGATAAAATACCTACTTCTTTTTGCGCCCCCTCCCCTGGTGGGGAGGGCGGAGGGGAGAAGACCCGGGAAAAATTCCCCGGGGGGGTTTTATCCCACAATAATACGAGTTCCCACTTCCTGGGGGAGAAGTGGTGAACTCAATCCGGAATACGACGCCCTTTTTGGGGGGACTCCCTTTCCCAAGGTGGCCGCCCCCCCTATGCCCCCTTTTTTGAAGGGGGTGTCCCCCCTCATTAGGGACGAGAAGAATTGATGGCCCCCCCCCCCCCCCCCTCCTGTATATCACCGGGGCTCCCTGGAGAGCCCCACACAACACTCTCGGAAAAAAAAAAAAAAGGTGCGCTCTCTTCGGGGCATTTCCCCAAATTTTTCAAAACGAGCGGGGGAGAGCGATGGCGCGCCTGTGTCTGAGATTTCGTGAGGGAACCCCCCATCTCTGTGATCTCTGCTCGATGTGAGAAGAGAGGGTTGTTCGCGCCGCGGCATATAAAAAAACAAGATCCACCGCTGGTGGGGGCGCCCCGCTTCTTTTTTTTATTATTTATTTTGATGACACTCCCCCCCGGGCTATGTATTTTATTGTTCCGATAGAGAGGGACAGGGCCCGCGGACTACCACTAGATGTAGATAGCGTAGAGGGCGAGCAGGCAGGCATCTCTGATCGTGTCCGCTCCCACGCTCTCATATCAGAGATCAGTCTGGGCGCGGGGGTCGCCATGCGCTTCGTTATCATCTCTAGATCTCTACCGTTACAGCTGTACTTGTAGACTCTCTACCCTCTACCTCGCTGTCTGTGCTGATGTTATACGCTGTAGAGCGCTGTGCATCGTCGTTCATCTACTAATCAACTAACTACCAGCTAGCCGTCTCAGCTACGATATGAGTCTAGACGTATCGCATCAACCGATAGAAGCACCGGAGTGCCGGGGCTGCTGTAGCTGTATTCGATA
>51_16F
NNNNNNNGNNNNNNGCGTCCCCCCGAAGNTAAACTACCTACTTCTTTTGCAGCCCACTCCCATGGTGTGACGGGCGGTGTGTACAAGGCCCGGGAACGTATTCACCGTGGCATTCTGATCCACGATTACTAGCGATTCCGACTTCATGGAGTCGAGTTGCAGACTCCAATCCGGACTACGACGCACTTTTTGGGATTCGCTCACTTTCGCAAGTTGGCCGCCCTCTGTATGCGCCATTGTAGCACGTGTGTAGCCCTACTCGTAAGGGCCATGATGACTTGACGTCGTCCCCACCTTCCTCCGGTTTATCACCGGCAGTCTCCCTGGAGTTCCCGACATTACTCGCTGGCAAACAAGGATAAGGGTTGCGCTCGTTGCGGGACTTAACCCAACATTTCACAACACGAGCTGACGACAGCCATGCAGCACCTGTCTCAGAGTTCCCGAAGGCACCAATCCATCTCTGGAAAGTTCTCTGGATGTCAAGAGTAGGTAAGGTTCTTCGCGTTGCATCGAATTAAACCACATGCTCCACCGCTTGTGCGGGCCCCCGTCAATTCATTTGAGTTTTAATCTTGCGACCGTACTCCCCAGGCGGTCTACTTAACGCGTTAGCTCCGAAAGCCACGGCTCAAGGCCACAACCTCCAAGTAGACATCGTTTACGGCGTGGACTACCAGGGTATCTAATCCTGTTTGCTCCCCACGCTTTCGCATCTGAGTGTCAGTATCTGTCCAGGGGGCCGCCTTCGCCACCGGTATTCCTTCAGATCTCTACGCATTTCACCGCTACACCTGAAATTCTACCCCCCTCTACAGTACTCTAGTCTGCCAGTTTCAAATGCTATTCCGAGGTTGAGCCCCGGGCTTTCACATCTGACTTAACAAACCACCTGCATGCGCTTTACGCCCAGTAATTCCGATTAACGCTCGCACCCTCCGTATTACCGCGGCTGCTGGCACGGAGTTAGCCGGTGCTTCTTCTGTCGCTAACGTCANNNNTGNNGCTNTTAACNNACTACCTTCCTCACGACTGAAANNGCTTTANAACCCGAAGGCCTTCTTCNNNNNGNGGNNGGCTGCATCAGGTTNGNCCCATTGGNCANNTTCCNNNTGNNNCNNCCNNNGNNNNNGGACCGNNNNNAGTTCCNGNGGNNNAANNNCNNNNAANNNNNNNGGNANCNNGCCTNGGNNNCCTTACNNNNNNNNNGNNNNCCCCNNNGGNNTTNNNNNNNNNNGGCNNNNGNNCCNNTTTNNGCCNNGNNNNNGGGGNNNNANNNTTNCCANNTTNCCNNNAAGGNNNTTNNANNTTNNCCCCC
>52_16F
NNNNNNNNNGNAAGCGTTCTCCCGAAGGTTAAACTACCTACTTCTTTTGCAGCCCACTCCCATGGTGTGACGGGCGGTGTGTACAAGGCCCGGGAACGTATTCACCGTGGCATTCTGATCCACGATTACTAGCGATTCCGACTTCATGGAGTCGAGTTGCAGACTCCAATCCGGACTACGACGCACTTTTTGGGATTCGCTTAACATCGCTGTCTCGCCGCCCTCTGTATGCGCCATTGTAGCACGTGTGTAGCCCTACTCGTAAGGGCCATGATGACTTGACGTCGTCCCCACCTTCCTCCGGTTTATCACCGGCAGTCTCCCTGGAGTTCCCGACATTACNNGCTGGCAAACAAGGATAAGGGTTGCGCTCGTTGCGGGACTTAACCCAACATTTCACAACACGAGCTGACGACAGCCATGCAGCACCTGTCTCAGAGCTCCCGAAGGCACACCTGCGTCTCCGCTGGCTTCTCTGGATGTCAAGAGTAGGTAAGGTTCTTCGCGTTGCATCGAATTAAACCACATGCTCCACCGCTTGTGCGGGCCCCCGTCAATTCATTTGAGTTTTAATCTTGCGACCGTACTCCCCAGGCGGTCTACTTAACGCGTTAGCTCCGAAAGCCACGGCTCAAGGCCACAACCTCCAAGTAGACATCGTTTACGGCGTGGACTACCAGGGTATCTAATCCTGTTTGCTCCCCACGCTTTCGCATCTGAGTGTCAGTATCTGTCCAGGGGGCCGCCTTCGCCACTGGTATTCCTTCAGATCTCTACGCATTTCACCGCTACACCTGAAATTCTACCCCCCTCTACAGTACTCTAGTCCGCCAGTTTCAAATGCTATTCCGAGGTTGAGCCCCGGGCTTTCACATCTGACTTAACGAACCACCTGCATGCGCTTTACGCCCAGTAATTCCGATTAACGCTCGCACCCTCCGTATTACCGCGGCTGCTGGCACGGAGTTAGCCGGTGCTTCTTCTGTCGCTAACGTCAAANATACCGCTNTTAACGATACCCCCTTCCTNNCGACTGAANNACTTTACAACCCGAAGGCCTTCTTNNNNNNNNGGCATGGCTGCTTCAGGCTGNNCCCATTGGNCANNTNCCNNNNNNNNCCTCCNNNANNNNNNGNNCGGTNNNAATTCCNNNNNGCTGAACNNNNNNNNNNNNNTAGGNATCNNCCCTTNGGNNNCCTTNNNNNNNNNNNNNNNCCNNNNNGNNNNNNNNNNGGNNGNNNGGNNANNNNCCCNNTTTGGCCGNNNNNNNNGGGGTNNNACNTTTNNNAGGTTNCCCCNNNNNGGAANTNCNGGNTTNNCCCCCCNCCNNNNNNAAANG
>53_16F
NNNNNNNGNNNNNNGNGNCCCCCCGANGNTAAACTACCTACTTCTTTTGCAGCCCACTCCCATGGTGTGACGGGCGGNGTGTACAAGGCCCGGGAACGTATTCACCGTGGCATTCTGATCCACGATTACTAGCGATTCCGACTTCATGGAGTCGAGTTGCAGACTCCAATCCGGACTACGACGCACTTTTTGGGATTCGCTCACTTTCGCAAGTTGGCCGCCCTCTGTATGCGCCATTGTAGCACGTGTGTAGCCCTACTCGTAAGGGCCATGATGACTTGACGTCGTCCCCACCTTCCTCCGGTTTATCACCGGCAGTCTCCCTGGAGTTCCCGACATTACTCGCTGGCNAACAAGGATAAGGGTTGCGCTCGTTGCGGGACTTAACCCAACATTTCACAACACGAGCTGACGACAGCCATGCAGCACCTGTCTCAGAGTTCCCGAAGGCACCAATCCATCTCTGGAAAGTTCTCTGGATGTCAAGAGTAGGTAAGGTTCTTCGCGTTGCATCGAATTAAACCACATGCTCCACCGCTTGTGCGGGCCCCCGTCAATTCATTTGAGTTTTAATCTTGCGACCGTACTCCCCAGGCGGTCTACTTAACGCGTTAGCTCCGAAAGCCACGGCTCAAGGCCACAACCTCCAAGTAGACATCGTTTACGGCGTGGACTACCAGGGTATCTAATCCTGTTTGCTCCCCACGCTTTCGCATCTGAGTGTCAGTATCTGTCCAGGGGGCCGCCTTCGCCACCGGTATTCCTTCAGATCTCTACGCATTTCACCGCTACACCTGAAATTCTACCCCCCTCTACAGTACTCTAGTCTGCCAGTTTCAAATGCTATTCCGAGGTTGAGCCCCGGGCTTTCACATCTGACTTAACAAACCACCTGCATGCGCTTTACGCCCAGTAATTCCGATTAACGCTCGCACCCTCCGTATTACCCGGCTGCTGGCACGNAGTTAGCCGNTGCTTCTTCTGTCGCTAACGTCAATAATGCAGCTATAACTANNCACCTTCNNNNCGACTGAANGGCTTTACAACCGAAGGCTTNTTNNNNNNNNGGNAGGCTGCTNNNGNTTNNNCCATTGGNCANNTTCCCACNGNNNCNTCCNNNGGNNNTGGACGGNNNNAGTTCCGNNGNCNTAACTCNNNCNNNNNNNNNNGNNNNNCCTGGNNCCTTANNNNNNNAAGGNNNCCCCNGGGNNNTCGGNNNNGAGGCCGAGGCCCCTTTNGGCGNNNNAANGNNNNNNNNNNCTTCNNNNTNNCCNNNNGNTTNNNNNNTTNNCCCNNCCCCNNNNNATTNNNNNNNNNNNNNNNNNNNNNNNNNNNNT
>55_16F
NNNNNNNGNNNNANGCGTCCCCCCGAAGNTAAACTACCTACTTCTTTTGCAGCCCACTCCCATGGTGTGACGGGCGGTGTGTACAAGGCCCGGGAACGTATTCACCGTGGCATTCTGATCCACGANTACTAGCGATTCCGACTTCATGGAGTCGAGTTGCAGACTCCAATCCGGACTACGACGCACTTTTTGGGATTCGCTCACTCTCGCAAGTTGGCNGCCCTCTGTATGCGCCATTGTAGCACGTGTGTAGCCCTACTCGTAAGGGCCATGATGACTTGACGTCGTCCCCACCTTCCTCCGGTTTATCACCGGCAGTCTCCCTGGAGTTCCCGACATTACTCGCTGGCAAACAAGGATAAGGGTTGCGCTCGTTGCGGGACTTAACCCAACATTTCACAACACGAGCTGACGACAGCCATGCAGCACCTGTCTCAGAGTTCCCGAAGGCACCAATCCATCTCTGGAAAGTTCTCTGGATGTCAAGAGTAGGTAAGGTTCTTCGCGTTGCATCGAATTAAACCACATGCTCCACCGCTTGTGCGGGCCCCCGTCAATTCATTTGAGTTTTAATCTTGCGACCGTACTCCCCAGGCGGTCTACTTAACGCGTTAGCTCCGAAAGCCACGGCTCAAGGCCACAACCTCCAAGTAGACATCGTTTACGGCGTGGACTACCAGGGTATCTAATCCTGTTTGCTCCCCACGCTTTCGCATCTGAGTGTCAGTATCTGTCCAGGGGGCCGCCTTCGCCACCGGTATTCCTTCAGATCTCTACGCATTTCACCGCTACACCTGAAATTCTACCCCCCTCTACAGTACTCTAGTCTGCCAGTTTCAAATGCTATTCCGAGGTTGAGCCCCGGGCTTTCACATCTGACTTAACAAACCACCTGCATGCGCTTTACGCCCAGTAATTCCGATTAACGCTCGCACCCTCCGTATTACCGCGGCTGCTGGCACGGAGTTAGCCGGTGCTTCTTCTGTCGCTAACGTCAANNNNNNNGCTATTAACNNNNCCCCTTCCTCACGACTGAANNNCTTTACAACCGAAGGCTNNTTCNNNNNNGGNNGGCTGCTTNAGGTTGGNCCCATTGGNCAANTTCCNNNTGNGGCCTCCNNNGNANNNGGACCGGNNNNAGTTCCGNNNGCTTANNNCNNNNNNNANNNNNGGGNNNGNNCCNTGGGNAGCCTTNNNNNNNNAANGGTNNCCCCNTGGGNNTTCNGNNNNNAAGGCCGNNNNCCCNNTTTGNNNNNNNNNNNGGNNNNNACNNTTTNNANNNTNCCNAAANGGNNNTTNNGGNTTNNNCCNNNCCNNNNNNNTTTNCCCNNNNNNAAANNTTTNCC
>57_16F
CAAAGGGATGAAACGTCCTCCCGAAGTTAAACTACCTACATCTTTTGCAGCCCACTCTCTGGGGTGACCGGGGGGGTGTGAAGAGGCCCGGAAAATTCCCGCGGCATTCTGTTACACGATTACTAGAGATTCCCACTTTTGGGGGCGAGTTGTGGACTCCAATCCGGGGACGAGGCGTTTTTGGGATTCGCTCTTCTCGCAAGTTGGCGGCCCTCTGTATGCGCCATTGTAGCACGGGTGTAGCCCTACTCGAAGGCCCATGATGACTTGACGTCGCCCCCCCCTTCCTCCGGTTAATCACCGGGGTCTCCTTGGAGTTCCCGACGTAACTGCTGGCAAACCAAGATGAAGGATGGTTCCGTTGGTTGACTTAATCCAACCATTCTTTAACAGAACTGGCTGACGACATTGATGCACCGTCTTTTTAGACTTGAGGAAACCAAATGTCTTCTTACGCTTTCTCTGCTGGACGAGAGGAGTAGGGGTTCTCCTGCCGCGTTGCAAAAAAAAAAAACACCTGCCCCCGCTGGTGGGGCGGGCCGCCAATTAATTTGAGTGTTTTTTTTTTTGCGACGACCCCTCCCCCCCCGGGGCGGTCTATTTAAAGTGTTCTGCTAAAAAAGGCGTGCGGAACGCGGCCACCACCTCGGAGATGACTTCAGGTTGGGGGGGTGGAAAAAGGATATAAACTCATGTGCTCCGCCCCCCCCTCTCATCTCAACCTGAAAATAATATGTAGGGGGGGGGGCCTTCCTCGGGGATTTCTTTGATATCTATTCTCTGTCACTTCACCGCCACTACATGATATCCCTCCCTCCCACCAGATGCTATTGTAGTCAGGCTTAAGAGATTAACGAGAGAAGGGAGACCGGGCGTGTCTATATGTCTTAATAAAAGCACCACATGGCCGTCTGAGCGCCCGCCTAGTCACTAATAGATGAATCGATCCCTTCGTACTTACATCACGCGACGCTGAGCAGGAGGAAGGCGGGTGGTCTTCCGTGCGGGTAACGATCAAGCAGAAGCAGCGTTCTATCGATCACGCCCTTCCTCTACGACCTGGCAAGGACGTTTAGAAACCGCCGAGGGGCGGTACTCACCAGCCGGCAATGCTGCTCACAGGGTGACGCCCGTATTGTCTGATTAGTCCCCACCCGTCG
>61_16F
NNNNNNNNNNGCGTCCCCCCNNNNNTAAACTACCTACTTCTTTTGCAGCCCACTCCCATGGTGTGACGGGCGGNGTGTACAAGGCCCGGGAACGTATTCACCGTGGCATTCTGATCCACGANTACTAGCGATTCCGACTTCATGGAGTCGAGTTGCAGACTCCAATCCGGACTACGACGCANTTTTTGGGATTCGCTCACTTTCGCAAGTTGGCCGCCCTCTGTATGCGCCATTGTAGCACGTGTGTAGCCCTACTCGTAAGGGCCATGATGACTTGACGTCGTCCCCACCTTCCTCCGGTTTATCACCGGCAGTCTCCCTGGAGTTCCCGACATTACTCGCTGGNNAACAAGGATAAGGGTTGCGCTCGTTGCGGGACTTAACCCAACATTTCACAACACGAGCTGACGACAGCCATGCAGCACCTGTCTCAGAGTTCCCGAAGGCACCAATCCATCTCTGGAAAGTTCTCTGGATGTCAAGAGTAGGTAAGGTTCTTCGCGTTGCATCGAATTAAACCACATGCTCCACCGCTTGTGCGGGCCCCCGTCAATTCATTTGAGTTTTAATCTTGCGACCGTACTCCCCAGGCGGTCTACTTAACGCGTTAGCTCCGAAAGCCACGGCTCAAGGCCACAACCTCCAAGTAGACATCGTTTACGGCGTGGACTACCAGGGTATCTAATCCTGTTTGCTCCCCACGCTTTCGCATCTGAGTGTCAGTATCTGTCCAGGGGGCCGCCTTCGCCACCGGTATTCCTTCAGATCTCTACGCATTTCACCGCTACACCTGAAATTCTACCCCCCTCTACAGTACTCTAGTCTGCCAGTTTCAAATGCTATTCCGAGGTTGAGCCCCGGGCTTTCACATCTGACTTAACAAACNACCTGCATGCGCTTTACGCCCAGTAATTCCGATTAACGCTCGCACCCTCCGTATTACCGCGGCTGCTGGCACGGAGTTAGCCGGTGCTTCTTCTGTCGCTAACGTCAATAATNNNGCTATAACNNNACNACCTTCCTCACGACTGAAANNCTTTACAACCGGAGNCTNNTTCNNNNNNNNGGNNGGCTGCNTCAGGTTNNNCCATNNGCANNTTCCCACTGNNGCCTCCNNNNNNNNGACGNNTNNAGTTCCGGNNGNCNNNANNNNNNNNNNNNNNNANGGNNNNNCCCTGGGNNCNTTANNNNNNAANNGNNNNCCCNTNGGTNNCCNACCCANNG
>62_16F
GGCGAGGGTTATAAGCGTCCCCCGAGAAGGTAACGCTACCTACTTCTTTTGCAGCCCACTCCCATGGTGTGACGGGGGGCGTGTAAAGGCCCGGAAAAAAATTCCCCGTGGTATTCTGATCCACGAGTAAAAGAGATTCCGACTTCATGGAGGCGAGTTGCAGACTCAGATCCGGACTACGACGCATTTTTTGGGATTCGCTCACTCTCGCAAGAGGTCCGCCCTCTGTATGCGCCATTGTAGCACGTGTGTAGCCCTACTCGTGAGACCATGATGACTTGACGGCGTCCCCACCTTCCTCCGGATTATCACCGGCAGTCTCCGTGGAGATCCCGACATTACTCGCTGGCAAACAAGGATAAGGGGTGCGCTCGTTGCGGGACTTAACCCAACATTTCACAACACGAGCTGACGACAGCCATGCAGCACCTGTCTCAGAGTTCCCGAAGCCACCAATCCATCTCTGGAAAGTTCTCTGGATGTCAAGAGTAGGTAAGGATCTTCGCGTTGCATCGAATTAAACCACATGCTCCACCGCTTGTGCGGGCCCCCGTCAATTCATTTGAGTTTTAATCTTGCGACCGTACTCCCCAGGCGGTCTACTTAACGCGTGAGCTCCGAAAGCCACGGCTCAAGGCACAACCTCCAAGTAGACATCGTATACGCCGTGAACTACCAGGGTATCTAATCGTGTTTGCTCCCCACGTTTTCGCATCTGAGTGTCAGTATCTGTCCAGGGGGGCCGCCTTCGCCAACTGGTATACCTTCAGATCTCTACGCATTATCAGCAGCTACTACCTTGAAGTTCTACCCCCCTCTACAGTACTCTACGTCTGCTAGCTTTCAAATGCTAATCCGCCATGATGAGCACCGGCGCTTATCACTATCATGACTAAACGAAATCGACTGGATGCGCTATACGCCAGTAGCTTCGGATTACGCTCGCACGCATCGTATGACCGCTGACTGCTTGCCACGAAAGTCTAGCAGATGCTTCATATGTCGATAGCGTCAACAAGACGCTAGTAACGAGCTGCATGCTACGACTGGAACGACTTGACACGTAGCTACGTCATCACGGCATGACTCATACGCGCGCATGAGTCAGATTGCACTGCATGCTTACGA 
>63_16F
NNNNNNNGNNGNANGCGTCCCCCCGANNGTTAAACTACCTACTTCTTTTGCAGCCCACTCCCATGGTGTGACGGGCGGTGTGTACAAGGCCCGGGAACGTATTCACCGTGGCATTCTGATCCACGATTACTAGCGATTCCGACTTCATGGAGTCGAGTTGCAGACTCCAATCCGGACTACGACGCACTTTTTGGGATTCGCTCACTTTCGCAAGTTGGCCGCCCTCTGTATGCGCCATTGTAGCACGTGTGTAGCCCTACTCGTAAGGGCCATGATGACTTGACGTCGTCCCCACCTTCCTCCGGTTTATCACCGGCAGTCTCCCTGGAGTTCCCGACATTACTCGCTGGCAAACAAGGATAAGGGTTGCGCTCGTTGCGGGACTTAACCCAACATTTCACAACACGAGCTGACGACAGCCATGCAGCACCTGTCTCAGAGTTCCCGAAGGCACCAATCCATCTCTGGAAAGTTCTCTGGATGTCAAGAGTAGGTAAGGTTCTTCGCGTTGCATCGAATTAAACCACATGCTCCACCGCTTGTGCGGGCCCCCGTCAATTCATTTGAGTTTTAATCTTGCGACCGTACTCCCCAGGCGGTCTACTTAACGCGTTAGCTCCGAAAGCCACGGCTCAAGGCCACAACCTCCAAGTAGACATCGTTTACGGCGTGGACTACCAGGGTATCTAATCCTGTTTGCTCCCCACGCTTTCGCATCTGAGTGTCAGTATCTGTCCAGGGGGCCGCCTTCGCCACCGGTATTCCTTCAGATCTCTACGCATTTCACCGCTACACCTGAAATTCTACCCCCCTCTACAGTACTCTAGTCTGCCAGTTTCAAATGCTATTCCGAGGTTGAGCCCCGGGCTTTCACATCTGACTTAACAAACCACCTGCATGCGCTTTACGCCCAGTAATTCCGATTAACGCTCGCACCCTCCGTATTACCGCGGCTGCTGGCACGGANTTAGCCGGTGCTTCTTCTGTCGCTAACGTCAANAATGNNGCTATAAANNNNNNNCCTTCCTCNNGACTGAANTNCTTTACAACCCGAAGGCTTCTTCNNNNNNNGGANGGCTGCNTNAGGTTNNNCCATTGGNCANNNTCCNNNTNNGGCNNCCGNNGGAANNGGACCGNTNNAATTCCGNNNNGGNNNAANNNNNNNNANNNNNNAGGGNTNNNNCCTNGGNNNCCTTNNNNNNNNNNGGTNNCCCCNNGGNNNCCGGNCNNNNGGCCANNNNCCNNNTTTGGCCNNNNNNNGGNNNAACCTTNNCCANGGNTTCCCCAAA 
>65_16F
NNNNNNGNNNNNNGCGTCCCCCCGAAGNTAAACTACCTACTTCTTTTGCAGCCCACTCCCATGGTGTGACGGGCGGTGTGTACAAGGCCCGGGAACGTATTCACCGTGGCATTCTGATCCACGATTACTAGCGATTCCGACTTCATGGAGTCGAGTTGCAGACTCCAATCCGGACTACGACGCACTTTTTGGGATTCGCTCACTCTCGCAAGTTGGCCGCCCTCTGTATGCGCCATTGTAGCACGTGTGTAGCCCTACTCGTAAGGGCCATGATGACTTGACGTCGTCCCCACCTTCCTCCGGTTTATCACCGGCAGTCTCCCTGGAGTTCCCGACATTACTCGCTGGCAAACAAGGATAAGGGTTGCGCTCGTTGCGGGACTTAACCCAACATTTCACAACACGAGCTGACGACAGCCATGCAGCACCTGTCTCAGAGTTCCCGAAGGCACCAATCCATCTCTGGAAAGTTCTCTGGATGTCAAGAGTAGGTAAGGTTCTTCGCGTTGCATCGAATTAAACCACATGCTCCACCGCTTGTGCGGGCCCCCGTCAATTCATTTGAGTTTTAATCTTGCGACCGTACTCCCCAGGCGGTCTACTTAACGCGTTAGCTCCGAAAGCCACGGCTCAAGGCCACAACCTCCAAGTAGACATCGTTTACGGCGTGGACTACCAGGGTATCTAATCCTGTTTGCTCCCCACGCTTTCGCATCTGAGTGTCAGTATCTGTCCAGGGGGCCGCCTTCGCCACCGGTATTCCTTCAGATCTCTACGCATTTCACCGCTACACCTGAAATTCTACCCCCCTCTACAGTACTCTAGTCTGCCAGTTTCAAATGCTATTCCGAGGTTGAGCCCCGGGCTTTCACATCTGACTTAACAAACCACCTGCATGCGCTTTACGCCCAGTAATTCCGATTAACGCTCGCACCCTCCGTATTACCGCGGCTGCTGGCACGGAGTTAGCCGGTGCTTCTTCTGTCGCTAACGTCAANNNNNCCGCTNTTAACGACNCCGCCTTCCTCACGACTGAANNNCTTTACAANCGAAGGNTNNNTNNNNNNNNGGCAGGCTGCTNNNGGNTGNNCCCATTGGNCAANNTCCNNTGNGNCNNCCGNNGGNNNTGGACGGNNNNAGTCCGGNGGCNNAANNNCCNCNANNNNNNNGGNNNNNNCCNNTNGGNNACCTTANNNNNNNAANGGNNNCNCNNNNGGNNNTCCGNNNNNNNNGCCNNGNNNCCNNTTTNGGCCNNNNNNNGGGNTNNNACCTTNNCCNNNGGTTCCCNAANGGGGANNTNNCGGNNNNNNNCCCCCCCNNNNCCNTTNNAA 
>66_16F
NNNNNNGNNNNAAGCGTCCCCCCGAAGGTTAAACTACCTACTTCTTTTGCAGCCCACTCCCATGGTGTGACGGGCGGTGTGTACAAGGCCCGGGAACGTATTCACCGTGGCATTCTGATCCACGATTACTAGCGATTCCGACTTCATGGAGTCGAGTTGCAGACTCCAATCCGGACTACGACGCACTTTTTGGGATTCGCTCACTTTCGCAAGTTGGCCGCCCTCTGTATGCGCCATTGTAGCACGTGTGTAGCCCTACTCGTAAGGGCCATGATGACTTGACGTCGTCCCCACCTTCCTCCGGTTTATCACCGGCAGTCTCCCTGGAGTTCCCGACATTACTCGCTGGCAAACAAGGATAAGGGTTGCGCTCGTTGCGGGACTTAACCCAACATTTCACAACACGAGCTGACGACAGCCATGCAGCACCTGTCTCAGAGTTCCCGAAGGCACCAATCCATCTCTGGAAAGTTCTCTGGATGTCAAGAGTAGGTAAGGTTCTTCGCGTTGCATCGAATTAAACCACATGCTCCACCGCTTGTGCGGGCCCCCGTCAATTCATTTGAGTTTTAATCTTGCGACCGTACTCCCCAGGCGGTCTACTTAACGCGTTAGCTCCGAAAGCCACGGCTCAAGGCCACAACCTCCAAGTAGACATCGTTTACGGCGTGGACTACCAGGGTATCTAATCCTGTTTGCTCCCCACGCTTTCGCATCTGAGTGTCAGTATCTGTCCAGGGGGCCGCCTTCGCCACCGGTATTCCTTCAGATCTCTACGCATTTCACCGCTACACCTGAAATTCTACCCCCCTCTACAGTACTCTAGTCTGCCAGTTTCAAATGCTATTCCGAGGTTGAGCCCCGGGCTTTCACATCTGACTTAACAAACCACCTGCATGCGCTTTACGCCCAGTAATTCCGATTAACGCTCGCACCCTCCGTATTACCGCGGCTGCTGGCACGGANTTAGCCGGNNCTTCTTCTGTCGCTAACGTCAANNATGNNGCNNTAAANNNCNACCTTCCTCACGACTGAAANNCTTTNNAANCCGAAGGCTTNNTNNNNNNNNGGGNNGGCTGCTNNNGGTTGGCCNATTGGNCAANTTCCCNATNNNGCNNCNGNNGGANNNGGACCGNNNNNAATTCCGNNNGNNNAANNNNNNCCAANNNNNNGGANNNNCCCNTNGGGNNCCTTACNNNNNNANNNTACCCCNNGGGNNTTCGGNNNNNNNGGCCANGGCCCNNTTTGGCNNNNNNNNNNGGNNTNAACCTTTNNNANNNTNNCCCCNAANGGNATNNNNNGGTNNNNNNCCCCNNNNNNNNNNTTTNCCCNGGNAAAANNTTNNNCCTGGG 
>67_16F
NNNNNNGNNNNNNGCNTCCCCCCGANGNTAAACTACCTACTTCTTTTGCAGCCCACTCCCATGGTGTGACGGGCGGTGTGTACAAGGCCCGGGAACGTATTCACCGTGGCATTCTGATCCACGATTACTAGCGATTCCGACTTCATGGAGTCGAGTTGCAGACTCCAATCCGGACTACGACGCACTTTTTGGGATTCGCTCACTCTCGCAAGTTGGCCGCCCTCTGTATGCGCCATTGTAGCACGTGTGTAGCCCTACTCGTAAGGGCCATGATGACTTGACGTCGTCCCCACCTTCCTCCGGTTTATCACCGGCAGTCTCCCTGGAGTTCCCGACATTACTCGCTGGCAAACAAGGATAAGGGTTGCGCTCGTTGCGGGACTTAACCCAACATTTCACAACACGAGCTGACGACAGCCATGCAGCACCTGTCTCAGAGTTCCCGAAGGCACCAATCCATCTCTGGAAAGTTCTCTGGATGTCAAGAGTAGGTAAGGTTCTTCGCGTTGCATCGAATTAAACCACATGCTCCACCGCTTGTGCGGGCCCCCGTCAATTCATTTGAGTTTTAATCTTGCGACCGTACTCCCCAGGCGGTCTACTTAACGCGTTAGCTCCGAAAGCCACGGCTCAAGGCCACAACCTCCAAGTAGACATCGTTTACGGCGTGGACTACCAGGGTATCTAATCCTGTTTGCTCCCCACGCTTTCGCATCTGAGTGTCAGTATCTGTCCAGGGGGCCGCCTTCGCCACCGGTATTCCTTCAGATCTCTACGCATTTCACCGCTACACCTGAAATTCTACCCCCCTCTACAGTACTCTAGTCTGCCAGTTTCAAATGCTATTCCGAGGTTGAGCCCCGGGCTTTCACATCTGACTTAACAAACCACCTGCATGCGCTTTACGCCCAGTAATTCCGATTAACGCTCGCACCCTCCGTATTACCGCGGCTGCTGGCACGGAGTTAGCCGGTGCTTCTTCTGTCGCTAACGTCAAANNNGCCGCTNTTAACGNNNCCCCCTTCCTNNCGACTGAAAGTACTTTACAACCCGAAGGCTTCTTCNNANNNNGNCNNGGCTGCTTCAGGCTGNNNCCATTGGNCAANNTCCCNNTNNNGCNNCCNNNNGAANNNNNNNCGNNNNNAATTCCGNNNNNCNNAANNNNNTTCAANCNNNNNGGGANNNNCCCTNNGGNNNCCTTANNNNNNNNANNNNNACCCCNNNNGNNTTNNNNNNNNNNGGNNNGNNNCCNNTTTNNCCNNNNNNNTGGGNNNTNACNNNNTTNNNNNTNNCCCCNNNGGNATTTCCNNNNNNNCCCCNCCCCNGGGGGNNNTNNAAA 
>71_16F
NNNNNNNNNNNNNNGNNTCCCCCCGAAGNTAAACTACCTACTTCTTTTGCAGCCCACTCCCATGGTGTGACGGGCGGTGTGTACAAGGCCCGGGAACGTATTCACCGTGGCATTCTGATCCACGATTACTAGCGATTCCGACTTCATGGAGTCGAGTTGCAGACTCCAATCCGGACTACGACGCACTTTTTGGGATTCGCTCACTTTCGCAAGTTGGCCGCCCTCTGTATGCGCCATTGTAGCACGTGTGTAGCCCTACTCGTAAGGGCCATGATGACTTGACGTCGTCCCCACCTTCCTCCGGTTTATCACCGGCAGTCTCCCTGGAGTTCCCGACATTACTCGCTGGCAAACAAGGATAAGGGTTGCGCTCGTTGCGGGACTTAACCCAACATTTCACAACACGAGCTGACGACAGCCATGCAGCACCTGTCTCAGAGTTCCCGAAGGCACCAATCCATCTCTGGAAAGTTCTCTGGATGTCAAGAGTAGGTAAGGTTCTTCGCGTTGCATCGAATTAAACCACATGCTCCACCGCTTGTGCGGGCCCCCGTCAATTCATTTGAGTTTTAATCTTGCGACCGTACTCCCCAGGCGGTCTACTTAACGCGTTAGCTCCGAAAGCCACGGCTCAAGGCCACAACCTCCAAGTAGACATCGTTTACGGCGTGGACTACCAGGGTATCTAATCCTGTTTGCTCCCCACGCTTTCGCATCTGAGTGTCAGTATCTGTCCAGGGGGCCGCCTTCGCCACCGGTATTCCTTCAGATCTCTACGCATTTCACCGCTACACCTGAAATTCTACCCCCCTCTACAGTACTCTAGTCTGCCAGTTTCAAATGCTATTCCGAGGTTGAGCCCCGGGCTTTCACATCTGACTTAACAAACCACCTGCATGCGCTTTACGCCCAGTAATTCCGATTAACGCTCGCACCCTCCGTATTACCGCGGCTGCTGGCACGGAGTTAGCCGGTGCTTCTTCTGTCGCTAACGTCAAATAATGCAGCTATAAACTACACTACCTTCCTCNNGACTGAAAGTGCTTTANAACCCGAAGGCCTTCTTCNNNACGCGGCATGGCTGCNTCAGGNTTGNNCCATTGGNCANNTTCCNNNTGCTGCCTCCNNNGGNNNNGGACCGNNNNNANTTCCGGNNGGCTAANNNNCCNNNAANCNNNNNNGGATNNNNNCTNNNGNNNCCTTNNNNNNNNNNNNGTTATCCCCCNGNGNNTTCGGNNNNNAGGNCCGNGNTCNNNTTGGNCNNNNNNNNNNNGGATTNACCNNNTTNNNGGTTNCCCCNNNGG 
>72_16F
TTGACACGTCAGCGTCCTCCCGAAGGTTAACTACCTACTTCTTTTGCGGCCCCTCTTTTGGGGTGAGGGGGGGGGTGTGCAAGGCGCGGGGCACGTTCACAGTGGCATTCTGATCCACGATTACTAGCGATTCCGACTTCATGGAGTCGAGTTGCAGACTCCAATCCGGACTACGACGAACTTTTTTTGATTCGCTCACTATCGCTAGGTTGCTGCCCTCTGTGTGCCCCATTGTGGCACGTGCGTGGAGCTACTCACAAGGGCCATGAGGACATGACACCGCCCCCTCCTTCCTCCCGGTTATGACCGGGGGTCTCCCTGGAGATCCCGACATTACTCGCTGTGGAAACAGGAAAAGGGTTGCGCTCTTTGCGGGGGTTTTACCCCAATTTCTCAACACGAGCTGACGACAGCCATGTGGCACCTGTCTCAGAGTTCCCGAAGGGGAAATCGTATCTCTGGAAAGTTCTCTGAATGTGTCGAGCCGTGGAGATGCTCTTCGTTGCATCGAATTATACTACATGCGCTCCCCGCGCTTGCGCGGCCCCCCGAATACTCTTTGAGAGTTAAACTCTGTGACGGCGCTCTCCCAGGCGGGGTACTTTAAACGTGATCTCTGAAAGCCGCAACCCATGGAAAGGACCTCACAGCTGACGTCCAATATTGAGTGCACGACCAAGGAATCTAATCCAGTCTGCTCGCCCCGCTTGCGCATCCCTACTGAGAGTATCTGACCGCGGGAGACACCTGCCTCCAGCCATATTCCTTCATATCTATATGCGCTTATTCGCTCGACCCGAAATTCTATCCAGCCCTCACAGTACCGCTCGTCTAGTCAGCCTCAAACCGCACCGTCACGAAGGGTGGAGTCCAGCCCGCGGTACTTTATCATGACATGAACGCAGACAAACCTGCCATGACGATCTTACTGCACGGCCAAATACCTATTAGAGTATCCGCATCGCACCCGTATGTACCTGAACGCGCTGCCTGCCAGGCACGTAGCTAGCGCGGTTGCTACTGTCTGGTAAGCGTACGATAAATGTTAGCTATCTTACCTTAACCTGAACAGATAGCTTCACGCACTCGAAAGGCGTACAATACTGAAGGCCGGTCTTCTACATCAGGCCTATGGCCCGTCAACTA 
>73_16F
NNNNNNNNNNNNAAGCGTCCCCCCGANGNTAAACTACCTACTTCTTTTGCAGCCCACTCCCATGGTGTGACGGGCGGTGTGTACAAGGCCCGGGAACGTATTCACCGTGGCATTCTGATCCACGATTACTAGCGATTCCGACTTCATGGAGTCGAGTTGCAGACTCCAATCCGGACTACGACGCANTTTTTGGGATTCGCTCACTTTCGCAAGTTGGCCGCCCTCTGTATGCGCCATTGTAGCACGTGTGTAGCCCTACTCGTAAGGGCCATGATGACTTGACGTCGTCCCCACCTTCCTCCGGTTTATCACCGGCAGTCTCCCTGGAGTTCCCGACATTACTCGCTGGCAAACAAGGATAAGGGTTGCGCTCGTTGCGGGACTTAACCCAACATTTCACAACACGAGCTGACGACAGCCATGCAGCACCTGTCTCAGAGTTCCCGAAGGCACCAATCCATCTCTGGAAAGTTCTCTGGATGTCAAGAGTAGGTAAGGTTCTTCGCGTTGCATCGAATTAAACCACATGCTCCACCGCTTGTGCGGGCCCCCGTCAATTCATTTGAGTTTTAATCTTGCGACCGTACTCCCCAGGCGGTCTACTTAACGCGTTAGCTCCGAAAGCCACGGCTCAAGGCCACAACCTCCAAGTAGACATCGTTTACGGCGTGGACTACCAGGGTATCTAATCCTGTTTGCTCCCCACGCTTTCGCATCTGAGTGTCAGTATCTGTCCAGGGGGCCGCCTTCGCCACCGGTATTCCTTCAGATCTCTACGCATTTCACCGCTACACCTGAAATTCTACCCCCCTCTACAGTACTCTAGTCTGCCAGTTTCAAATGCTATTCCGAGGTTGAGCCCCGGGCTTTCACATCTGACTTAACAAACCACCTGCATGCGCTTTACGCCCAGTAATTCCGATTAACGCTCGCACCCTCCGTATTACCGCGGCTGCTGGCACGGAGTTAGCCGGTGCTTCTTCTGTCGCTAACGTCAAATAATGCAGCTATTANCNNNNCNACCTTCCTCACGACTGAAAGNGCTTTACAACCCGAAGGCCTTCTTNNNNNNNCGGNATGGCTGCATCAGGCTGNNCCCATTGGGCANNNNTCCNNNNGCTGCCNCNNNGGNNNNGGACCGGNNNNNANTNCCNGNNGGCNNANNNNNNNNNNANNNGCTAGGGANNNNNCTGNNNNNCCTTACCNNNNNNNNNNTNATCCNNCTGGNCNTTCCGGNNGGG
>74_16F
NNNNNNNGNNGNAAGCGTCCCCCCGAAGGTTAAACTACCTACTTCTTTTGCAGCCCACTCCCATGGTGTGACGGGCGGTGTGTACAAGGCCCGGGAACGTATTCACCGTGGCATTCTGATCCACGATTACTAGCGATTCCGACTTCATGGAGTCGAGTTGCAGACTCCAATCCGGACTACGACGCACTTTTTGGGATTCGCTCACTTTCGCAAGTTGGCCGCCCTCTGTATGCGCCATTGTAGCACGTGTGTAGCCCTACTCGTAAGGGCCATGATGACTTGACGTCGTCCCCACCTTCCTCCGGTTTATCACCGGCAGTCTCCCTGGAGTTCCCGACATTACTCGCTGGCAAACAAGGATAAGGGTTGCGCTCGTTGCGGGACTTAACCCAACATTTCACAACACGAGCTGACGACAGCCATGCAGCACCTGTCTCAGAGTTCCCGAAGGCACCAATCCATCTCTGGAAAGTTCTCTGGATGTCAAGAGTAGGTAAGGTTCTTCGCGTTGCATCGAATTAAACCACATGCTCCACCGCTTGTGCGGGCCCCCGTCAATTCATTTGAGTTTTAATCTTGCGACCGTACTCCCCAGGCGGTCTACTTAACGCGTTAGCTCCGAAAGCCACGGCTCAAGGCCACAACCTCCAAGTAGACATCGTTTACGGCGTGGACTACCAGGGTATCTAATCCTGTTTGCTCCCCACGCTTTCGCATCTGAGTGTCAGTATCTGTCCAGGGGGCCGCCTTCGCCACCGGTATTCCTTCAGATCTCTACGCATTTCACCGCTACACCTGAAATTCTACCCCCCTCTACAGTACTCTAGTCTGCCAGTTTCAAATGCTATTCCGAGGTTGAGCCCCGGGCTTTCACATCTGACTTAACAAACCACCTGCATGCGCTTTACGCCCAGTAATTCCGATTAACGCTCGCACCCTCCGTATTACCGCGGCTGCTGGCACGGANTTAGCCGGNNCTTCTTCTGTCGCTAACGTCAAATNNGCAGCTNTAAANNNNNNNNCCTTCCTNNCGACTGAAANNNCTTTANAACCNGAAGGCTTCNTCNNNNNNNNGGGNNGGCTGCTNNNGNTTGGCCNATTGGGCAANTTCCCAATNGNNCCTCCNNNANNANNGGACCGGNNNAATTCCGGNGGNCNNNANTNCNNNCANNNNNGGNNNNNCCTNNNGNNCCTTACCNNNNNNGGNNNCCCNNNGGNNNNNNNNNNNNNNNNGGCCANNNNCCNNNNTNGGCCGNNNTNNNGGGTTNANNCTTT
>75_16F
NNNNNNGNNNNAAGCGTCCCCCCGANGNTAAACTACCTACTTCTTTTGCAGCCCACTCCCATGGTGTGACGGGCGGTGTGTACAAGGCCCGGGAACGTATTCACCGTGGCATTCTGATCCACGATTACTAGCGATTCCGACTTCATGGAGTCGAGTTGCAGACTCCAATCCGGACTACGACGCACTTTTTGGGATTCGCTCACTTTCGCAAGTTGGCCGCCCTCTGTATGCGCCATTGTAGCACGTGTGTAGCCCTACTCGTAAGGGCCATGATGACTTGACGTCGTCCCCACCTTCCTCCGGTTTATCACCGGCAGTCTCCCTGGAGTTCCCGACATTACTCGCTGGCAAACAAGGATAAGGGTTGCGCTCGTTGCGGGACTTAACCCAACATTTCACAACACGAGCTGACGACAGCCATGCAGCACCTGTCTCAGAGTTCCCGAAGGCACCAATCCATCTCTGGAAAGTTCTCTGGATGTCAAGAGTAGGTAAGGTTCTTCGCGTTGCATCGAATTAAACCACATGCTCCACCGCTTGTGCGGGCCCCCGTCAATTCATTTGAGTTTTAATCTTGCGACCGTACTCCCCAGGCGGTCTACTTAACGCGTTAGCTCCGAAAGCCACGGCTCAAGGCCACAACCTCCAAGTAGACATCGTTTACGGCGTGGACTACCAGGGTATCTAATCCTGTTTGCTCCCCACGCTTTCGCATCTGAGTGTCAGTATCTGTCCAGGGGGCCGCCTTCGCCACCGGTATTCCTTCAGATCTCTACGCATTTCACCGCTACACCTGAAATTCTACCCCCCTCTACAGTACTCTAGTCTGCCAGTTTCAAATGCTATTCCGAGGTTGAGCCCCGGGCTTTCACATCTGACTTAACAAACCACCTGCATGCGCTTTACGCCCAGTAATTCCGATTAACGCTCGCACCCTCCGTATTACCGCGGCTGCTGGCACGGAGTTAGCCGGTGCTTCTTCTGTCGCTAACGTCAAANNANNNNGCTATTANNNNNCCACCTTCCTCACGACTGAAANNGCTTTANAACCCGAAGGCCTTCTTCNNNNNNNGGCATGGCTGCTTCAGGCTTGNNNCCATTGGGCAANNTTCCNAATGCTGCCNCCNNNGGANNNNGNNNGNNNNNNAATTCCAGNNNNGNNNNNNNTCCNNTNNNNCAGCNNGGNNNNNCCCNTNGGNNGCCTTACNNNNNNNNNNNGTNAACCCNNNNGGGNNNNNNNNGNNNGGNNGGCCNNNNNNNNNNNNTTTNGNNNNGGNNNTTNNNNGGNTNNNCCCCCNNNNNNNCNNNT
>76_16F
NNNNNNNGNNANCGTCCTCCCGAAGTTAAACTACCTGCTTCTTTTGCAGCCCACTCCCATGGTGTGACGGGCGGTGTGTACAAGGCCCGGGAACGTATTCACCGTGACATTCTGATTCACGATTACTAGCGATTCCGACTTCATGGAGTCGAGTTGCAGACTCCAATCCGGACTACGACGCACTTTTTGGGATTCGCTCACTTTCGCAAGTTGGCTGCCCTCTGTATGCGCCATTGTAGCACGTGTGTAGCCCTACTCGTAAGGGCCATGATGACTTGACGTCGTCCCCACNNTCCTCCGGTTTANNACCGGCAGTCTCCCTGGAGTTCCCGACATGACTCGCTGGCAAACAAGGATAAGGGTTGCGCTCGTTGCGGGACTTAACCCAACATTTCACAACACGAGCTGACGACAGCCATGCAGCACCTGTCTTACAGTTCCCGAAGGCACACTCGCGTCTCCGCAAGCTTCTGTAGATGTCAAGAGTAGGTAAGGTTCTTCGCGTTGCATCGAATTAAACCACATGCTCCACCGCTTGTGCGGGCCCCCGTCAATTCATTTGAGTTTTAATCTTGCGACCGTACTCCCCAGGCGGTCTACTTAACGCGTTAGCTCCGAAAGCCACGGCTCAAGGCCACAACCTCCAAGTAGACATCGTTTACGGCGTGGACTACCAGGGTATCTAATCCTGTTTGCTCCCCACGCTTTCGCATCTGAGTGTCAGTATCTGTCCAGGGGGCCGCCTTCGCCACCGGTATTCCTTCAGATCTCTACGCATTTCACCGCTACACCTGAAATTCTACCCCCCTCTACAGTACTCTAGTCAGCCAGTTTCAAATGCTATTCCGAGGTTGAGCCCCGGGCTTTCACATCTGACTTAACTAACCACCTGCATGCGCTTTACGCCCAGTAATTCCGATTAACGCTCGCACCCTCCGTATTACCGCGGCTGCTGGCACGGAGTTAGCCGGTGCTTCTTCTGTCGCTAACGTCAAATAATGCATCTATTAAATANNCTACCTTCCTCACGACTGAAANNNCTTTANAACCCGAAGGCCTTCTTCNNNNNNNGGNATGGCTGCATCAGGCTTNNGNCCATTNTGCAANNTTCCNACTGCTGCCTCCNNNNNNNNNGGACCGTNNNNNAGTTCCAGNNNGGCNNANNATNNNNCAANCAGNNAGGNNNNTGCCTTGGGNNNCCTTACCNNNNNNNNNNTNNNNCCNCTGGGCNNNNNNNGNNGGGNNNGCNNAGGNCNCNNNNTTNNNNNAATTNNNNGGGNNNAANCCTTTNCCAGNNNTTCCCCCCANNGGGNT
>78_16F
NNNNNAGNNNNNAGCGTCCCCCCGAANNNTAAACTACCTACTTCTTTTGCAGCCCACTCCCATGGTGTGACGGGCGGTGTGTACAAGGCCCGGGAACGTATTCACCGTGGCATTCTGATCCACGATTACTAGCGATTCCGACTTCATGGAGTCGAGTTGCAGACTCCAATCCGGACTACGACGCACTTTTTGGGATTCGCTCACTTTCGCAAGTTGGCCGCCCTCTGTATGCGCCATTGTAGCACGTGTGTAGCCCTACTCGTAAGGGCCATGATGACTTGACGTCGTCCCCACCTTCCTCCGGTTTATCACCGGCAGTCTCCCTGGAGTTCCCGACATTACTCGCTGGCAAACAAGGATAAGGGTTGCGCTCGTTGCGGGACTTAACCCAACATTTCACAACACGAGCTGACGACAGCCATGCAGCACCTGTCTCAGAGTTCCCGAAGGCACCAATCCATCTCTGGAAAGTTCTCTGGATGTCAAGAGTAGGTAAGGTTCTTCGCGTTGCATCGAATTAAACCACATGCTCCACCGCTTGTGCGGGCCCCCGTCAATTCATTTGAGTTTTAATCTTGCGACCGTACTCCCCAGGCGGTCTACTTAACGCGTTAGCTCCGAAAGCCACGGCTCAAGGCCACAACCTCCAAGTAGACATCGTTTACGGCGTGGACTACCAGGGTATCTAATCCTGTTTGCTCCCCACGCTTTCGCATCTGAGTGTCAGTATCTGTCCAGGGGGCCGCCTTCGCCACCGGTATTCCTTCAGATCTCTACGCATTTCACCGCTACACCTGAAATTCTACCCCCCTCTACAGTACTCTAGTCTGCCAGTTTCAAATGCTATTCCGAGGTTGAGCCCCGGGCTTTCACATCTGACTTAACAAACCACCTGCATGCGCTTTACGCCCAGTAATTCCGATTAACGCTCGCACCCTCCGTATTACCGCGGCTGCTGGCACGGAGTTAGCCGGTGCTTCTTCTGTCGCTAACGTCAAATAATGCAGCTATAACTACACTACCTTCCTCACGACTGAAAGTGCTTTANACCNGAAGGCTTNTTCNNNNNNCGGCAGGCTGCATCAGGCTNNNNCCATTGGGCAANTTCCCNNTGCNGCCTCCGTAGGNNNNGGACCGGNNNNNNTTCCGGNNGNCNNAANNNCNNCAANNNGNNNNGGANNNNNCCTNNGNNNCCTTNNNNNNNANNNNNNNNNCCCCNTGGNNNTCNGNNNNNNNNGCCAAGNNCNNNTTTGGCCNGGGNTTNGGGNNNNNCCNNNTTNCANNNNNTCCCNNNNGGNNNTTCNNNNNNTNNNNCNNNNNNNNNNGNNNA
>79_16F
NNNNNNNNNNNNNNCNTCCCCCCGANGNTAAACTACCTACTTCTTTTGCAGCCCACTCCCATGGTGTGACGGGCGGTGTGTACAAGGCCCGGGAACGTATTCACCGTGGCATTCTGATCCACGATTACTAGCGATTCCGACTTCATGGAGTCGAGTTGCAGACTCCAATCCGGACTACGACGCACTTTTTGGGATTCGCTCACTNTCGCAAGTTGGCCGCCCTCTGTATGCGCCATTGTAGCACGTGTGTAGCCCTACTCGTAAGGGCCATGATGACTTGACGTCGTCCCCACCTTCCTCCGGTTTATCACCGGCAGTCTCCCTGGAGTTCCCGACATTACTCGCTGGCAAACAAGGATAAGGGTTGCGCTCGTTGCGGGACTTAACCCAACATTTCACAACACGAGCTGACGACAGCCATGCAGCACCTGTCTCAGAGTTCCCGAAGGCACCAATCCATCTCTGGAAAGTTCTCTGGATGTCAAGAGTAGGTAAGGTTCTTCGCGTTGCATCGAATTAAACCACATGCTCCACCGCTTGTGCGGGCCCCCGTCAATTCATTTGAGTTTTAATCTTGCGACCGTACTCCCCAGGCGGTCTACTTAACGCGTTAGCTCCGAAAGCCACGGCTCAAGGCCACAACCTCCAAGTAGACATCGTTTACGGCGTGGACTACCAGGGTATCTAATCCTGTTTGCTCCCCACGCTTTCGCATCTGAGTGTCAGTATCTGTCCAGGGGGCCGCCTTCGCCACCGGTATTCCTTCAGATCTCTACGCATTTCACCGCTACACCTGAAATTCTACCCCCCTCTACAGTACTCTAGTCTGCCAGTTTCAAATGCTATTCCGAGGTTGAGCCCCGGGCTTTCACATCTGACTTAACAAACCACCTGCATGCGCTTTACGCCCAGTAATTCCGATTAACGCTCGCACCCTCCGTATTACCGCGGCTGCTGGCACGGAGTTAGCCGGTGCTTCTTCTGTCGCTAACGTCAAANNNGCCGCTNTAACGNNNCCCCCTTCCTCACGACTGAANNNCTTTACAACCCGAAGGNTTCTTCNNNNNGCGGCNNGGCTGCATCAGGNTTNNGCNNTTGNNCANNNTCCNNNTGCTGNNNCCNNNNNNNNNGGACCGTNNNNANTTCCGGNNGGCNNAANNNCNNNCAANNNNNAGGNANNNNGNTTGGNNNCCTTACNNNNNNNNNANNTNNNCCCCNNNGGNNNNGNNNNNNNNNGCCANNNCCCCNTTTNGGCNNNNNNNNNGGGNNNNNACNNNNTTNNNNNTTNCCCCNNNGNAATTNCCGGNNNTNNCCNNC
>80_16F
NNNNNNGNNNNNNGNGTCCCCCCGAAGNTAAACTACCTACTTCTTTTGCAGCCCACTCCCATGGTGTGACGGGCGGTGTGTACAAGGCCCGGGAACGTATTCACCGTGGCATTCTGATCCACGATTACTAGCGATTCCGACTTCATGGAGTCGAGTTGCAGACTCCAATCCGGACTACGACGCACTTTTTGGGATTCGCTCACTTTCGCAAGTTGGCCGCCCTCTGTATGCGCCATTGTAGCACGTGTGTAGCCCTACTCGTAAGGGCCATGATGACTTGACGTCGTCCCCACCTTCCTCCGGTTTATCACCGGCAGTCTCCCTGGAGTTCCCGACATTACTCGCTGGCAAACAAGGATAAGGGTTGCGCTCGTTGCGGGACTTAACCCAACATTTCACAACACGAGCTGACGACAGCCATGCAGCACCTGTCTCAGAGTTCCCGAAGGCACCAATCCATCTCTGGAAAGTTCTCTGGATGTCAAGAGTAGGTAAGGTTCTTCGCGTTGCATCGAATTAAACCACATGCTCCACCGCTTGTGCGGGCCCCCGTCAATTCATTTGAGTTTTAATCTTGCGACCGTACTCCCCAGGCGGTCTACTTAACGCGTTAGCTCCGAAAGCCACGGCTCAAGGCCACAACCTCCAAGTAGACATCGTTTACGGCGTGGACTACCAGGGTATCTAATCCTGTTTGCTCCCCACGCTTTCGCATCTGAGTGTCAGTATCTGTCCAGGGGGCCGCCTTCGCCACNGGTATTCCTTCAGATCTCTACGCATTTCACCGCTACACCTGAAATTCTACCCCCCTCTACAGTACTCTAGTCTGCCAGTTTCAAATGCTATTCCGAGGTTGAGCCCCGGGCTTTCACATCTGACTTAACAAACCACCTGCATGCGCTTTACGCCCAGTAATTCCGATTAACGCTCGCACCCTCCGTATTACCGCGGCTGCTGGCACGGAGTTAGCCGGTGCTTCTTCTGTCGCTAACGTCAANNATGCAGCTATAAANNNCACNACCTTCCTNNCGACTGAAAGTGCTTTACAANCGAAGGCTTCTTCNNNNNNNGGCAGGCTGCTTCAGGNTTGNCCCATTGGGCAANNTCCNNNTGCTGCCTCCNNNGGANNNGGACGNNNNANTTCCGGNNNGNNNAANNNNNNNNNANNNNNANGGANNGNGCCTNGGNNNCCTTANNNNNNNNNNGTNNCCCCNNGGNNNNNNNNNNNNNNGCCNNGNNNCCNNTTNTGNCCNNNNNNNNNGGGTNNACCNNNNNNNCANNNNNCCCNNNAGGNNTNNNNNNTTNNNCCCCCCCCCNNNCCAANTT
>81_16F
NNNNNNNNNNNANGCGTCCCCCCGANGNTAAACTACCTACTTCTTTTGCAGCCCACTCCCATGGTGTGACGGGCGGTGTGTACAAGGCCCGGGAACGTATTCACCGTGGCATTCTGATCCACGATTACTAGCGATTCCGACTTCATGGAGTCGAGTTGCAGACTCCAATCCGGACTACGACGCACTTTTTGGGATTCGCTCACTTTCGCAAGTTGGCCGCCCTCTGTATGCGCCATTGTAGCACGTGTGTAGCCCTACTCGTAAGGGCCATGATGACTTGACGTCGTCCCCACCTTCCTCCGGTTTATCACCGGCAGTCTCCCTGGAGTTCCCGACATTACTCGCTGGCAAACAAGGATAAGGGTTGCGCTCGTTGCGGGACTTAACCCAACATTTCACAACACGAGCTGACGACAGCCATGCAGCACCTGTCTCAGAGTTCCCGAAGGCACCAATCCATCTCTGGAAAGTTCTCTGGATGTCAAGAGTAGGTAAGGTTCTTCGCGTTGCATCGAATTAAACCACATGCTCCACCGCTTGTGCGGGCCCCCGTCAATTCATTTGAGTTTTAATCTTGCGACCGTACTCCCCAGGCGGTCTACTTAACGCGTTAGCTCCGAAAGCCACGGCTCAAGGCCACAACCTCCAAGTAGACATCGTTTACGGCGTGGACTACCAGGGTATCTAATCCTGTTTGCTCCCCACGCTTTCGCATCTGAGTGTCAGTATCTGTCCAGGGGGCCGCCTTCGCCACCGGTATTCCTTCAGATCTCTACGCATTTCACCGCTACACCTGAAATTCTACCCCCCTCTACAGTACTCTAGTCTGCCAGTTTCAAATGCTATTCCGAGGTTGAGCCCCGGGCTTTCACATCTGACTTAACAAACCACCTGCATGCGCTTTACGCCCAGTAATTCCGATTAACGCTCGCACCCTCCGTATTACCGCGGCTGCTGGCACGGAGTTAGCCGGTGCTTCTTCTGTCGCTAACGTCAANNATGCAGCTATAANCNNNACTACCTTCCTCACGACTGAAANNNCTTTACAACCCGAAGGCCTTCTTCNNNNNNNGGCAGGCTGCTTNAGNNNNNNCCNTTGGGCANNTTCCCNNTGNNNCCTCCGNNGNNNNGGNACGGGNNNNAATTCCGNNGNNNAANNNCCTCNNNNCNNNNGGNANCNNNCCTGGGNNGCCTTANNNNNNNNNNGTTNNCCCNNGGGNNNTNGGNNGNNNGGNNNAGNNCCCNTTTNNGNNNNNNNNNNNNGGGANNNNNNNNTTCNNNTTCCCCCNNGGNNNTTNNNG
>83_16F
NNNNNNNNNNNNNNGCTCCCCTTACGGTTAAGCTATCCACTTCTGGTGCAATCAACTCCCATGGTGTGACGGGCGGTGTGTACAAGGCCCGGGAACGTATTCACCGCGGCATTCTGATCCGCGATTACTAGCGATTCCTACTTCATGGAGTCGAGTTGCAGACTCCAATCTGGACTACGATAGGCTTTTTGAGATTCGCATCACATCGCTGTGTAGCTGCCCTCTGTACCTACCATTGTAGCACGTGTGTAGCCCTGGTCGTAAGGGCCATGATGACTTGACGTCGTCCCCGCCTTCCTCCAGTTTGTCACTGGCAGTATCCTTAGAGTTCCCGGCTTAACCCGCTGGTAACTAAGGACAAGGGTTGCGCTCGTTGCGGGACTTAACCCAACATCTCACGACACGAGCTGACGACAGCCATGCAGCACCTGTATTCTAATTCCCGAAGGCACTCCCGCATCTCTGCAGGATTCTAGATATGTCAAGACCAGGTAAGGTTCTTCGCGTTGCATCGAATTAAACCACATGCTCCACCGCTTGTGCGGGCCCCCGTCAATTCATTTGAGTTTTAACCTTGCGGCCGTACTCCCCAGGCGGTCTACTTATTGCGTTAGCTGCGTCACTAAGTCCTCAAGGGACCCAACGACTAGTAGACATCGTTTACGGCGTGGACTACCAGGGTATCTAATCCTGTTTGCTACCCACGCTTTCGAGCCTCAGTGTCAGTATGATGCCAGGAAGCTGCCTTCGCCATCGGTATTCCTTCAGATCTCTACGCATTTCACCGCTACACCTGAAATTCTACTTCCCTCTCACCTACTCTAGCCTAACAGTTTCAGATGCAGTTCCCAGGTTAAGCCCGGGGATTTCACATCTGACTTATCAAGCCACCTACGCTCGCTTTACGCCCAGTAATTCCGATTAACGCTTGCACCCTCTGTATTACCGCGGCTGCTGGCNNANAGTTAGCCGGTGCTTATTCTGCAGCTAANGTCATCGTCTCCGGGNNTTAACCGAANNGTCTTCTTCNNTGCTTAAAGTGCTTTANAACCAAANGGCCTTNTTNNNNNNNNGNNNGGCTGGATCAGGNTTCCCCNATNNNCANNNTCCCNNNNNNNCNNCCNNNNNNNCCGGGCCGNNNNNAATNCCGGNTNGGNNAANNNNCCTCAAANNGNNNNNNNNNNCNNNNNGGCCTTANNCNNNTTNGGTTAACNNNNNNGGCCNTNAAANGNNNNNNNNNNNNNCNNTNNNCCNGNNNNNNNNNGANNNNAANNNTNNCGGNNTTNCC
>85_16F
NNNNNNNNNNNCGNNGGCTAGCTNCNNNNAGGNTACTCCANCGGCTTCGGGTGTTACAAACTCTCGAGGTGTGACGGGCGGTGTGTACAAGACCCGGGAACGTATTCACCGTAGCATGCTGATCTACGATTACTAGCGATTCCAGCTTCATGTAGTCGAGTTGCAGACTACAATCCGAACTGAGAACAACTTTATGGGATTTGCTTGACCTCGCGGTTTCGCTGCCCTTTGTATTGTCCATTGTAGCACGTGTGTAGCCCAAATCATAAGGGGCATGATGATTTGACGTCATCCCCACCTTCCTCCGGTTTGTCACCGGCAGTCAACTTAGAGTGCCCAACTTAATGATGGCAACTAAGCTTAAGGGTTGCGCTCGTTGCGGGACTTAACCCAACATCTCACGACACGAGCTGACGACAACCATGCACCACCTGTCACTTTGTCCCCCGAAGGGGAAGGCTCTATCTCTAGAGTTGTCAAAGGATGTCAAGATTTGGTAAGGTTCTTCGCGTTGCTTCGAATTAAACCACATGCTCCACCGCTTGTGCGGGTCCCCGTCAATTCCTTTGAGTTTCAACCTTGCGGTCGTACTCCCCAGGCGGAGTGCTTAATGCGTTAGCTGCAGCACTAAGGGGCGGAAACCCCCTAACACTTAGCACTCATCGTTTACGGCGTGGACTACCAGGGTATCTAATCCTGTTTGATCCCCACGCTTTCGCACATCAGCGTCAGTTACAGACCAGAAAGTCGCCTTCGCCACTGGTGTTCCTCCATATCTCTGCGCATTTCACCGCTACACATGGAATTCCACTTTCCTCTTCTGCACTCAAGTTTTCCAGTTTCCAATGACCCTCCACGGTTGAGCCGTGGGCTTTCACATCAGACTTAAAAAACCGCCTACGCGCGCTTTACGCCCAATAATTCCGGATAACGCTTGCCACCTACGTATTACCGCGGCTGCTGGCACGTAGTTAGCCGTGGCTTTCTGATTAGGTACCGTCAAGATNNNNNNGTTACTNNNNNNNNNGTTCTTCCCTAATAANNNNTTTTACGATCCGAANACTTCATNNNNNNNNNNNNTTGCTCCGTCAGGNTTCGCCATTGCGGANNATCCCTANNNNNNCCTCCGNNNGNNNGGNNCGNNNNNNNTTCCNNNGGNCNAANNNCNNNNAGGNNGNNNNGCNNNNNCCTTGNNNNGTTCCTTANNNNNGNAAGNNNNGGGATCNNTTNAAGNANNNNNNNNNNNNNNTTTGAANNNGGGNNAAAANTTNCCGGAA
>87_16F
NNNNNNNNNNNNNNNCCCCCCGAAGNTAAACTACCTACTTCTTTTGCAGCCCACTCCCATGGTGTGACGGGCGGTGTGTACAAGGCCCGGGAACGTATTCACCGTGGCATTCTGATCCACGATTACTAGCGATTCCGACTTCATGGAGTCGAGTTGCAGACTCCAATCCGGACTACGACGCACTTTTTGGGATTCGCTCACTNTCGCAAGTTGGCCGCCCTCTGTATGCGCCATTGTAGCACGTGTGTAGCCCTACTCGTAAGGGCCATGATGACTTGACGTCGTCCCCACCTTCCTCCGGTTTATCACCGGCAGTCTCCCTGGAGTTCCCGACATTACTCGCTGGCAAACAAGGATAAGGGTTGCGCTCGTTGCGGGACTTAACCCAACATTTCACAACACGAGCTGACGACAGCCATGCAGCACCTGTCTCAGAGTTCCCGAAGGCACCAATCCATCTCTGGAAAGTTCTCTGGATGTCAAGAGTAGGTAAGGTTCTTCGCGTTGCATCGAATTAAACCACATGCTCCACCGCTTGTGCGGGCCCCCGTCAATTCATTTGAGTTTTAATCTTGCGACCGTACTCCCCAGGCGGTCTACTTAACGCGTTAGCTCCGAAAGCCACGGCTCAAGGCCACAACCTCCAAGTAGACATCGTTTACGGCGTGGACTACCAGGGTATCTAATCCTGTTTGCTCCCCACGCTTTCGCATCTGAGTGTCAGTATCTGTCCAGGGGGCCGCCTTCGCCACCGGTATTCCTTCAGATCTCTACGCATTTCACCGCTACACCTGAAATTCTACCCCCCTCTACAGTACTCTAGTCTGCCAGTTTCAAATGCTATTCCGAGGTTGAGCCCCGGGCTTTCACATCTGACTTAACAAACCACCTGCATGCGCTTTACGCCCAGTAATTCCGATTAACGCTCGCACCCTCCGTATTACCGCGGCTGCTGGCACGGAGTTAGCCGGTGCTTCTTCTGTCGCTAACGTCAAACANGCCGCTATTAACGACGCCGCCTTCCTCACGACTGAAAGACTTTACAANCCGAAGNCCTTCTTCNNNNNNNGGCATGGCTGCNNNAGGNTGNNCCATTGGGCAANNTCCNNNTGNNGCCTCCNNNGGANNNNGGACCGNNNNNAATTCCNGNNGGCNNAANNNNNNNANNNNNCAAGGANNNNNNNCTTGGNNNNCCTTNNNNNNNNAGGNNNNNCCCCCGGGG
>88_16F
NNNNNNGNNNNGAGCGTCCTCCCCGNNNNTTAAACTACCCACTTCTTTTGCAGCCCACTCCCATGGTGTGACGGGCGGTGTGTACAAGGCCCGGGAACGTATTCACCGTAGCATTCTGATCTACGATTACTAGCGATTCCGACTTCATGGAGTCGAGTTGCAGACTCCAATCCGGACTACGACGCACTTTTTGGGATTCGCTCACTATCGCTAGCTTGCTGCCCTCTGTATGCGCCATTGTAGCACGTGTGTAGCCCTACTCGTAAGGGCCATGATGACTTGACGTCGTCCCCACCTTCCTCCGGTTTATCACCGGCAGTCTCCCTGGAGTTCCCGACATGACTCGCTGGCAAACAAGGATAAGGGTTGCGCTCGTTGCGGGACTTAACCCAACATTTCACAACACGAGCTGACGACAGCCATGCAGCACCTGTCTCAGAGTTCCCGAAGGCACACCTGCGTCTCCGCTGGCTTCTCTGGATGTCAAGAGTAGGTAAGGTTCTTCGCGTTGCATCGAATTAAACCACATGCTCCACCGCTTGTGCGGGCCCCCGTCAATTCATTTGAGTTTTAATCTTGCGACCGTACTCCCCAGGCGGTCTACTTAACGCGTTAGCTCCGAAAGCCACGGCTCAAGGCCACAACCTCCAAGTAGACATCGTTTACGGCGTGGACTACCAGGGTATCTAATCCTGTTTGCTCCCCACGCTTTCGCATCTGAGTGTCAGTATCTGTCCAGGGGGCCGCCTTCGCCACCGGTATTCCTTCAGATCTCTACGCATTTCACCGCTACACCTGAAATTCTACCCCCCTCTACAGTACTCTAGTGAACCAGTTTCAAATGCGGTTCCGAGGTTGAGCCCCGGGCTTTCACATCTGACTTAATCCACCACCTGCATGCGCTTTACGCCCAGTAATTCCGATTAACGCTCGCACCCTCCGTATTACCGCGGCTGCTGGNACGGAGTTAGCCGGTGCTTCTTCTGTCGCTAACGTCAAATGATGCTGCTATTAACAANNCACCTTCCTCACGACTGAAGTACTTTANNACCCGAAGCCTTCTTCNNNNNNCGGCATGGNTGCATCAGGCTNNNCCATTGGNCAANNTCCNNNNNNNNCCNCCNGNNNNNNNNGGACGNNNNNAATTCCGGNNNGNNTANNTCCNNNNNNNNNNNNGGNNNGNCNNTTNGNNNNCCTTNCTCNNNANNGNNANCCCCNNNGGGNNNNTNNNNNGNANGCC
>89_16F
NNNNNNNGNNNNNAGCGTCCCCCCGAAGGTTAAACTACCTACTTCTTTTGCAGCCCACTCCCATGGTGTGACGGGCGGTGTGTACAAGGCCCGGGAACGTATTCACCGTGGCATTCTGATCCACGATTACTAGCGATTCCGACTTCATGGAGTCGAGTTGCAGACTCCAATCCGGACTACGACGCACTTTTTGGGATTCGCTCACTTTCGCAAGTTGGCNGCCCTCTGTATGCGCCATTGTAGCACGTGTGTAGCCCTACTCGTAAGGGCCATGATGACTTGACGTCGTCCCCACCTTCCTCCGGTTTATCACCGGCAGTCTCCCTGGAGTTCCCGACATTACTCGCTGGCAAACAAGGATAAGGGTTGCGCTCGTTGCGGGACTTAACCCAACATTTCACAACACGAGCTGACGACAGCCATGCAGCACCTGTCTCAGAGTTCCCGAAGGCACCAATCCATCTCTGGAAAGTTCTCTGGATGTCAAGAGTAGGTAAGGTTCTTCGCGTTGCATCGAATTAAACCACATGCTCCACCGCTTGTGCGGGCCCCCGTCAATTCATTTGAGTTTTAATCTTGCGACCGTACTCCCCAGGCGGTCTACTTAACGCGTTAGCTCCGAAAGCCACGGCTCAAGGCCACAACCTCCAAGTAGACATCGTTTACGGCGTGGACTACCAGGGTATCTAATCCTGTTTGCTCCCCACGCTTTCGCATCTGAGTGTCAGTATCTGTCCAGGGGGCCGCCTTCGCCACCGGTATTCCTTCAGATCTCTACGCATTTCACCGCTACACCTGAAATTCTACCCCCCTCTACAGTACTCTAGTCTGCCAGTTTCAAATGCTATTCCGAGGTTGAGCCCCGGGCTTTCACATCTGACTTAACAAACCACCTGCATGCGCTTTACGCCCAGTAATTCCGATTAACGCTCGCACCCTCCGTATTACCGCGGCTGCTGGCACGGAGTTAGCCGGTGCTTCTTCTGTCGCTAACGTCAATAATGCAGCTNTAACTACNNNNCCTTCCTNNNGACTGAANNGCTTTACAACCNGAAGGCTTNNTNNNNNNNNGNNNGGCTGCNTCAGGTTGGCCNATTGGGCANNTTCCNNNTGNNGCNTCCNNNGGANNNGGACNGNNNNANTTCCGGNGNNNANNNNNNNCAANCANCAGGNNNNCCCNTNNGGNNCCTTACNNNNNNAAGGTTNCCCCNNGGNTNNNCGGNNNNNNGGNNNNGGCCCNNTTGGCGNNNNT
>90_16F
NNNNNNNGNGNNNNGCGTCCCCCCGAAGNTTAAACTACCTACTTCTTTTGCAGCCCACTCCCATGGTGTGACGGGCGGTGTGTACAAGGCCCGGGAACGTATTCACCGTGGCATTCTGATCCACGATTACTAGCGATTCCGACTTCATGGAGTCGAGTTGCAGACTCCAATCCGGACTACGACGCACTTTTTGGGATTCGCTCACTTTCGCAAGTTGGCNGCCCTCTGTATGCGCCATTGTAGCACGTGTGTAGCCCTACTCGTAAGGGCCATGATGACTTGACGTCGTCCCCACCTTCCTCCGGTTTATCACCGGCAGTCTCCCTGGAGTTCCCGACATTACTCGCTGGCAAACAAGGATAAGGGTTGCGCTCGTTGCGGGACTTAACCCAACATTTCACAACACGAGCTGACGACAGCCATGCAGCACCTGTCTCAGAGTTCCCGAAGGCACCAATCCATCTCTGGAAAGTTCTCTGGATGTCAAGAGTAGGTAAGGTTCTTCGCGTTGCATCGAATTAAACCACATGCTCCACCGCTTGTGCGGGCCCCCGTCAATTCATTTGAGTTTTAATCTTGCGACCGTACTCCCCAGGCGGTCTACTTAACGCGTTAGCTCCGAAAGCCACGGCTCAAGGCCACAACCTCCAAGTAGACATCGTTTACGGCGTGGACTACCAGGGTATCTAATCCTGTTTGCTCCCCACGCTTTCGCATCTGAGTGTCAGTATCTGTCCAGGGGGCCGCCTTCGCCACCGGTATTCCTTCAGATCTCTACGCATTTCACCGCTACACCTGAAATTCTACCCCCCTCTACAGTACTCTAGTCTGCCAGTTTCAAATGCTATTCCGAGGTTGAGCCCCGGGCTTTCACATCTGACTTAACAAACCACCTGCATGCGCTTTACGCCCAGTAATTCCGATTAACGCTCGCACCCTCCGTATTACCGCGGCTGCTGGCACGGANTTAGCCGGTGCTTCTTCTGTCGCTAACGTCAAAAANGCAGCTATAAACTACNNNNCCTTCCTNNNGACTGAAANNNCTTTANAACCNGANGNCCTTCTTNNNNNNNNGGNNGGCTGCTTNNGGTTNNNCCATTGTGCAANTTCCCNNTGNNNCNNCCGNNGGAANNGGACCGNNNNNAATTCCGNNNGNNTAANNNNNNNCAANNNCCNGGNNNNGNGCCTNGGNNGCCTTNNNNNNNAAGGTTACCCCNNGGGNNTTCGGNNGNNNGGCCGNGNNNCNNNTTNNNNNNNNNNNNNNNGNGGGNNNTAACCNTNNNNNNNNNTTNCCCCNNNGNGGT
>91_16F
NNNNNNNNNGNANCGTCCCCCCGAAGGTTAAACTACCTACTTCTTTTGCAGCCCACTCCCATGGTGTGACGGGCGGTGTGTACAAGGCCCGGGAACGTATTCACCGTGGCATTCTGATCCACGATTACTAGCGATTCCGACTTCATGGAGTCGAGTTGCAGACTCCAATCCGGACTACGACGCACTTTTTGGGATTCGCTCACTTTCGCAAGTTGGCNGCCCTCTGTATGCGCCATTGTAGCACGTGTGTAGCCCTACTCGTAAGGGCCATGATGACTTGACGTCGTCCCCACCTTCCTCCGGTTTATCACCGGCAGTCTCCCTGGAGTTCCCGACATTACTCGCTGGCAAACAAGGATAAGGGTTGCGCTCGTTGCGGGACTTAACCCAACATTTCACAACACGAGCTGACGACAGCCATGCAGCACCTGTCTCAGAGTTCCCGAAGGCACCAATCCATCTCTGGAAAGTTCTCTGGATGTCAAGAGTAGGTAAGGTTCTTCGCGTTGCATCGAATTAAACCACATGCTCCACCGCTTGTGCGGGCCCCCGTCAATTCATTTGAGTTTTAATCTTGCGACCGTACTCCCCAGGCGGTCTACTTAACGCGTTAGCTCCGAAAGCCACGGCTCAAGGCCACAACCTCCAAGTAGACATCGTTTACGGCGTGGACTACCAGGGTATCTAATCCTGTTTGCTCCCCACGCTTTCGCATCTGAGTGTCAGTATCTGTCCAGGGGGCCGCCTTCGCCACCGGTATTCCTTCAGATCTCTACGCATTTCACCGCTACACCTGAAATTCTACCCCCCTCTACAGTACTCTAGTCTGCCAGTTTCAAATGCTATTCCGAGGTTGAGCCCCGGGCTTTCACATCTGACTTAACAAACCACCTGCATGCGCTTTACGCCCAGTAATTCCGATTAACGCTCGCACCCTCCGTATTACCGCGGCTGCTGGCACGGAGTTAGCCGGTGCTTCTTCTGTCGCTAACGTCAATAATGCAGCTATAAACTNCNNNNCCTTCCTCACGACTGAAANNGCTTTACAACCCGAAGGCTTCTTCNNNNNGCGGCNNGGCTGCTTNNGGTTNNNNCCATTGGGCAANTTCCNNNNGNNNCNNCCNNNGGANNNGGACNNNNNNAATTCCGNNNNGNNAACNCNNNNNNNNCNNNNGGNANNNNNCCTNNGGNNCCTTNNNNNNNNNNNGGTNNNCCCCTGGGTTTNCGGNNNGNNNGGCCNAGGNCCCNNTTTGGCCNNNNNNNNGGGNNNNNACCNNNNNNNNAGGTTNCCCCNANGGGATT
>92_16F
NNNNNNNNNNNNGGCTGGCTCCTTGCGGTTACCTCACCGGCTTCGGGTGTTGCAAACTCTCGTGGTGTGACGGGCGGTGTGTACAAGACCCGGGAACGTATTCACCGCAGTATGCTGACCTGCGATTACTAGCGATTCCGACTTCATGCAGGCGAGTTGCAGCCTGCAATCCGAACTGGGAACGGCTTTCTGGGATTGGCTCCACCTCGCGGTCTCGCTGCCCTTTGTACCGTCCATTGTAGCACGTGTGTAGCCCAACTCATAAGGGGCATGATGATTTGACGTCATCCCCACCTTCCTCCGGTTTGTCACCGGCAGTCTCCCTAGAGTGCCCAACTAAATGCTGGCAACTAAGGATAGGGGTTGCGCTCGTTGCGGGACTTAACCCAACATCTCACGACACGAGCTGACGACAACCATGCACCACCTGTCACCCTTGTCCCCGAAGGGAAAACTTGATCTCTCAAGCGGTCAAGGGGATGTCAAGAGTTGGTAAGGTTCTTCGCGTTGCTTCGAATTAAACCACATGCTCCACCGCTTGTGCGGGTCCCCGTCAATTCCTTTGAGTTTCAGCCTTGCGGCCGTACTCCCCAGGCGGAGTGCTTAATGCGTTAGCTTCAGCACTGAGGGGCGGAAACCCCCCAACACCTAGCACTCATCGTTTACGGCGTGGACTACCAGGGTATCTAATCCTGTTTGCTCCCCACGCTTTCGCGCCTCAGCGTCAGTTACAGACCAAAGAGTCGCCTTCGCCACTGGTGTTCCTCCACATCTCTACGCATTTCACCGCTACACATGGAATTCCACTCTTCTCTTCTGTACTCAAGCCTTCCAGTTTCCAATGACCCTCCCCGGTTGAGCCGGGGGCTTTCACATCAGACTTAAAAGGCCGCCTGCGCGCGCTTTACGCCCAATAATTCCGGACAACGCTTGCCACCTACGTATTACCGCGGCTGCTGGCACGTAGTTAGCCCTGGCTTTNNCGCAAGGTACCGTCAGGNNNNNNGCATAACCNNNGGAACTGTTCTTCCCTTNNNANNANTTTTACGATCCGAAANCTTNNNNNNNAGNNGGGTTGCNCCATCAGATTTNNNNCATTGGGGAAAATCCNTACGNNNNNNNCCGNNNNNNNNGGGCCGGNNNNAATCCCGNNNNNGCCAANNNCCTTCAGGGNGNNNNNCNNNGNCNNGGGGGNCTTNNCCCNNCAANGGNTTAGGCCNGGGGNNTTTNNGGGNNCCNAANNCCTTTTNNNNGGNANGGGNNNNNAAANTNNNNNAANCNNNNNTNGGGNNNNCCCCCNGGG
>94_16F
NNNNNNNNGNNGAGNNNCCTCCCCNNNGNTTAAACTACCCACTTCTTTTGCAGCCCACTCCCATGGTGTGACGGGCGGTGTGTACAAGGCCCGGGAACGTATTCACCGTAGCATTCTGATCTACGATTACTAGCGATTCCGACTTCATGGAGTCGAGTTGCAGACTCCAATCCGGACTACGACGCACTTTTTGGGATTCGCTCACTATCGCTAGCTTGCTGCCCTCTGTATGCGCCATTGTAGCACGTGTGTAGCCCTACTCGTAAGGGCCATGATGACTTGACGTCGTCCCCACCTTCCTCCGGTTTATCACCGGCAGTCTCCCTGGAGTTCCCGACATGACTCGCTGGCAAACAAGGATAAGGGTTGCGCTCGTTGCGGGACTTAACCCAACATTTCACAACACGAGCTGACGACAGCCATGCAGCACCTGTCTCAGAGTTCCCGAAGGCACACCTGCGTCTCCGCTGGCTTCTCTGGATGTCAAGAGTAGGTAAGGTTCTTCGCGTTGCATCGAATTAAACCACATGCTCCACCGCTTGTGCGGGCCCCCGTCAATTCATTTGAGTTTTAATCTTGCGACCGTACTCCCCAGGCGGTCTACTTAACGCGTTAGCTCCGAAAGCCACGGCTCAAGGCCACAACCTCCAAGTAGACATCGTTTACGGCGTGGACTACCAGGGTATCTAATCCTGTTTGCTCCACACGCTTTCGCATCTGAGTGTCAGTATCTGTCCAGGGGGCCGCCTTCGCCACCGGTATTCCTTCAGATCTCTACGCATTTCACCGCTACACCTGAAATTCTACCCCTCTCTACAGTACTCTAGTGAACCAGTTTCAAATGCGGTTCCGAGGTTGAGCTCCGAGCTTTCACATCTGACTTAATCCACCACCTGCATGCGCTTTACGCCCAGTAATTCCGATTAACGCTCGCACCCTCCGTATTACNGNGGCTGCTGGGANNGGAGTTAGCCGGTGCTTCTTCTGTCGCTAACGTCAAATGATGCTGCTATTAACAACACCACCTTCCTCNNGACTGAAAGTACTTTACAACCCGAAGGCCTTCTTCNNNCCGCGGCATGNTNGCATCAGGCTTGNNCCCATTGNNCAAANTTCCCNNNNGGNNGCCTCCNGNNGGANNNNNGGACCGGNNNNNAATTCCNGNNGNGNNNNAANNNCCNNCGANNNNCCAGGNNNNNNNNNCCCTNNGGNNNNCATTACCTNCCNNNANGNTNNCCCCNNNNGNNNNNNCCGGNNNNGNNNAGGNNGNANNCCCCNNNNTTGGNCCAAAANNNNNA
>95_16F
NNNNNNNNGGNNAACGTCCTCCCGAGGGTTAGACTATCTACTTCTGGAGCAACCCACTCCCATGGTGTGACGGGCGGTGTGTACAAGGCCCGGGAACGTATTCACCGCGTCATTCTGATACGCGATTACTAGCGATTCCGACTTCATGGAGTCGAGTTGCAGACTCCAATCCGGACTACGACGCACTTTAAGTGATTCGCTTACTCTCGCGAGTTCGCAGCACTCTGTATGCGCCATTGTAGCACGTGTGTAGCCCTACACGTAAGGGCCATGATGACTTGACGTCGTCCCCACCTTCCTCCGGTTTATCACCGGCAGTCTCCTTAGAGTTCTCAGCATTACCTGCTAGCAACTAAGGATAGGGGTTGCGCTCGTTGCGGGACTTAACCCAACATCTCACAACACGAGCTGACGACAGCCATGCAGCACCTGTATCAGAGTTCCCGAAGGCACCAAACNATCTCTGGTAAGTTCTCTGTATGTCAAGTGTAGGTAAGGTTCTTCGCGTTGCATCGAATTAAACCACATGCTCCACCGCTTGTGCGGGCCCCCGTCAATTCATTTGAGTTTTAACCTTGCGGCCGTACTCCCCAGGCGGTCTACTTAATGCGTTAGCTTTGAAAAACAGTTCCGAGGAACCGAGCTTCTAGTAGACATCGTTTACGGCGTGGACTACCAGGGTATCTAATCCTGTTTGCTCCCCACGCTTTCGTACATGAGCGTCAGTGTTGACCCAGGTGGCTGCCTTCGCCATCGGTATTCCTTCAGATCTCTACGCATTTCACCGCTACACCTGAAATTCTACCACCCTCTATCACACTCTAGTTTGCCAGTTCGAAATGCAGTTCCCAGGTTGAGCCCGGGGCTTTCACATCTCGCTTAACAAACCGCCTGCGTACGCTTTACGCCCAGTAATTCCGATTAACGCTCGCACCCTCCGTATTACCGCGGCTGCTGGCACGGAGTTAGCCGGTGCTTCTTCTGTAAGTAACGTCNNAGCTAAGCTCTATTAAANTNAACCTTTCCTCCTTACTGAAAGNGCTTTACAACCCGAAGGCCTTCTTCNNNNNNNGGCATGGCTGNATCAGGCTGNNNCCATTGGGCAANNTCCNNNNGCTGCCTCCGNNGGNNNNGGNCCNNNNNNANTCCAGNNGGNNAANNNNNNNNNAANNNNNNGGNNNNNNNNCTGGNANGCCTTACNTANNANNGGTANCCCNTTGGGNANTNCTTNGGGGNGGCCGNGGNCCCCNNTTTNNCCGNNANNNNNNGGGNNNNNNNNNNNTTTNNNNNNNNCCCCNAANGG
>96_16F
CGTTGGGTGCGCAGCGTTCTATCTGAGCCAGGATCAAACTCTACAGAGTCGCGCCACTCTTGTGCGGCGGGGGGGGTGACACGCCAAAAATTCTGCCGTATTGTCTCCACTTTTATAAGAATCCCTACTACTTGGAGGAGAGTAGATGCCCACTCCCGGCCGGACGACGACTTTTTTGTTGGTCCTCCCTCACCATAGCTTGCTTGCCCCCTTCTGGACCCACTGTAGCAGGAGGGGCGCCCTCCTCGTCAGGGGGGTGATGATGTCATGTCCTCCCCCCCCCCCTCCTGTGTGTCAGCGGCGGTCTCCTTAGAGGAGCCCACGATACGCGTTGAAAAAAAAAAAAAGAGGTGGGCTCTCGTCGTTGCTTTAATCATTATTTCTCATAACAAGAGGAGACGACGATGCGCTGCACCTGTTGTTTTCCAGATGACGCACTACTTCATCTTTTCAATCTCTTGATGTGGATAGAGGAGGGGATCTTCGTTCTTCCTGCATACAAAAAAAATCAACTACATCCGCCGGCTGGGGCGCGCCCGGCCGTTAATTTATTTTTATGATTATGCTTCCGGCCCCCCCCCCCCCGCTGTCTAACTACTTAGGTACTAAGTCAGTCAGCGATGCAGCAACCCACAACGACAAGTATACGTGGAGGACGAGGACGAGCAAGGAAAGCTAGGTCGCTCTGCTACCTCCGCATGCTAGAGTAAATGGGAGTGAGGAGGGGGGGCAGGCGGCCCTTCGTATCTTCATTCATTTCCATATGATATCGAATCACTGCGACAGATAGAAGTGTATTCCACTTCATTAACTTGACAAAGAGATCAGATGCAGGAGCCGGAGCTAGGATTGACAATAAGAATTCACGAATGCAGCTGAGCTCGACCGAATGGCTAGGAATAATACGGTACAGATCAATGCAATCTA
>97_16F
NNNNNNNNNNNTGAGCGTCCTCCCCGNANGGTTAAACTACCCACTTCTTTTGCAGCCCACTCCCATGGTGTGACGGGCGGTGTGTACAAGGCCCGGGAACGTATTCACCGTAGCATTCTGATCTACGATTACTAGCGATTCCGACTTCATGGAGTCGAGTTGCAGACTCCAATCCGGACTACGACGCACTTTTTGGGATTCGCTCACTATCGCTAGCTTGCTGCCCTCTGTATGCGCCATTGTAGCACGTGTGTAGCCCTACTCGTAAGGGCCATGATGACTTGACGTCGTCCCCACCTTCCTCCGGTTTATCACCGGCAGTCTCCCTGGAGTTCCCGACATGACTCGCTGGCAAACAAGGATAAGGGTTGCGCTCGTTGCGGGACTTAACCCAACATTTCACAACACGAGCTGACGACAGCCATGCAGCACCTGTCTCANAGTTCCCGAAGGCACNCCTGCGTCTCCGCTGGCTTCTNTGGATGTCAAGAGTAGGTAAGGTTCTTCGCGTTGCATCGAATTAAACCACATGCTCCACCGCTTGTGCGGGCCCCCGTCAATTCATTTGAGTTTTAATCTTGCGACCGTACTCCCCAGGCGGTCTACTTAACGCGTTAGCTCCGAAAGCCACGGCTCAAGGCCACAACCTCCAAGTAGACATCGTTTACGGCGTGGACTACCAGGGTATCTAATCCTGTTTGCTCCCCACGCTTTCGCATCTGAGTGTCAGTATCTGTCCAGGGGGCCGCCTTCGCCACCGGTATTCCTTCAGATCTCTACGCATTTCACCGCTACACCTGAAATTCTACCCCCCTCTACAGTACTCTAGTGAACCAGTTTCAAATGCGGTTCCGAGGTTGAGCCCCGGGCTTTCACATCTGACTTAATCCACCACCTGCATGCGCTTTACGCCCAGTAATTCCGATTAACGCTCGCACCCTCCGTATTACCGCGGCTGCTGGCACGGAGTTAGCCGGTGCTTCTTCTGTCGCTAACGTCAAATGATGCTGCTATTANNNANNNCCACCTTCCTNNNNNNTGAAAGTACTTTANAACCCGAAGGCTTCTTCNNNNNNNGGCATGGNTGCNTCAGGNTTGNNCCATTGGGCAANTTCCCNNNGCTNCCNCCNNNNNNNNNGGACGGNNNNAATTCCGGNGGNNNANNNNCNNNCNNNNNNNAGGNANNNNGNCNNNGGNNACCTTACNNNANNNNNNNTACCCCNNGGNAANNNNNNNNGNNNGCCANGNCCCCNTTTNGGCCNNNANNNNNNNGGNA
>100_16F
GGGAACAAGTGAGTGCAGGCGTGCCTCCACGAGGGGACATACATACGACACTTCTTTGTGCCGAACTCTCCGAGGGGGTGACGGGCGGTGTGCAAGGGCCCGGAACACGTATCACCGCGGCATGCTCTGATCTACGATTACTAGCGATTCCGACTTCATGGAGTAGAGTTGCAGACTCATCTCCGGAGTGAAAGGCTTTTTGTGAGAGTCGCTCACTATCGGTCGCTTGCTGCCCTGTGCATGCCCCAGTGTAACATGTGTGTACCCCTACTCAAAGGGGCCGAGAAGATGTGACCTCCCCCCCCCCTTCCTCCGGTGTATCCGCGGGAGTCTCCATGGAGTTCCCGACATGGCTGGCTGGCAAAAAAAGAGGAGGGGTGCGCTCGGTGAGTTACTTAACCAAATATTTCACAACGCGGGCTGAAGACATGCATGCACTGTCTGTCTGACAGCTGCAGAAGACACTCCCGTGTCTCCGCATGACTCACTAGATGTCGAGAGGAGGAGAGGCTCTTCGCGTTGCCGAATAATACAACACGTGCTCCAGCGCGTGCGCGGGCCCGCGACTACTCTTTAGAGTCATACTCGCGAGACCGCACTCCCCGGGCGGTGTACATAGCGCGTTATCTCCGAAAGACACGGCTCAAAGCCCACAACATCTTAGTACTACATCGTTTACGGCGTGGACTACCAGGGTATCTAATCCTGTTTGCTCCCCACGCTTTCGCATCTGAGTGTCAGTATCATGATCCAGAGAGGTCGCCTTCGCCACTGGGTGTTCCTCTCAGATACTCTACGCATTTCACCGCTACACTCTGAAATTCTACTCTCCTCTACTGCACTCAAGTGCACCAGTTTCAAATGACGCTTCCGAGGTTGAGCCGCGGGCTTTCACATCATGACTTAATGCAACCACCTGCCTGCGCTTTACGCCAGTAATCGATACGCTGCCACCTACGTATTACGCGCTGCTGCACGAGTAGCTTGCTTCTGTGTCGTACGTCAGTGATCGCTCTATAAAACGACACTGTTCTTACGTATGACGGACTTTACATCGAAGACTTCTTCTATTCGCGCAGTGTCATCAGGATGGCCATGGAATCCATGTCGCTCGGGAGACTGACGTTCTAGTTCAGTGGGGTCGA
>101_16F
NNNNNNNTTCGACGGCTAGCTCCAATGGTTACTCCACCGGCTTCGGGTGTTACAAACTCTCGTGGTGTGACGGGCGGTGTGTACAAGACCCGGGAACGTATTCACCGTAGCATGCTGATCTACGATTACTAGCGATTCCAGCTTCATGTAGTCGAGTTGCAGACTACAATCCGAACTGAGAACAACTTTATGGGATTTGCTTGACCTCGCGGTTTCGCTGCCCTTTGTATTGTCCATTGTAGCACGTGTGTAGCCCAAATCATAAGGGGCATGATGATTTGACGTCATCCCCACCTTCCTCCGGTTTGTCACCGGCAGTCAACTTAGAGTGCCCAACTTAATGATGGCAACTAAGCTTAAGGGTTGCGCTCGTTGCGGGACTTAACCCAACATCTCACGACACGAGCTGACGACAACCATGCACCACCTGTCACTTTGTCCCCCGAAGGGGAAAGCTCTATCTCTAGAGTTGTCAAAGGATGTCAAGATTTGGTAAGGTTCTTCGCGTTGCTTCGAATTAAACCACATGCTCCACCGCTTGTGCGGGTCCCCGTCAATTCCTTTGAGTTTCAACCTTGCGGTCGTACTCCCCAGGCGGAGTGCTTAATGCGTTAGCTGCAGCACTAAGGGGCGGAAACCCCCTAACACTTAGCACTCATCGTTTACGGCGTGGACTACCAGGGTATCTAATCCTGTTTGATCCCCACGCTTTCGCACATCAGCGTCAGTTGCAGACCAGAAAGTCGCCTTCGCCACTGGTGTTCCTCCATATCTCTGCGCATTTCACCGCTACACATGGAATTCCACTTTCCTCTTCTGCACTCAAGTTTTCCAGTTTCCAATGACCCTCCACGGTTGAGCCGTGGGCTTTCACATCAGACTTAAAAAACCGCCTACGCGCGCTTTACGCCCAATAATTCCGGANAACGCTTGCCACCTACGTATTACCGCGGCTGCTGGCACGTANTTAGCCGTGGCTTTCTGATTAGGTACCGTCANNACNNGNNCAGTTACTTANNCGTATGTTCTTCCCTAAAAANNNNTTTTACGATCCGAANACTTNNNNNNTCAGNNGNNGTTGCTCCGTCAGGCTTTNNCCNNTGCGGAANATCCNTACGGCNNNNCCCCGGNNNNNNNNGGACCGGNNNNNAATTCCNGNNNGGCCAANNCCCCNTCAGGNNNNNNNATTNCNNNCCTTGGNAAGNNTTNNNTTNNNNNNNNGNNAANNNNNNGGGGTCCNNTNNNNNNNNNNAAAAANANNTTTNNNATTNNNNNNNNGGGNTCAAANNNCNNNGGGNNNNNCCNNNGTTCCNNAAAA
>102_16F
NNNNNNGNGGNAGCGTCCCCCCGAAGGTTAAACTACCTACTTCTTTTGCAGCCCACTCCCATGGTGTGACGGGCGGTGTGTACAAGGCCCGGGAACGTATTCACCGTGGCATTCTGATCCACGATTACTAGCGATTCCGACTTCATGGAGTCGAGTTGCAGACTCCAATCCGGACTACGACGCACTTTTTGGGATTCGCTCACTTTCGCAAGTTGGCCGCCCTCTGTATGCGCCATTGTAGCACGTGTGTAGCCCTACTCGTAAGGGCCATGATGACTTGACGTCGTCCCCACCTTCCTCCGGTTTATCACCGGCAGTCTCCCTGGAGTTCCCGACATTACTCGCTGGCAAACAAGGATAAGGGTTGCGCTCGTTGCGGGACTTAACCCAACATTTCACAACACGAGCTGACGACAGCCATGCAGCACCTGTCTCAGAGTTCCCGAAGGCACCAATCCATCTCTGGAAAGTTCTCTGGATGTCAAGAGTAGGTAAGGTTCTTCGCGTTGCATCGAATTAAACCACATGCTCCACCGCTTGTGCGGGCCCCCGTCAATTCATTTGAGTTTTAATCTTGCGACCGTACTCCCCAGGCGGTCTACTTAACGCGTTAGCTCCGAAAGCCACGGCTCAAGGCCACAACCTCCAAGTAGACATCGTTTACGGCGTGGACTACCAGGGTATCTAATCCTGTTTGCTCCCCACGCTTTCGCATCTGAGTGTCAGTATCTGTCCAGGGGGCCGCCTTCGCCACCGGTATTCCTTCAGATCTCTACGCATTTCACCGCTACACCTGAAATTCTACCCCCCTCTACAGTACTCTAGTCTGCCAGTTTCAAATGCTATTCCGAGGTTGAGCCCCGGGCTTTCACATCTGACTTAACAAACCACCTGCATGCGCTTTACGCCCAGTAATTCCGATTAACGCTCGCACCCTCCGTATTACCGCGGCTGCTGGCACGGAGTTAGCCGGTGCTTCTTCTGTCGCTAACGTCAAATAATGCAGCTATTAACTNNNCTACCTTCCTCACGACTGAAANNGCTTTANAACCCGAAGGCCTTCTTCANNNNNNGGCATGGCTGCNTCAGGCTTGNCCCNATTGGNCAANNNTCCCNNNNNNNNCCTCCCGGANNNNNNNGGACGGNNNNNAATTCCGNNNNNGCTTANNTCCNTTCNNNNNNNTGGGNANNNNCCCTTGGNANGCCTTNNNNNNNNNANNNNTNTACCCNNTGGGGNNNTCGNNNNNNNNGCCNAAGGNNNNCNTTTTNGGCCNANNNNNNAGGNGNNNNNNNNNNNNNTCCNANNTNNNCNCNNNNNGNANTTNCCNNGG
>103_16F
NNNNNNAGTGGNANCGTCCCCCCGAAGGNTAAACTACCTACTTCTTTTGCAGCCCACTCCCATGGTGTGACGGGCGGTGTGTACAAGGCCCGGGAACGTATTCACCGTGGCATTCTGATCCACGATTACTAGCGATTCCGACTTCATGGAGTCGAGTTGCAGACTCCAATCCGGACTACGACGCACTTTTTGGGATTCGCTCACTCTCGCAAGTTGGCCGCCCTCTGTATGCGCCATTGTAGCACGTGTGTAGCCCTACTCGTAAGGGCCATGATGACTTGACGTCGTCCCCACCTTCCTCCGGTTTATCACCGGCAGTCTCCCTGGAGTTCCCGACATTACTCGCTGGCAAACAAGGATAAGGGTTGCGCTCGTTGCGGGACTTAACCCAACATTTCACAACACGAGCTGACGACAGCCATGCAGCACCTGTCTCAGAGTTCCCGAAGGCACCAATCCATCTCTGGAAAGTTCTCTGGATGTCAAGAGTAGGTAAGGTTCTTCGCGTTGCATCGAATTAAACCACATGCTCCACCGCTTGTGCGGGCCCCCGTCAATTCATTTGAGTTTTAATCTTGCGACCGTACTCCCCAGGCGGTCTACTTAACGCGTTAGCTCCGAAAGCCACGGCTCAAGGCCACAACCTCCAAGTAGACATCGTTTACGGCGTGGACTACCAGGGTATCTAATCCTGTTTGCTCCCCACGCTTTCGCATCTGAGTGTCAGTATCTGTCCAGGGGGCCGCCTTCGCCACCGGTATTCCTTCAGATCTCTACGCATTTCACCGCTACACCTGAAATTCTACCCCCCTCTACAGTACTCTAGTCTGCCAGTTTCAAATGCTATTCCGAGGTTGAGCCCCGGGCTTTCACATCTGACTTAACAAACCACCTGCATGCGCTTTACGCCCAGTAATTCCGATTAACGCTCGCACCCTCCGTATTACCGCGGCTGCTGGCACGGAGTTAGCCGGTGCTTCTTCTGTCGCTAACGTCAANNNNGCCGCTATTAACGANNCNGCCTTCCTCACGACTGAAAGNNCTTTACAACCCGAAGGCCTTCTTCNNNNNNGGCATGGCTGCNTNGGNTTGGNGCCATTGTGCAANNTCCCNNTGCTGCCNCNNNNNATNNGGACCGNNNNNANTTCCNNTNNGGCNNAANNNNCNNCAANNNNCTGGGNNNNNCNTTGGGNAGCCTTNNNNNNNNNNNNTTNNCCCCNTGGGGNNNTCGGNNNNNNNGGCCNAANNNCCCNTTTTNGGCCNNNNNNTNNNGGGNTTNNACCNTTTTNCNNNNNNNNCCCCNNNG
>104_16F
NNNNNNNNNNGGNANGCGTNNNNNNCCNGANNGNTAAACTACNCTACTTCTTTTGNNGNCCACTCCCATGGTGTGACGGGCGGTGTGTACAAGGCCCGGGAACGTATTCACCGTGGCATTCTGATCCACGATTACTAGCGATTCCGACTTCATGGAGTCGAGTTGCAGACTCCAATCCGGACTACGACGCANTTTTTGGGATTCGCTCACTTTCGCAAGTTGGCCGCCCTCTGTATGCGCCATTGTAGCACGTGTGTAGCCCTACTCGTAAGGGCCATGATGACTTGACGTCGTCCCCACCTTCCTCCGGTTTATCACCGGCAGTCTCCCTGGAGTTCCCGACATTACTCGCTGGCAAACAAGGATAAGGGTTGCGCTCGTTGCGGGACTTAACCCAACATTTCACAACACGAGCTGACGACAGCCATGCAGCACCTGTCTCAGAGTTCCCGAAGGCACCAATCCATCTCTGGAAAGTTCTCTGGATGTCAAGAGTAGGTAAGGTTCTTCGCGTTGCATCGAATTAAACCACATGCTCCACCGCTTGTGCGGGCCCCCGTCAATTCATTTGAGTTTTAATCTTGCGACCGTACTCCCCAGGCGGTCTACTTAACGCGTTAGCTCCGAAAGCCACGGCTCAAGGCCACAACCTCCAAGTAGACATCGTTTACGGCGTGGACTACCAGGGTATCTAATCCTGTTTGCTCCCCACGCTTTCGCATCTGAGTGTCAGTATCTGTCCAGGAGGCCGCCTTCGCCACCGGTATTCCTTCAGATCTCTACGCATTTCACCGCTACACCTGAGATTCTACCCCCCTCTACAGTACTCTAGTCTGCCAGTTTCAAATGCTATTCCNAGGTTGAGCCCCGGGCTTTCACATCTGACTTAANAANNNACCTGCATGCGCTTTANGCCCAGTAATTCNNATTAACGCTCGCACCCTCCGTATTACCGCGGCTGCTGGNACGGAGTTAGCCGNNGCTTCTTCTNTNNCTAACGTCNAATAATNCAGCNNTTANNNNNNNACCTTCCTNNNNACTGAAANGGCTTNNNAACCCGAAGGCCTTNTTCNNNNNNNNGGNATGGTTGCTTCAGGNTNNNCNCNNNNNNGCAAANTTCCCNNNNNNNNNNNCCCCCNNNNNANNNGNNACNGNNNNNNANTTCCCNNNNGGNNNAANNNNCNNNNNNNNNNNNNTGGGNNNNNNNNCCTTNNGGNNNCCTTNNNNNNNNNAAAGGNNNNCCCCNNGGGGNATTNNTTNNNNGNNNNGNCCAANGGNNNCNNTTTNNNNNNNNGGGTTNNNNGNNNNNTTNNNCNNNTTCNNNGGNNTTTCCCCNNNANNNNNANNA‚Ä®
>105_16F
CTGCCAAGTGGTAGCGTCCCCCGAAGGTTAAACTACCTACTTCTTTTGCAGCCCACTCCCATGGTGTGACGGGCGGTGTGTACAAGGCCCGGGAACGTATTCACCGTGGCATTCTGATCCACGATTACTAGCGATTCCGACTTCATGGAGTCGAGTTGCAGACTCCAATCCGGACTACGACGCAATTTTTGGGATTCGCTCACTTTCGCAAGTTGGCCGCCCTCTGTATGCGCCATTGTAGCACGTGTGTAGCCCTACTCGTAAGGGCCATGATGACTTGACGTCGTCCCCACCTTCCTCCGGTTTATCACCGGCAGTCTCCCTGGAGTTCCCGACATTACTCGCTGGCAAACAAGGATAAGGGTTGCGCTCGTTGCGGGACTTAACCCAACATTTCACAACACGAGCTGACGACAGCCATGCAGCACCTGTCTCAGAGTTCCCGAAGGCACCAATCCATCTCTGGAAAGTTCTCTGGATGTCAAGAGTAGGTAAGGTTCTTCGCGTTGCATCGAATTAAACCACATGCTCCACCGCTTGTGCGGGCCCCCGTCAATTCATTTGAGTTTTAATCTTGCGACCGTACTCCCCAGGCGGTCTACTTAACGCGTTAGCTCCGAAAGCCACGGCTCAAGGCCACAACCTCCAAGTAGACATCGTTTACGGCGTGGACTACCACGGTATCTAATCCTCTTTGCTCCCCACGCTTTCGCATCTGAGTGTCAGTATCTGTCCAGGGGGCCGCCTTCGCCACCGGTATTCCTTCAGATCTCTACGCATTTCACCGCTACACCTGAGAGTCTACCCCCCTCTACAGTACTCTAGTCTGCCAGCTTCAAATGATATTCCGAGGGTGATGCACCGGGCTTTCACATCTGACTTATCAACCACCTGCATGCGCTTACGCCCAGTAGTACTGATGACGACTCGCTACCCTCCGTATTACCACGCTGCTGGCACGGAGTTAGGCCGTGCTTCTTCTGTAGCTGACGTCGAATATGCAGCAATGACTACACTACTGCTCACGACTGAAGGCTTAGACGAAGTACTCTCACACCGCAGCTGCTCACGTGCCATGGCAATCTATGTGCTCGTAGAAGTTGACGGGTCTCAGTC
>106_16F
NNNNNNNNNGGTGAGCGTCNTCCNCNNNNGNNTAAACTACCNACTTCTTTTGCAGCCCACTCCCATGGTGTGACGGGNGGTGTGTACNAGGCCCGGGAACGTANTCNANGTAGCATTCTGATCTACGATTACTAGCGATTCCGACTTCATGGAGTCGAGTTGCAGACTCCAATCCGGNNNACGACGCACTTTTTGGGATTCGCTCACTATCGCTAGCTTGCTGCCCTCTGTATGCGCCATTGTAGCACGTGTGTAGCCCTACTCGTAAGGGCCATGATGACTTGACGTCGTCCCCACCTTCCTCCGGTTTATCACCGGCAGTCTCCCTGGAGTTCCCGACATGACTCGCTGGCAAACAAGGATAAGGGTTGCGCTCGTTGCGGGACTTAACCCAACATTTCACAACACGAGCTGACGACAGCCATGCAGCACCTGTCTCAGAGCTCCCGAAGGCACTCCCGCGTCTCCGCAGGATTCTCTGGATGTCAAGAGTAGGTAAGGTTCTTCGCGTTGCATCGAATTAAACCACATGCTCCACCGCTTGTGCGGGCCCCCGTCAATTCATTTGAGTTTTAATCTTGCGACCGTACTCCCCAGGCGGTCTACTTAACGCGTTAGCTCCGAAAGCCACGGCTCAAGGCCACAACCTCCAAGTAGACATCGTTTACGGCGTGGACTACCAGGGTATCTAATCCTGTTTGCTCCCCACGCTTTCGCATCTGAGTGTCAGTATCTGTCCAGGGGGCCGCCTTCGCCACCGGTATTCCTTCAGATCTCTACGCATTTCACCGCTACACCTGAAATTCTACCCCCCTCTACAGTACTCTAGTGAACCAGTTTCAAATGCGGTTCCGAGGTTGAGCCCCGGGCTTTCACATCTGACTTAATCCACCACCTGCATGCGCTTTACGCCCAGTAATTCCGATTAACGCTCGCACCCTCCGTATTACCGCGGCTGCTGGCACGGAGTTAGCCGGTGCTTCTTCTGTCGCTAACGTCAAATGATGCTGCTATTAACAACACCACCTTCCTCACGACTGAAAGTACTTTACAACCCGAAGGCCTTCTTCNNNNNNNGGCATGGCTGCATCAGGCTTGNGCCCATTNTGCANNTTCCCCACTGCTGCCTCCCGAANNNNNNNGGACCGNNNNNAATTCCNNNNNNGGCTNNNNNNTNNNNNNAAANNAGCTAGGGANNNNNGCCTTGGGNNNCCTTNNCNNNNCAATTNGTTATCCCCNTNGGGTNATNNGGNNNGGNNNGGCCNNNNNNCCCNNNTNTNNGNCC
>107_16F
NNNNNNNAGTGGTANCGTCCNCCCGAAGGNTAAACTACCTACTTCTTTTGCAGCCCACTCCCATGGTGTGACGGGCGGTGTGTACAAGGCCCGGGAACGTATTCACCGTGGCATTCTGATCCACGATTACTAGCGATTCCGACTTCATGGAGTCGAGTTGCAGACTCCAATCCGGACTACGACGCACTTTTTGGGATTCGCTCACTTTCGCAAGTTGGCCGCCCTCTGTATGCGCCATTGTAGCACGTGTGTAGCCCTACTCGTAAGGGCCATGATGACTTGACGTCGTCCCCACCTTCCTCCGGTTTATCACCGGCAGTCTCCCTGGAGTTCCCGACATTACTCGCTGGCAAACAAGGATAAGGGTTGCGCTCGTTGCGGGACTTAACCCAACATTTCACAACACGAGCTGACGACAGCCATGCAGCACCTGTCTCAGAGTTCCCGAAGGCACCAATCCATCTCTGGAAAGTTCTCTGGATGTCAAGAGTAGGTAAGGTTCTTCGCGTTGCATCGAATTAAACCACATGCTCCACCGCTTGTGCGGGCCCCCGTCAATTCATTTGAGTTTTAATCTTGCGACCGTACTCCCCAGGCGGTCTACTTAACGCGTTAGCTCCGAAAGCCACGGCTCAAGGCCACAACCTCCAAGTAGACATCGTTTACGGCGTGGACTACCAGGGTATCTAATCCTGTTTGCTCCCCACGCTTTCGCATCTGAGTGTCAGTATCTGTCCAGGGGGCCGCCTTCGCCACCGGTATTCCTTCAGATCTCTACGCATTTCACCGCTACACCTGAAATTCTACCCCCCTCTACAGTACTCTAGTCTGCCAGTTTCAAATGCTATTCCGAGGTTGAGCCCCGGGCTTTCACATCTGACTTAACAAACCACCTGCATGCGCTTTACGCCCAGTAATTCCGATTAACGCTCGCACCCTCCGTATTACCGCGGCTGCTGGCACGGAGTTAGCCGGTGCTTCTTCTGTCGCTAACGTCAAATAATGCAGCTATTAACTACNCTACCTTCCTCACGACTGAAAGTGCTTTACAACCCGAAGGCCTTCTTCNNNNNCGGCATGGCTGCATCAGGCTTNNNCCCATTGTGCAANNTTCCNACTGCTGCCNNCNGTAGGNNTNNGGACCGGNNNNANTTCCNGNNNGCTGAANNNCCNNNNNAANAGCTAGGGANNNNCCCTTGGTGAGCCNTACCNNNCAANNNNTTANCCNNNNNGGNATNNGGNNGNNNNGCCCNAGGNCCCNNNTTGGCCT
>108_16F
NNNNNNNANGTGGTAGCGTCCCCCCGAAGGTTAAACTACCTACTTCTTTTGCAGCCCACTCCCATGGTGTGACGGGCGGTGTGTACAAGGCCCGGGAACGTATTCACCGTGGCATTCTGATCCACGATTACTAGCGATTCCGACTTCATGGAGTCGAGTTGCAGACTCCAATCCGGACTACGACGCACTTTTTGGGATTCGCTCACTTTCGCAAGTTGGCCGCCCTCTGTATGCGCCATTGTAGCACGTGTGTAGCCCTACTCGTAAGGGCCATGATGACTTGACGTCGTCCCCACCTTCCTCCGGTTTATCACCGGCAGTCTCCCTGGAGTTCCCGACATTACTCGCTGGCAAACAAGGATAAGGGTTGCGCTCGTTGCGGGACTTAACCCAACATTTCACAACACGAGCTGACGACAGCCATGCAGCACCTGTCTCAGAGTTCCCGAAGGCACCAATCCATCTCTGGAAAGTTCTCTGGATGTCAAGAGTAGGTAAGGTTCTTCGCGTTGCATCGAATTAAACCACATGCTCCACCGCTTGTGCGGGCCCCCGTCAATTCATTTGAGTTTTAATCTTGCGACCGTACTCCCCAGGCGGTCTACTTAACGCGTTAGCTCCGAAAGCCACGGCTCAAGGCCACAACCTCCAAGTAGACATCGTTTACGGCGTGGACTACCAGGGTATCTAATCCTGTTTGCTCCCCACGCTTTCGCATCTGAGTGTCAGTATCTGTCCAGGGGGCCGCCTTCGCCACNGGTATTCCTTCAGATCTCTACGCATTTCACCGCTACACCTGAAATTCTACCCCCCTCTACAGTACTCTAGTCTGCCAGTTTCAAATGCTATTCCGAGGTTGAGCCCCGGGCTTTCACATCTGACTTAACAAACCACCTGCATGCGCTTTACGCCCAGTAATTCCGATTAACGCTCGCACCCTCCGTATTACCGCGGCTGCTGGCACGGAGTTAGCCGGTGCTTCTTCTGTCGCTAACGTCAAATAATGCAGCTATTAACTACACTACCTTCCTCACGACTGAAAGTGCTTTACAACCCGAAGGCCTTCTTCNNNNCGCGGCATGGCTGCATCAGGCTTGNNCCNATTNNGCAATNTTCCCACTGCTGCCNCCNGTAGGNNTCTGGACCGTGNNNCAGTTCCAGGNTGGCTGNNNATCCTCTNNAACAGCTAGGGANNNTNNCCTTGGTNNGCCTTNCNNNCCAACTGGNTATCCCCNTAGGGT
>109_16F
NNNNNNNNNNGGTAGCGTCCNCCCGAAGGTTAAACTACCTACTTCTTTTGCAGCCCACTCCCATGGTGTGACGGGCGGTGTGTACAAGGCCCGGGAACGTATTCACCGTGGCATTCTGATCCACGATTACTAGCGATTCCGACTTCATGGAGTCGAGTTGCAGACTCCAATCCGGACTACGACGCACTTTTTGGGATTCGCTCACTTTCGCAAGTTGGCCGCCCTCTGTATGCGCCATTGTAGCACGTGTGTAGCCCTACTCGTAAGGGCCATGATGACTTGACGTCGTCCCCACCTTCCTCCGGTTTATCACCGGCAGTCTCCCTGGAGTTCCCGACATTACTCGCTGGCAAACAAGGATAAGGGTTGCGCTCGTTGCGGGACTTAACCCAACATTTCACAACACGAGCTGACGACAGCCATGCAGCACCTGTCTCAGAGTTCCCGAAGGCACCAATCCATCTCTGGAAAGTTCTCTGGATGTCAAGAGTAGGTAAGGTTCTTCGCGTTGCATCGAATTAAACCACATGCTCCACCGCTTGTGCGGGCCCCCGTCAATTCATTTGAGTTTTAATCTTGCGACCGTACTCCCCAGGCGGTCTACTTAACGCGTTAGCTCCGAAAGCCACGGCTCAAGGCCACAACCTCCAAGTAGACATCGTTTACGGCGTGGACTACCAGGGTATCTAATCCTGTTTGCTCCCCACGCTTTCGCATCTGAGTGTCAGTATCTGTCCAGGGGGCCGCCTTCGCCACCGGTATTCCTTCAGATCTCTACGCATTTCACCGCTACACCTGAAATTCTACCCCCCTCTACAGTACTCTAGTCTGCCAGTTTCAAATGCTATTCCGAGGTTGAGCCCCGGGCTTTCACATCTGACTTAACAAACCACCTGCATGCGCTTTACGCCCAGTAATTCCGATTAACGCTCGCACCCTCCGTATTACCGCGGCTGCTGGCACGGAGTTAGCCGGTGCTTCTTCTGTCGCTAACGTCAAATAATGCAGCTATTAACTACACTACCTTCCTCACGACTGAAAGTGCTTTACAACCCGAAGGCCTTCTTCNNNACGCGGCATGGCTGCATCAGGCTTGCGCCCATTNNGCAATATTCCCCACTGCTGCCTCCCGTAGGANTCTGGACCGTGTNNCAGTTCCAGTNTGGCTGNNNNTCCTNNNAANCNNCTAGGGATNNNNGCCTTGNNNANCCTTACNNCCNA
>110_16F
NNNNNNNNNNNNGGNAGCGNNNNNCGAAGGTTAAACTACCTACTTCTTTTGCAGCCCACTCCCATGGTGTGACGGNCNNTNNGTACAAGGCCCGGGAACGTATTCACCGTGGCATTCTGATCCACGATTACTAGCGATTCCGACTTCATGGAGTCGAGTTGCAGACTCCAATCCGGACTACGACGCACTTTTTGGGATTCGCTCACTTTCGCAAGTTGGCCGCCCTCTGTATGCGCCATTGTAGCACGTGTGTAGCCCTACTCGTAAGGGCCATGATGACTTGACGTCGTCCCCACCTTCCTCCGGTTTATCACCGGCAGTCTCCCTGGAGTTCCCGACATTACTCGCTGGCAAACAAGGATAAGGGTTGCGCTCGTTGCGGGACTTAACCCAACATTTCACAACACGAGCTGACGACAGCCATGCAGCACCTGTCTCAGAGTTCCCGAAGGCACCAATCCATCTCTGGAAAGTTCTCTGGATGTCAAGAGTAGGTAAGGTTCTTCGCGTTGCATCGAATTAAACCACATGCTCCACCGCTTGTGCGGGCCCCCGTCAATTCATTTGAGTTTTAATCTTGCGACCGTACTCCCCAGGCGGTCTACTTAACGCGTTAGCTCCGAAAGCCACGGCTCAAGGCCACAACCTCCAAGTAGACATCGTTTACGGCGTGGACTACCAGGGTATCTAATCCTGTTTGCTCCCCACGCTTTCGCATCTGAGTGTCAGTATCTGTCCAGGGGGCCGCCTTCGCCACCGGTATTCCTTCAGATCTCTACGCATTTCACCGCTACACCTGAAATTCTACCCCCCTCTACAGTACTCTAGTCTGCCAGTTTCAAATGCTATTCCGAGGTTGAGCCCCGGGCTTTCACATCTGACTTAACAAACCACCTGCATGCGCTTTACGCCCAGTAATTCCGATTAACGCTCGCACCCTCCGTATTACCGCGGCTGCTGGCACGGAGTTAGCCGGTGCTTCTTCTGTCGCTAACGTCAAATAATGCAGCTATTAACTNNNCTACCTTCCTCANGACTGAAAGTGCTTTACAACCCGGAAGGCCTTCTTCNNNNNNNGNGGCATGGCTGCATCAGGCTTGNNCCNATTGGNCAANNTTCCCCNNTNNNNNGCCTCCNGNAGGNNNNNNGGACNGGNNNNNANNTCCNGNNNGNNTNAANNNNNNNNNCNAANNNNCNNGGNNNNNNNNCCTTGGGNNNCCCTTACNNNCNCNNANNNGCTATCCCCCTAGGNNNTTNNNGNCNGNANNGCCCANGNNCCCNNNNTGGCCCNAGNNNNNNNNNGGNTTNNNNNNNNTTNCAAGGNTNNCCCNNANNGGGGNNANTTTT
>111_16F
NNNNNNAGNGNNNNNNTCCCCCCGNNGGTTAAACTACANTACTTCTTTTGCAGCCCACTCCCATGGTGTGACGGGCGGTGTGTACAAGGCCCGGGAACGTATTCACCGTGGCATTCTGATCCACGATTACTAGCGATTCCGACTTCATGGAGTCGAGTTGCAGACTCCAATCCGGACTACGACGCACTTTTTGGGATTCGCTCACTCTCGCAAGTTGGCCGCCCTCTGTATGCGCCATTGTAGCACGTGTGTAGCCCTACTCGTAAGGGCCATGATGACTTGACGTCGTCCCCACCTTCCTCCGGTTTATCACCGGCAGTCTCCCTGGAGTTCCCGACATTACTCGCTGGCAAACAAGGATAAGGGTTGCGCTCGTTGCGGGACTTAACCCAACATTTCACAACACGAGCTGACGACAGCCATGCAGCACCTGTCTCAGAGTTCCCGAAGGCACCAATCCATCTCTGGAAAGTTCTCTGGATGTCAAGAGTAGGTAAGGTTCTTCGCGTTGCATCGAATTAAACCACATGCTCCACCGCTTGTGCGGGCCCCCGTCAATTCATTTGAGTTTTAATCTTGCGACCGTACTCCCCAGGCGGTCTACTTAACGCGTTAGCTCCGAAAGCCACGGCTCAAGGCCACAACCTCCAAGTAGACATCGTTTACGGCGTGGACTACCAGGGTATCTAATCCTGTTTGCTCCCCACGCTTTCGCATCTGAGTGTCAGTATCTGTCCAGGGGGCCGCCTTCGCCACCGGTATTCCTTCAGATCTCTACGCATTTCACCGCTACACCTGAAATTCTACCCCCCTCTACAGTACTCTAGTCTGCCAGTTTCAAATGCTATTCCGAGGTTGAGCCCCGGGCTTTCACATCTGACTTAACAAACCACCTGCATGCGCTTTACGCCCAGTAATTCCGATTAACGCTCGCACCCTCCGTATTACCGCGGCTGCTGGCACGGAGTTAGCCGGTGCTTCTTCTGTCGCTAACGTCAAACAAGCCGCTATTAACGACNCNNCCTTCCTCACGACTGAAAGTACTTTACAACCCGAAGGCCTTCTTCNNNNNNNGGNATGGCTNCNTNAGGCTTGNNGCCATTGGNCAANNTCCNNNNGCTGCCNCGGNNNNNNNGGACCGNNNNNANTTCCNNNNNGCNNAANNNCNNNNAANNNNNTTGGNNNNNNNNCTTGGGNNGCTTACNTNNNNNNNGGTNNNCCCCNNGGNNNNTCGGNNCGGAAGGCCNANNNNNCNNTTTTGGCCNNNNNNNNNTGGGNTTNNNNNNNNTNCCAANGTTNNNNCCNNNNGGNNAA
>112_16F
NNNNNNAGNNNTANGCNNCCCCCCGANGGTTAAACTACANTACTTCTTTTGCAGCCCACTCCCATGGTGTGACGGGCGGTGTGTACAAGGCCCGGGAACGTATTCACCGTGGCATTCTGATCCACGATTACTAGCGATTCCGACTTCATGGAGTCGAGTTGCAGACTCCAATCCGGACTACGACGCACTTTTTGGGATTCGCTCACTTTCGCAAGTTGGCCGCCCTCTGTATGCGCCATTGTAGCACGTGTGTAGCCCTACTCGTAAGGGCCATGATGACTTGACGTCGTCCCCACCTTCCTCCGGTTTATCACCGGCAGTCTCCCTGGAGTTCCCGACATTACTCGCTGGCAAACAAGGATAAGGGTTGCGCTCGTTGCGGGACTTAACCCAACATTTCACAACACGAGCTGACGACAGCCATGCAGCACCTGTCTCAGAGTTCCCGAAGGCACCAATCCATCTCTGGAAAGTTCTCTGGATGTCAAGAGTAGGTAAGGTTCTTCGCGTTGCATCGAATTAAACCACATGCTCCACCGCTTGTGCGGGCCCCCGTCAATTCATTTGAGTTTTAATCTTGCGACCGTACTCCCCAGGCGGTCTACTTAACGCGTTAGCTCCGAAAGCCACGGCTCAAGGCCACAACCTCCAAGTAGACATCGTTTACGGCGTGGACTACCAGGGTATCTAATCCTGTTTGCTCCCCACGCTTTCGCATCTGAGTGTCAGTATCTGTCCAGGGGGCCGCCTTCGCCACCGGTATTCCTTCAGATCTCTACGCATTTCACCGCTACACCTGAAATTCTACCCCCCTCTACAGTACTCTAGTCTGCCAGTTTCAAATGCTATTCCGAGGTTGAGCCCCGGGCTTTCACATCTGACTTAACAAACCACCTGCATGCGCTTTACGCCCAGTAATTCCGATTAACGCTCGCACCCTCCGTATTACCGCGGCTGCTGGCACGGAGTTAGCCGGTGCTTCTTCTGTCGCTAACGTCAAATAATGCAGCTATTAACTNNNCTACCTTCCTCACGACTGAAANNGCTTTACAACCCGAAGGCCTTCTTCNNNNNGNGGCATGGCTGCATCAGGCTTGNCCCNATTGTGCAANNTTCCCNNNGCTGCCNNCCGGAGGNNNNGGNACNGGNNNNNNANTTNCCGGGNNGGNCNNAANNNCNNNNNACNNNNAGGGANNNCCCCTTGGNNNNNCCTTANCTCNNNNNNNGTTNNCCCCNNNGGGNNNNTCCGGNNGGNNGGNCCGAAGGNNNCNNTTNGGNCCNNNNNNNTAATCGGNATTAANNCNNTTTNNCANNNNTTCCCCNNAANNGGNATTNNNNNNGGTNTNNNNANNNTTT
>113_16F
NNNNNNNNGNNGTANGCGTCCCCCCGNNGNTAAACTACCTACTTCTTTTGCAGCCCACTCCCATGGTGTGACGGGCGGTGTGTACAAGGCCCGGGAACGTATTCACCGTGGCATTCTGATCCACGATTACTAGCGATTCCGACTTCATGGAGTCGAGTTGCAGACTCCAATCCGGACTACGACGCACTTTTTGGGATTCGCTCACTTTCGCAAGTTGGCCGCCCTCTGTATGCGCCATTGTAGCACGTGTGTAGCCCTACTCGTAAGGGCCATGATGACTTGACGTCGTCCCCACCTTCCTCCGGTTTATCACCGGCAGTCTCCCTGGAGTTCCCGACATTACTCGCTGGCAAACAAGGATAAGGGTTGCGCTCGTTGCGGGACTTAACCCAACATTTCACAACACGAGCTGACGACAGCCATGCAGCACCTGTCTCAGAGTTCCCGAAGGCACCAATCCATCTCTGGAAAGTTCTCTGGATGTCAAGAGTAGGTAAGGTTCTTCGCGTTGCATCGAATTAAACCACATGCTCCACCGCTTGTGCGGGCCCCCGTCAATTCATTTGAGTTTTAATCTTGCGACCGTACTCCCCAGGCGGTCTACTTAACGCGTTAGCTCCGAAAGCCACGGCTCAAGGCCACAACCTCCAAGTAGACATCGTTTACGGCGTGGACTACCAGGGTATCTAATCCTGTTTGCTCCCCACGCTTTCGCATCTGAGTGTCAGTATCTGTCCAGGGGGCCGCCTTCGCCACCGGTATTCCTTCAGATCTCTACGCATTTCACCGCTACACCTGAAATTCTACCCCCCTCTACAGTACTCTAGTCTGCCAGTTTCAAATGCTATTCCGAGGTTGAGCCCCGGGCTTTCACATCTGACTTAACAAACCACCTGCATGCGCTTTACGCCCAGTAATTCCGATTAACGCTCGCACCCTCCGTATTACCGCGGCTGCTGGCACGGAGTTAGCCGGTGCTTCTTCTGTCGCTAACGTCAAANNTGCAGCTATAAACTACANNACCTTCCTCACGACTGAAAGTGCTTTACAACCNGAAGCCTTCTTCNNNNNNCGGCATGGCTGCTTCAGGCTTNNNCCCATTGGGCANNNTCCCNNNNGNNGCCTCCGNNNNNNNNGGACGGTNNNNAGTTCCGNNNGGCNAANNNNCCNTCCAANCAGCCAGGGNNNCCCCCCNNNGNNNNCCTNNNNNNNNNNNNNNTNNNCCCNNNNNGGNNTTCGGGNNGGNAGNCCNAANGNNCCNTTTTTGGCCAANNNNNTNNGGAANTNNAANCNNNNNNNNNNNNNCCCNNNNNNNNNNNNNNNNNNTGCTNNNNNNGNNNNAAANA
>114_16F
NNNNNNGNGNNNNCGNCCCCCCGANGNTAAACTACCTACTTCTTTTGCAGCCCACTCCCATGGTGTGACGGGCGGTGTGTACAAGGCCCGGGAACGTATTCACCGTGGCATTCTGATCCACGATTACTAGCGATTCCGACTTCATGGAGTCGAGTTGCAGACTCCAATCCGGACTACGACGCACTTTTTGGGATTCGCTCACTTTCGCAAGTTGGCCGCCCTCTGTATGCGCCATTGTAGCACGTGTGTAGCCCTACTCGTAAGGGCCATGATGACTTGACGTCGTCCCCACCTTCCTCCGGTTTATCACCGGCAGTCTCCCTGGAGTTCCCGACATTACTCGCTGGCAAACAAGGATAAGGGTTGCGCTCGTTGCGGGACTTAACCCAACATTTCACAACACGAGCTGACGACAGCCATGCAGCACCTGTCTCAGAGTTCCCGAAGGCACCAATCCATCTCTGGAAAGTTCTCTGGATGTCAAGAGTAGGTAAGGTTCTTCGCGTTGCATCGAATTAAACCACATGCTCCACCGCTTGTGCGGGCCCCCGTCAATTCATTTGAGTTTTAATCTTGCGACCGTACTCCCCAGGCGGTCTACTTAACGCGTTAGCTCCGAAAGCCACGGCTCAAGGCCACAACCTCCAAGTAGACATCGTTTACGGCGTGGACTACCAGGGTATCTAATCCTGTTTGCTCCCCACGCTTTCGCATCTGAGTGTCAGTATCTGTCCAGGGGGCCGCCTTCGCCACCGGTATTCCTTCAGATCTCTACGCATTTCACCGCTACACCTGAAATTCTACCCCCCTCTACAGTACTCTAGTCTGCCAGTTTCAAATGCTATTCCGAGGTTGAGCCCCGGGCTTTCACATCTGACTTAACAAACCACCTGCATGCGCTTTACGCCCAGTAATTCCGATTAACGCTCGCACCCTCCGTATTACCGCGGCTGCTGGCACGGAGTTAGCCGGTGCTTCTTCTGTCGCTAACGTCAAATANGCAGCTATTAACNNNNNNACCTTCCTCACGACTGAAANNGCTTTACAACCCGAAGGCCTTCTTCNNNNNNNGGCATGGCTGCTTNNGGCTTGNNCCCATTGGGCAAANTTCCCAATGNNGCCNNCGNANNATNNGNNCCNNNNNNANTNCNNGNNNNNGCNNAANNNNNNNCAAANNNNNNGGNNNCCNNCNTNGGGNNNCCTNNNNNNNNANNNNTNNNCCCCNAGGGNNNNNNGNNNNNNAAGGNNCANNGNTNNCNNNTTTNGCCNNNNNNNNTANGNNNNNNNTNNCNTNCTTNCNAANNNNNCCNNNNNNNNATTNNNNGGGTNNNNNNNNNNNNNGNNNNNNAA
>115_16F
GGGCCAAGTACGAGCGCTGCCCGAAGGTTAACTATCTACTTCTTTTGCGCCCACTCCCATGGTGTGACGGGCGGTGGGTACAAGGCCCGGGAACGTATTCACCGTGGCATTCTGATCCACGATCACCAGCGATTCCGACTTCATGGAGTCGAGTTGCAGACTCCAATCCGGACTACGACGCACTTTTTGGGATTCGCTCACTTTCGCAAGTTGGCCGCCCTCTGTATGCGCCATTGTAGCACGTGCGTAGCCCTACTCGTAAGGTCCATGATGACTTGACGTCGACCCCACCTTCCTCCGGTTTATCACCGGTCGTCTCCCTGGAGTTCCAGACATTACTCGCTGGCAAACAAGGATAAAGGTTGCGCTCGTTGCGGGACTTAACCCAACATTTCACAACACGAGCTGACAACCGCCATGCAGCAGCTGTCTCAGAGTTCCCGAAGGCACCAATCCATCTATGGAAAATCTCTCTGGATGTCAAGAGTAGGTAAGGTTCTTCGCGTTGCATCGAATTAAACCACATGCTCCACCGCTTGTGCGGGCCCCCGTCAATTCATTTGAGTTTTAATCTTGCGACCGTACTCCCCAGGCGGTCTACTTAACGCGTTAGCTCCGAAAGCCACGGCTCAAGGCCACAACCTCCAAGTAGACATCGTTTACGGCGTGGACTACCAGGGTATCTAATCCTGTTTGCTCCCCACGCTTTCGCATCTGAGTGTCAGTATCTGTCCAGGGGGCCGCCTTCGCCACCGGTATTCCTTCAGATCTCTACGCATTTCACCGCTACACCTGAAATTCTACCCCCCTCTACAGTACTCTAGTCTGCCAGTTTCAAATGCTATTCCGAGGTTGAGCCCCGGGCTTTCACATCTGACTTAACAAACCACCTGCATGCGCTTTACGCCCAGTATTCCGATACGCTCGCACCCTCCGTATTACCGCGCTGCTGCACGAGTAGCGTGCTTCTTCTGTCGCTACGTCAACGATGCCGCTATACGACACGCTTCTCACGACTGGAAAGTACTTTACACCGGAGCTCTCATAACGCGCATGGCTGCATCAGCCTGGCCATTGGCAATTCCAATGCTGCCTCCGTAGGACTTGGACGTTTCTCAGTTTCCAGGGTGGGTC
>116_16F
NNNNNNGNGNNNNGCNTCCCCCCGAANNTAAACTACCTACTTCTTTTGCAGCCCACTCCCATGGTGTGACGGGCGGTGTGTACAAGGCCCGGGAACGTATTCACCGTGGCATTCTGATCCACGATTACTAGCGATTCCGACTTCATGGAGTCGAGTTGCAGACTCCAATCCGGACTACGACGCACTTTTTGGGATTCGCTCACTTTCGCAAGTTGGCCGCCCTCTGTATGCGCCATTGTAGCACGTGTGTAGCCCTACTCGTAAGGGCCATGATGACTTGACGTCGTCCCCACCTTCCTCCGGTTTATCACCGGCAGTCTCCCTGGAGTTCCCGACATTACTCGCTGGCAAACAAGGATAAGGGTTGCGCTCGTTGCGGGACTTAACCCAACATTTCACAACACGAGCTGACGACAGCCATGCAGCACCTGTCTCAGAGTTCCCGAAGGCACCAATCCATCTCTGGAAAGTTCTCTGGATGTCAAGAGTAGGTAAGGTTCTTCGCGTTGCATCGAATTAAACCACATGCTCCACCGCTTGTGCGGGCCCCCGTCAATTCATTTGAGTTTTAATCTTGCGACCGTACTCCCCAGGCGGTCTACTTAACGCGTTAGCTCCGAAAGCCACGGCTCAAGGCCACAACCTCCAAGTAGACATCGTTTACGGCGTGGACTACCAGGGTATCTAATCCTGTTTGCTCCCCACGCTTTCGCATCTGAGTGTCAGTATCTGTCCAGGGGGCCGCCTTCGCCACCGGTATTCCTTCAGATCTCTACGCATTTCACCGCTACACCTGAAATTCTACCCCCCTCTACAGTACTCTAGTCTGCCAGTTTCAAATGCTATTCCGAGGTTGAGCCCCGGGCTTTCACATCTGACTTAACAAACCACCTGCATGCGCTTTACGCCCAGTAATTCCGATTAACGCTCGCACCCTCCGTATTACCGCGGCTGCTGGCACGGAGTTAGCCGGTGCTTCTTCTGTCGCTAACGTCAAATAATGCAGCTATTAACTNCACTACCTTCCTCACGACTGAAAGTGCTTTACAACCCGAAGGCCTTCTTCNNNNNNCGGCATGGCTGCTTNNGGTTGGNGCCATTGTGCAANNTCCNNNTGCTGCCTCCGNNGGANNNGGACCGGNNNNCANTTCCGNNNGGCNAANNNNCCTCNANNCNNNTGGGGNNNNNCCCTNGGGNNGCCTTNCCNNNNNNANNGGTNNNCCCCCNNNGGNTTTNNGGNNNNNNNNGCNNNNNNTCNCNNTTTTTGNNNNNNNNNNGGNNNNNTTNNNNCTTNCCNNANNNTCCNNA
>117_16F
NNNNNNNGNGGNNNGCGTCCCCCCGANGNTANACTACCTACTTCTTTTGCAGCCCACTCCCATGGTGTGACGGGCGGTGTGTACAAGGCCCGGGAACGTATTCACCGTGGCATTCTGATCCACGANTACTAGCGATTCCGACTTCATGGAGTCGAGTTGCAGACTCCAATCCGGACTACGACGCACTTTTTGGGATTCGCTCACTTTCGCAAGTTGGCCGCCCTCTGTATGCGCCATTGTAGCACGTGTGTAGCCCTACTCGTAAGGGCCATGATGACTTGACGTCGTCCCCACCTTCCTCCGGTTTATCACCGGCAGTCTCCCTGGAGTTCCCGACATTACTCGCTGGCAAACAAGGATAAGGGTTGCGCTCGTTGCGGGACTTAACCCAACATTTCACAACACGAGCTGACGACAGCCATGCAGCACCTGTCTCAGAGTTCCCGAAGGCACCAATCCATCTCTGGAAAGTTCTCTGGATGTCAAGAGTAGGTAAGGTTCTTCGCGTTGCATCGAATTAAACCACATGCTCCACCGCTTGTGCGGGCCCCCGTCAATTCATTTGAGTTTTAATCTTGCGACCGTACTCCCCAGGCGGTCTACTTAACGCGTTAGCTCCGAAAGCCACGGCTCAAGGCCACAACCTCCAAGTAGACATCGTTTACGGCGTGGACTACCAGGGTATCTAATCCTGTTTGCTCCCCACGCTTTCGCATCTGAGTGTCAGTATCTGTCCAGGGGGCCGCCTTCGCCACCGGTATTCCTTCAGATCTCTACGCATTTCACCGCTACACCTGAAATTCTACCCCCCTCTACAGTACTCTAGTCTGCCAGTTTCAAATGCTATTCCGAGGTTGAGCCCCGGGCTTTCACATCTGACTTAACAAACCACCTGCATGCGCTTTACGCCCAGTAATTCCGATTAACGCTCGCACCCTCCGTATTACCGCGGCTGCTGGCACGGAGTTAGCCGGTGCTTCTTCTGTCGCTNACGTCAAANNNTGNAGCTATAAANNCACTACCTTCCTCACGACTGAANTGCTTTACAACCGAAGGCNTNCNTNNNNNNNNGGCATGGCTGCNTCAGNTTNGNCCCATTGNGCANNNTCCCACTGCTGCCTCCGNAGGANNNGGACGGNNNNAGTTCCNGNGGNCTAANNNNCCNNCAANNCNNNNGGGATNNNNNCNTTNNGGNNNNNNCCTNNNNNNNNNAAANNTANNCCCNNNGGNNNTTCCGGNNNGNNGGCCNNNNNCCNTTTTNNGCNNNNNNTTAANGNNTTATNCNTNNNNCNNNNNNNNCNNANNNNGNNTTCNT
>118_16F
NNNNNNNNGTGGTAAGCGTCCCCCCGAAGGTTNAACTACCTACTTCTTTTGCAGCCCACTCCCATGGTGTGACGGGCGGTGTGTACAAGGCCCGGGAACGTATTCACCGTGGCATTCTGATCCACGATTACTAGCGATTCCGACTTCATGGAGTCGAGTTGCAGACTCCAATCCGGACTACGACGCACTTTTTGGGATTCGCTCACTTTCGCAAGTTGGCCGCCCTCTGTATGCGCCATTGTAGCACGTGTGTAGCCCTACTCGTAAGGGCCATGATGACTTGACGTCGTCCCCACCTTCCTCCGGTTTATCACCGGCAGTCTCCCTGGAGTTCCCGACATTACTCGCTGGCAAACAAGGATAAGGGTTGCGCTCGTTGCGGGACTTAACCCAACATTTCACAACACGAGCTGACGACAGCCATGCAGCACCTGTCTCAGAGTTCCCGAAGGCACCAATCCATCTCTGGAAAGTTCTCTGGATGTCAAGAGTAGGTAAGGTTCTTCGCGTTGCATCGAATTAAACCACATGCTCCACCGCTTGTGCGGGCCCCCGTCAATTCATTTGAGTTTTAATCTTGCGACCGTACTCCCCAGGCGGTCTACTTAACGCGTTAGCTCCGAAAGCCACGGCTCAAGGCCACAACCTCCAAGTAGACATCGTTTACGGCGTGGACTACCAGGGTATCTAATCCTGTTTGCTCCCCACGCTTTCGCATCTGAGTGTCAGTATCTGTCCAGGGGGCCGCCTTCGCCACCGGTATTCCTTCAGATCTCTACGCATTTCACCGCTACACCTGAAATTCTACCCCCCTCTACAGTACTCTAGTCTGCCAGTTTCAAATGCTATTCCGAGGTTGAGCCCCGGGCTTTCACATCTGACTTAACAAACCACCTGCATGCGCTTTACGCCCAGTAATTCCGATTAACGCTCGCACCCTCCGTATTACCGCGGCTGCTGGCACGGAGTTAGCCGGTGCTTCTTCTGTCGCTAACGTCAAATAATGCAGCTATTAACTACACTACCTTCCTCACGACTGAAAGTGCTTTACAACCCGAAGGCCTTCTTCNNNACGCGGCATGGCTGCATCAGGCTTNNNCCNATTNTGCANNNTCCCACTGCTGCCTCCNGNAGNNNTCTGGACCGTNNNNCAGTTCCANNNGGCTGNNNATNNNNNNAANNNCTAGGGATNNNNNCCTTGGGNNNCCTTACCTCCNANNNGNNNNNCCNNCCTAGGNNNCCGGNNNGNNNNCCNNNAGGNCCCNNTTTGGCCNNNNNNNNGGGGNNTAANCCNNNTTNNNNAGGNTNNCCC
>119_16F
NNNNNNNNGNGGTANCGTCCTCCCGAAGGTTAAACTACCTACTTCTTTTGCAGCCCACTCCCATGGTGTGACGGGCGGTGTGTACAAGGCCCGGGAACGTATTCACCGTGGCATTCTGATCCACGATTACTAGCGATTCCGACTTCATGGAGTCGAGTTGCAGACTCCAATCCGGACTACGACGCACTTTTTGGGATTCGCTCACTATCGCTAGCTTGCTGCCCTCTGTATGCGCCATTGTAGCACGTGTGTAGCCCTACTCGTAAGGGCCATGATGACTTGACGTCGTCCCCACCTTCCTCCGGTTTATCACCGGCAGTCTCCCTGGAGTTCCCGACATTACTCGCTGGCAAACAAGGATAAGGGTTGCGCTCGTTGCGGGACTTAACCCAACATTTCACAACACGAGCTGACGACAGCCATGCAGCACCTGTCTCAGAGTTCCCGAAGGCACCAATCCATCTCTGGAAAGTTCTCTGGATGTCAAGAGTAGGTAAGGTTCTTCGCGTTGCATCGAATTAAACCACATGCTCCACCGCTTGTGCGGGCCCCCGTCAATTCATTTGAGTTTTAATCTTGCGACCGTACTCCCCAGGCGGTCTACTTAACGCGTTAGCTCCGAAAGCCACGGCTCAAGGCCACAACCTCCAAGTAGACATCGTTTACGGCGTGGACTACCAGGGTATCTAATCCTGTTTGCTCCCCACGCTTTCGCATCTGAGTGTCAGTATCTGTCCAGGGGGCCGCCTTCGCCACCGGTATTCCTTCAGATCTCTACGCATTTCACCGCTACACCTGAAATTCTACCCCCCTCTACAGTACTCTAGTCTGCCAGTTTCAAATGCTATTCCGAGGTTGAGCCCCGGGCTTTCACATCTGACTTAACAAACCACCTGCATGCGCTTTACGCCCAGTAATTCCGATTAACGCTCGCACCCTCCGTATTACCGCGGCTGCTGGCACGGAGTTAGCCGGTGCTTCTTCTGTCGCTAACGTCAAATGATNNTGCTATTAACNNNNCNACCTTCCTCACGACTGAAANNGCTTTANAACCCGAAGGCCTTCTTCNNNNNNCGGCATGGCTGCNTCAGGCTTGNCCCNATTGTGCAANNTTCCCNNNGCTGCNNCCNANGGNNNNGGNACNGNNNNANTTCCGNNNNNGCNNANNNCCNTCCAANCNNNTAGGGATNNNCCCTTGGGNAACTTNACCTCCNNNNNNNNNNTCCNNNNNNNGGNNTCCGGACNNGGNGNCCCAAGNTCCNNNTTTGGCC
>120_16F
NNNNNNNGNGNNAANCGTCCTCCCGAAGGTTAAACTACCTACTTCTTTTGCAGCCCACTCCCATGGTGTGACGGGCGGTGTGTACAAGGCCCGGGAACGTATTCACCGTGGCATTCTGATCCACGATTACTAGCGATTCCGACTTCATGGAGTCGAGTTGCAGACTCCAATCCGGACTACGACGCACTTTTTGGGATTCGCTCACTATCGCTAGCTTGCTGCCCTCTGTATGCGCCATTGTAGCACGTGTGTAGCCCTACTCGTAAGGGCCATGATGACTTGACGTCGTCCCCACCTTCCTCCGGTTTATCACCGGCAGTCTCCCTGGAGTTCCCGACATTACTCGCTGGCAAACAAGGATAAGGGTTGCGCTCGTTGCGGGACTTAACCCAACATTTCACAACACGAGCTGACGACAGCCATGCAGCACCTGTCTCAGAGTTCCCGAAGGCACCAATCCATCTCTGGAAAGTTCTCTGGATGTCAAGAGTAGGTAAGGTTCTTCGCGTTGCATCGAATTAAACCACATGCTCCACCGCTTGTGCGGGCCCCCGTCAATTCATTTGAGTTTTAATCTTGCGACCGTACTCCCCAGGCGGTCTACTTAACGCGTTAGCTCCGAAAGCCACGGCTCAAGGCCACAACCTCCAAGTAGACATCGTTTACGGCGTGGACTACCAGGGTATCTAATCCTGTTTGCTCCCCACGCTTTCGCATCTGAGTGTCAGTATCTGTCCAGGGGGCCGCCTTCGCCACCGGTATTCCTTCAGATCTCTACGCATTTCACCGCTACACCTGAAATTCTACCCCCCTCTACAGTACTCTAGTCTGCCAGTTTCAAATGCTATTCCGAGGTTGAGCCCCGGGCTTTCACATCTGACTTAACAAACCACCTGCATGCGCTTTACGCCCAGTAATTCCGATTAACGCTCGCACCCTCCGNATTACCGCGGCTGCTGGCACGGAGTTAGCCGGTGCTTCTTCTGTCGCTAACGTCAATAATGCAGCTNTACNNNNCCACCTTCCTCNNGACTGAAAGTGCTTTACAACCCGAAGGCCTTCTTCNNNACNNGGCATGGCTGCTTCAGGTTGNNCCCATTGGGCAANNTCCNNNTGCTGCCTCCGNAGGANNGGACGGGNNNNANTTCCAGNGNNNNANCNNCCNCNNAANNNNNGGNANNNNNNNNNGGGNGNNNNNCNNACCACTNNCNAATCGCTGGG
>121_16F
NNNNNNNGNNNNNNGCGTCCTCCCGNNGNTAAACTACCTACTTCTTTTGCAGCCCACTCCCATGGTGTGACGGGCGGTGTGTACAAGGCCCGGGAACGTATTCACCGTGGCATTCTGATCCACGATTACTAGCGATTCCGACTTCATGGAGTCGAGTTGCAGACTCCAATCCGGACTACGACGCACTTTTTGGGATTCGCTCACTATCGCTAGCTTGCTGCCCTCTGTATGCGCCATTGTAGCACGTGTGTAGCCCTACTCGTAAGGGCCATGATGACTTGACGTCGTCCCCACCTTCCTCCGGTTTATCACCGGCAGTCTCCCTGGAGTTCCCGACATTACTCGCTGGCNAACAAGGATAAGGGTTGCGCTCGTTGCGGGACTTAACCCAACATTTCACAACACGAGCTGACGACAGCCATGCAGCANCTGTCTCAGAGTTCCCGAAGGCACCAATCCATCTCTGNAAAGTTCTCTGGATGTCAAGAGTAGGTAAGGTTCTTCGCGTTGCATCGAATTAAACCACATGCTCCACCGCTTGTGCGGGCCCCCGTCAATTCATTTGAGTTTTAATCTTGCGACCGTACTCCCCAGGCGGTCTACTTAACGCGTTAGCTCCGAAAGCCACGGCTCAAGGCCACAACCTCCAAGTAGACATCGTTTACGGCGTGGACTACCAGGGTATCTAATCCTGTTTGCTCCCCACGCTTTCGCATCTGAGTGTCAGTATCTGTCCAGGGGGCCGCCTTCGCCACCGGTATTCCTTCAGATCTCTACGCATTTCACCGCTACACCTGAAATTCTACCCCCCTCTACAGTACTCTAGTCTGCCAGTTTCAAATGCTATTCCGAGGTTGAGCCCCGGGCTTTCACATCTGACTTAACAAACCACCTGCATGCGCTTTACGCCCAGTAATTCCGATTAACGCTCGCACCCTCCGTATTACCGCGGCTGCTGGCACGNAGTTAGCCGGTGCTTCTTCTGTCGCTAACGTCAAATGATNNTGCTATAAACACTACCACCTTCCTCACGACTGAAAGTGCTTTACAACCGGAGGCCTTCTTNNNNACNNGGNATGGCTGCATCAGGTTGGCCCNATTGGGCAANNTCCCACTGCTGCCTCCGNAGAANNNGAACGNNNNNNANTTCNGNNGGNCTAACNNCCNNNAACAACTAGGATCNNNCCCTGGG
>122_16F
NNNNNAGNGGTGAGCGTCCTCCCCGANGGTTAAACTACCCACTTCTTTTGCAGCCCACTCCCATGGTGTGACGGGCGGTGTGTACAAGGCCCGGGAACGTATTCACCGTGACATTCTGATTCACGATTACTAGCGATTCCGACTTCATGGAGTCGAGTTGCAGACTCCAATCCGGACTACGACGCACTTTTTGGGATTCGCTCACTATCGCTAGCTTGCTGCCCTCTGTATGCGCCATTGTAGCACGTGTGTAGCCCTACTCGTAAGGGCCATGATGACTTGACGTCGTCCCCACCTTCCTCCGGTTTATCACCGGCAGTCTCCCTGGAGTTCCCGACATTACTCGCTGGCAAACAAGGATAAGGGTTGCGCTCGTTGCGGGACTTAACCCAACATTTCACAACACGAGCTGACGACAGCCATGCAGCACCTGTCTCAGAGCTCCCGAAGGCACACCTGCGTCTCCGCTGGCTTCTCTGGATGTCAAGAGTAGGTAAGGTTCTTCGCGTTGCATCGAATTAAACCACATGCTCCACCGCTTGTGCGGGCCCCCGTCAATTCATTTGAGTTTTAATCTTGCGACCGTACTCCCCAGGCGGTCTACTTAACGCGTTAGCTCCGAAAGCCACGGCTCAAGGCCACAACCTCCAAGTAGACATCGTTTACGGCGTGGACTACCAGGGTATCTAATCCTGTTTGCTCCCCACGCTTTCGCATCTGAGTGTCAGTATCTGTCCAGGGGGCCGCCTTCGCCACTGGTATTCCTTCAGATCTCTACGCATTTCACCGCTACACCTGAAATTCTACCCCCCTCTACAGTACTCTAGTTCACCAGTTTCAAATGCAGTTCCGAGGTTGAGCCCCGGGCTTTCACATCTGACTTAATGAACCACCTGCATGCGCTTTACGCCCAGTAATTCCGATTAACGCTCGCACCCTCCGTATTACCGCGGCTGCTGGCACGGAGTTAGCCGGNGCTTCTTCTGTTGCTAACGTCNNNNNNNNNNGCTATTAANNCTACCCCCTTCCTNNNAACTGAAAGTACTTTANNACCCGAAGGCCTTCTTCNNNNNNNGGCATGGCTGCTTCAGGCTTNCNCCATTGTGCAANNTTCCCNNNNNNNNCCTCCGGNNNGAANNGGNACGGNNNNNAATTCCGGNNNGCNANNNNNCNNNCAANNNNNNGGGGANNNNNCCTTGGGNNNCCTTNNNNNCCNNNNNNGGNAACCCCNNNGGGGTTTTNGGNNNNGAGGNCCANNNGNNCCCNNTNTGGCCNNNNGNNNGGNNNNNNNNNNNTTNNNNNNNNNNCCCCNAANGANNTTTTCNGGG
>123_16F
NNNNNNNAGNGGTNNNCGTCCTCCCGANGNTAAACTACCTACTTCTTTTGCAGCCCACTCCCATGGTGTGACGGGCGGTGTGTACAAGGCCCGGGAACGTATTCACCGTGGCATTCTGATCCACGATTACTAGCGATTCCGACTTCATGGAGTCGAGTTGCAGACTCCAATCCGGACTACGACGCANTTTTTGGGATTCGCTCACTATCGCTAGCTTGCTGCCCTCTGTATGCGCCATTGTAGCACGTGTGTAGCCCTACTCGTAAGGGCCATGATGACTTGACGTCGTCCCCACCTTCCTCCGGTTTATCACCGGCAGTCTCCCTGGAGTTCCCGACATTACTCGCTGGCAAACAAGGATAAGGGTTGCGCTCGTTGCGGGACTTAACCCAACATTTCACAACACGAGCTGACGACAGCCATGCAGCACCTGTCTCAGAGTTCCCGAAGGCACCAATCCATCTCTGGAAAGTTCTCTGGATGTCAAGAGTAGGTAAGGTTCTTCGCGTTGCATCGAATTAAACCACATGCTCCACCGCTTGTGCGGGCCCCCGTCAATTCATTTGAGTTTTAATCTTGCGACCGTACTCCCCAGGCGGTCTACTTAACGCGTTAGCTCCGAAAGCCACGGCTCAAGGCCACAACCTCCAAGTAGACATCGTTTACGGCGTGGACTACCAGGGTATCTAATCCTGTTTGCTCCCCACGCTTTCGCATCTGAGTGTCAGTATCTGTCCAGGGGGCCGCCTTCGCCACCGGTATTCCTTCAGATCTCTACGCATTTCACCGCTACACCTGAAATTCTACCCCCCTCTACAGTACTCTAGTCTGCCAGTTTCAAATGCTATTCCGAGGTTGAGCCCCGGGCTTTCACATCTGACTTAACAAACCACCTGCATGCGCTTTACGCCCAGTAATTCCGATTAACGCTCGCACCCTCCGTATTACCGCGGCTGCTGGCACGGAGTTAGCCGGTGCTTCTTCTGTCGCTAACGTCAATAATGCAGCTNTTAACTANNCNACCTTCCTCACGACTGAAANNGCTTTACAACCCGAANGNCCTTCTTCNNNNNGNGGCATGGCTGCTNNNGGNTNNNCCATTGGNCANNNTCCCNNNGNGNCCTCCGGNNGNNNNNGGACGGNNNNANNTTCCGNNNGGCTTAANNNCCNNCCAANNNNNGGNNNNNNNCCCTTGGGNANCCTTNCCCNNANNGGTTATCCCNCNGGGGNNNTNGGGNNNNNAGGNNCCAAGNNCCCNNTTTTGNNNNNNNNANAANTGANTTAANNNGTTCNNNNNNNNNNCCCCNNNNNNNNNNNNA
>124_16F
NNNNNNNGNGGTANCGTCCTCCCGAAGGTTAAACTACCTACTTCTTTTGCAGCCCACTCCCATGGTGTGACGGGCGGTGTGTACAAGGCCCGGGAACGTATTCACCGTGGCATTCTGATCCACGATTACTAGCGATTCCGACTTCATGGAGTCGAGTTGCAGACTCCAATCCGGACTACGACGCACTTTTTGGGATTCGCTCACTATCGCTAGCTTGCTGCCCTCTGTATGCGCCATTGTAGCACGTGTGTAGCCCTACTCGTAAGGGCCATGATGACTTGACGTCGTCCCCACCTTCCTCCGGTTTATCACCGGCAGTCTCCCTGGAGTTCCCGACATTACTCGCTGGCAAACAAGGATAAGGGTTGCGCTCGTTGCGGGACTTAACCCAACATTTCACAACACGAGCTGACGACAGCCATGCAGCACCTGTCTCAGAGTTCCCGAAGGCACCAATCCATCTCTGNAAAGTTCTCTGGATGTCAAGAGTAGGTAAGGTTCTTCGCGTTGCATCGAATTAAACCACATGCTCCACCGCTTGTGCGGGCCCCCGTCAATTCATTTGAGTTTTAATCTTGCGACCGTACTCCCCAGGCGGTCTACTTAACGCGTTAGCTCCGAAAGCCACGGCTCAAGGCCACAACCTCCAAGTAGACATCGTTTACGGCGTGGACTACCAGGGTATCTAATCCTGTTTGCTCCCCACGCTTTCGCATCTGAGTGTCAGTATCTGTCCAGGGGGCCGCCTTCGCCACCGGTATTCCTTCAGATCTCTACGCATTTCACCGCTACACCTGAAATTCTACCCCCCTCTACAGTACTCTAGTCTGCCAGTTTCAAATGCTATTCCGAGGTTGAGCCCCGGGCTTTCACATCTGACTTAACAAACCACCTGCATGCGCTTTACGCCCAGTAATTCCGATTAACGCTCGCACCCTCCGTATTACCGCGGCTGCTGGCACGGAGTTAGCCGGTGCTTCTTCTGTCGCTAACGTCAAATANTGCAGCTNTTAACNNNNCCACCTTCCTCACGACTGAAANNNCTTTACAACCCGAANCCTTCTTCNNNNNNCGGCATGGCTGCTTNAGGCTNNNNCCATTGGGCAANNTCCNNATGCTGCCTCCGGNNNNNNNGGACCGNNNNNATTCCNNNNNGCNAANNNCCNNNNAANCANNAGGNANNNNNCNNNGGNNACCTTNNNNNNNANNNNNCCCNNNGGNNNNNNGGGNNNNNNNNGNCCAANNNCCCNNTTTGGCCNNNNNNNNNCNAATNNACCGTNNNNAAGGNNNCCCNNNAANNNNNNTTCCGTNNTTCCNNNNNCNNNNNNNNNNNNTTNNTNCNNAA
>125_16F
NNNNNAGNGGTAAGCGTCCTCCCGANGGTTAAACTACCTACTTCTTTTGCAGCCCACTCCCATGGTGTGACGGGCGGTGTGTACAAGGCCCGGGAACGTATTCACCGTGGCATTCTGATCCACGATTACTAGCGATTCCGACTTCATGGAGTCGAGTTGCAGACTCCAATCCGGACTACGACGCACTTTTTGGGATTCGCTCACTATCGCTAGCTTGCTGCCCTCTGTATGCGCCATTGTAGCACGTGTGTAGCCCTACTCGTAAGGGCCATGATGACTTGACGTCGTCCCCACCTTCCTCCGGTTTATCACCGGCAGTCTCCCTGGAGTTCCCGACATTACTCGCTGGCAAACAAGGATAAGGGTTGCGCTCGTTGCGGGACTTAACCCAACATTTCACAACACGAGCTGACGACAGCCATGCAGCACCTGTCTCAGAGTTCCCGAAGGCACCAATCCATCTCTGGAAAGTTCTCTGGATGTCAAGAGTAGGTAAGGTTCTTCGCGTTGCATCGAATTAAACCACATGCTCCACCGCTTGTGCGGGCCCCCGTCAATTCATTTGAGTTTTAATCTTGCGACCGTACTCCCCAGGCGGTCTACTTAACGCGTTAGCTCCGAAAGCCACGGCTCAAGGCCACAACCTCCAAGTAGACATCGTTTACGGCGTGGACTACCAGGGTATCTAATCCTGTTTGCTCCCCACGCTTTCGCATCTGAGTGTCAGTATCTGTCCAGGGGGCCGCCTTCGCCACCGGTATTCCTTCAGATCTCTACGCATTTCACCGCTACACCTGAAATTCTACCCCCCTCTACAGTACTCTAGTCTGCCAGTTTCAAATGCTATTCCGAGGTTGAGCCCCGGGCTTTCACATCTGACTTAACAAACCACCTGCATGCGCTTTACGCCCAGTAATTCCGATTAACGCTCGCACCCTCCGTATTACCGCGGCTGCTGGCACGGAGTTAGCCGGTGCTTCTTCTGTCGCTAACGTCAANNAATGCAGCTATTAANNNCNNCACCTTCCTCACGACTGAAANNGCTTTANAACCCGAAGGCCTTCTTCNNNNNGCGGNNNGGCTGCTTCAGCTTGNNNCCATTGTGCANNTNCCCNNTGNNGCCNNCNNNNGNNNTCTGGACCGNNNNCANTTCCNNNNNGNNNAANNNCNNNNNANNNNNNNGGGGNNNNNNCCTNNGGNNNCTTNCNNNCNNNNNNNNTNNNCCCCNTGGGNNNNTCGGGNNNNNNGCCCANNNNNNNCCTTTTNGGCCGNNNNNNNNNNNNNTTNACNNNTTNCANNNNNCCCCNNNNNNNNTTNNNNNNNNTNNNCCCNCNNNNNNGGNNNNNNNNTTNNTTGCCNNNNNAANNAAAAT
>126_16F
NNNNNNGNGGTGAGCGTCCTCCCCNNNNGNTAAACTACCCACTTCTTTTGCAGCCCACTCCCATGGTGTGACGGGCGGTGTGTACAAGGCCCGGGAACGTATTCACCGTAGCATTCTGATCTACGATTACTAGCGATTCCGACTTCATGGAGTCGAGTTGCAGACTCCAATCCGGACTACGACGCACTTTTTGGGATTCGCTCACTATCGCTAGCTTGCTGCCCTCTGTATGCGCCATTGTAGCACGTGTGTAGCCCTACTCGTAAGGGCCATGATGACTTGACGTCGTCCCCACCTTCCTCCGGTTTATCACCGGCAGTCTCCCTGGAGTTCCCGACATTACTCGCTGGCAAACAAGGATAAGGGTTGCGCTCGTTGCGGGACTTAACCCAACATTTCACAACACGAGCTGACGACAGCCATGCAGCACCTGTCTCAGAGTTCCCGAAGGCACACCTGCGTCTCCGCTGGCTTCTCTGGATGTCAAGAGTAGGTAAGGTTCTTCGCGTTGCATCGAATTAAACCACATGCTCCACCGCTTGTGCGGGCCCCCGTCAATTCATTTGAGTTTTAATCTTGCGACCGTACTCCCCAGGCGGTCTACTTAACGCGTTAGCTCCGAAAGCCACGGCTCAAGGCCACAACCTCCAAGTAGACATCGTTTACGGCGTGGACTACCAGGGTATCTAATCCTGTTTGCTCCCCACGCTTTCGCATCTGAGTGTCAGTATCTGTCCAGGGGGCCGCCTTCGCCACCGGTATTCCTTCAGATCTCTACGCATTTCACCGCTACACCTGAAATTCTACCCCCCTCTACAGTACTCTAGTGAACCAGTTTCAAATGCGGTTCCGAGGTTGAGCCCCGGGCTTTCACATCTGACTTAATCCACCACCTGCATGCGCTTTACGCCCAGTAATTCCGATTAACGCTCGCACCCTCCGTATTACCGCGGCTGCTGGCACGGAGTTAGCCGGTGCTTCTTCTGTCGCTAACGTCAAATGATGCTGCTNTTAANANNNCCNCCTTCCNNNNGACTGAAAGTACTTTACAACCNGAAGGCCTTCTTCNNACNNNGGGATGGCTGCATCAGGNTTGNNNCCATTNNGCAANNTTCCCNNNNNNNNCCTCCNGNNNNNNNNNGGACCGNNNNNAANTTCCANNNGNCTAANNNNNNNTCAAANCNNTGGNNNNNNNNCCNTGGGNNNNCCNNNNNNNCCAAANNNNNNNNACCCNNNGGGNNNNTNNNGGGCCNNNNNNNNCNCNNNNNTTNCNNNNTTTNNGGCCCNAGGNTTNNNNNNTTNAANNNNNNNNNNNNNNNNNNNNNCNNNNNGGGNNNNNNNNCGGNNNTGNNTNNNNNNNNNNNNNNNNNNNNNAAAANNNTT
>127_16F
NNNNNNNNGNGGNAGCGTCCCCCCGNNGGTTAAACTACCTACTTCTTTTGCAGCCCACTCCCATGGTGTGACGGGCGGTGTGTACAAGGCCCGGGAACGTATTCACCGTGGCATTCTGATCCACGATTACTAGCGATTCCGACTTCATGGAGTCGAGTTGCAGACTCCAATCCGGACTACGACGCACTTTTTGGGATTCGCTCACTTTCGCAAGTTGGCCGCCCTCTGTATGCGCCATTGTAGCACGTGTGTAGCCCTACTCGTAAGGGCCATGATGACTTGACGTCGTCCCCACCTTCCTCCGGTTTATCACCGGCAGTCTCCCTGGAGTTCCCGACATTACTCGCTGGCAAACAAGGATAAGGGTTGCGCTCGTTGCGGGACTTAACCCAACATTTCACAACACGAGCTGACGACAGCCATGCAGCACCTGTCTCAGAGTTCCCGAAGGCACCAATCCATCTCTGGAAAGTTCTCTGGATGTCAAGAGTAGGTAAGGTTCTTCGCGTTGCATCGAATTAAACCACATGCTCCACCGCTTGTGCGGGCCCCCGTCAATTCATTTGAGTTTTAATCTTGCGACCGTACTCCCCAGGCGGTCTACTTAACGCGTTAGCTCCGAAAGCCACGGCTCAAGGCCACAACCTCCAAGTAGACATCGTTTACGGCGTGGACTACCAGGGTATCTAATCCTGTTTGCTCCCCACGCTTTCGCATCTGAGTGTCAGTATCTGTCCAGGGGGCCGCCTTCGCCACCGGTATTCCTTCAGATCTCTACGCATTTCACCGCTACACCTGAAATTCTACCCCCCTCTACAGTACTCTAGTCTGCCAGTTTCAAATGCTATTCCGAGGTTGAGCCCCGGGCTTTCACATCTGACTTAACAAACCACCTGCATGCGCTTTACGCCCAGTAATTCCGATTAACGCTCGCACCCTCCGTATTACCGCGGCTGCTGGCACGGAGTTAGCCGGTGCTTCTTCTGTCGCTAACGTCAAATAATGCAGCTATTAACTNNACTACCTTCCTCACGACTGAAAGTGCTTTACAACCCGAAGGCCTTCTTCNNNACGCGGCATGGCTGCATCAGGCTTGNNCCNATTGNGCANNNTCCCACTGCTGCCTCCNGNAGNNNTNNGGACCGNNNNNAGTTCCANNNNNNNNNNNTTCNNNNNAANCAGCTAGGGATNNCCCNTTNGGNNNNCCTTANNNNNNNNNNNNNNNNNCNNNCTAGNNNNNNNCGNNNGGAAGGCCNAAGGNCCNNNTTTTGGCNNNNNNNNNGGGNNTTNNNNNNNTNNCCANGNTTNCCCNNNNNNGAATTTNNNNNTTNACCCNCCCCNNNGNNNNNNTTNAT
>128_16F
GATACAAGTGCTAGCGTCCCCCCGAAGGTTCAGATAACTAGTTCCTGTTCGCTTGTTCCGTGATCGACGCTGCGGGGGGTCAATCTTAGCGAGGCTCATACACAATGGAATTCTGATCCACGATTACCAATGTATCCGACTTCATGGAGTAAGTTGCAGACTCCAATCCGGACTACCACGCACTTTTTGGGATTCGCTCACTTTCGCTCGTTGGCCGCCCTCTTTATGATTGAATGGCCCAGAAGCGCAGGACTACTCTTATGGTTACTGATGACGCGGCGGCGACCCCGCCTTCCTCTGATTTATCCGGGGTCTTGTACCTGGAGGTCCAGATTTCTCTCTCTGTTATCAATTGAAGAAGTCTGACCCTCTCGATATAATATGGCTAGCGATTACCACCGATGCCTGAAAAACGCACTGCAGCTGCTGTCTATGAAGTCCGAAAGCTATCTGAGCCATATTGAAAACTCTCTCTGGATGTCAAGAGTAGGTAAGGTTCTTCGCGTTGCATCGAATTAAACCACATGCTCCACCGCTTGTGCGGGCCCCCGTCAATTCATTTGAGTTTTAATCTTGCGACCGTACTCCCCAGGCGGTCTACTTAACGCGTTAGCTCCGAAAGCCACGGCTCAAGGCCACAACCTCCAAGTAGACATCGTTTACGGCGTGGACTACCAGGGTATCTAATCCTGTTTGCTCCCCACGCTTTCGCATCTGAGTGTCAGTATCTGTCCAGGGGGCCGCCTTCGCCACCGGTATTCCTTCAGATCTCTACGCATTTCACCGCTACACCTGAAATTCTACCCCCCTCTACAGTACTCTAGTCTGCCAGTTTCAAATGCTATTCCGAGGTTGAGCCCCGGGCTTTCACATCTGACTTAACAAACCACCTGCATGCGCTTTACGCCCAGTATTCGATGACGCTCGCACCCTCCGTATTACGCGCTGCTGCACGGAGTAGCGTGCTTCTTCTGTCGCTACGTCAATATGCAGCTATACCTACACTACTCCTCACGACTGAAAGTGCTTTACATCGGAGCCTCTCAACAACGCGCATGGCTGCATCAGCTTGGCCATTGGCAATTCCACTGCTGCTTCCGTAGGACTTGCACGGTTCTCAGTTTCCAAGT
>129_16F
NNNNNNNNNGNGGTANNNGNCCTCCCGNNGGNTANACTANNANTACTTCTTTTGCAGCCCACTCCCATGGTGTGACGGGCGGTGTGTACAAGGCCCGGGAACGTATTCACCGTGGCATTCTGATCCACGATTACTAGCGATTCCGACTTCATGGAGTCGAGTTGCAGACTCCAATCCGGACTACGACGCACTTTTTGGGATTCGCTCACTATCGCTAGCTTGCTGCCCTCTGTATGCGCCATTGTAGCACGTGTGTAGCCCTACTCGTAAGGGCCATGATGACTTGACGTCGTCCCCACCTTCCTCCGGTTTATCACCGGCAGTCTCCCTGGAGTTCCCGACATTACTCGCTGGCAAACAAGGATAAGGGTTGCGCTCGTTGCGGGACTTAACCCAACATTTCACAACACGAGCTGACGACAGCCATGCAGCACCTGTCTCAGAGTTCCCGAAGGCACCAATCCATCTCTGGAAAGTTCTCTGGATGTCAAGAGTAGGTAAGGTTCTTCGCGTTGCATCGAATTAAACCACATGCTCCACCGCTTGTGCGGGCCCCCGTCAATTCATTTGAGTTTTAATCTTGCGACCGTACTCCCCAGGCGGTCTACTTAACGCGTTAGCTCCGAAAGCCACGGCTCAAGGCCACAACCTCCAAGTAGACATCGTTTACGGCGTGGACTACCAGGGTATCTAATCCTGTTTGCTCCCCACGCTTTCGCATCTGAGTGTCAGTATCTGTCCAGGGGGCCGCCTTCGCCACCGGTATTCCTTCAGATCTCTACGCATTTCACCGCTACACCTGAAATTCTACCCCCCTCTACAGTACTCTAGTCTGCCAGTTTCAAATGCTATTCCGAGGTTGAGCCCCGGGCTTTCACATCTGACTTAACAAACCACCTGCATGCGCTTTACGCCCAGTAATTCCGATTAACGCTCGCACCCTCCGTATTACCGCGGCTGCTGGCACGGAGTTAGCCGGTGCTTCTTCTGTCGCTAACGTCAAGTAATGCAGCTATTAACTANACCACCTTCCTCACGACTGAAAGNGCTTTACAACCCGAAGGCCTTCTTNNNNNNGCGGCATGGCTGCATCAGGCTTNNNNCCATTGTGCANNNTCCNNNTGCTGCCTCCNGTAGNNTCTGGACCGNNNNNNAATTCCGGNNGGCTGAANNNCCNNNNAANNNNCTAGGGANNNCCCNTTGGNNNGCCTTNCNCNNNNNNAGCTAACCNNCCNNNGNNNNCCGGACNNNNNNGCCNNNNGTCCCCNNTTTGGCCCNNNNNNNNTTNCGGNTTANNCCNNNTTCCNNGGAA
>130_16F
NNNNNNNAGTNNNNNNNNCNTCNCGNNGNNTAAACTNNNNTACTTCTTTTGCAGCCCACTCCCATGGTGTGACGGGCGGTGTGTACAAGGCCCGGGAACGTATTCANNGTGGCATTCTGATCCACGATTACTAGCGATTCCGACTTCATGGAGTCGAGTTGCAGACTCCAATCCGGACTACGACGCACTTTTTGGGATTCGCTCACTATCGCTAGCTTGCTGCCCTCTGTATGCGCCATTGTAGCACGTGTGTAGCCCTACTCGTAAGGGCCATGATGACTTGACGTCGTCCCCACCTTCCTCCGGTTTATCACCGGCAGTCTCCCTGGAGTTCCCGACATTACTCGCTGGCAAACAAGGATAAGGGTTGCGCTCGTTGCGGGACTTAACCCAACATTTCACAACACGAGCTGACGACAGCCATGCAGCACCTGTCTCAGAGTTCCCGAAGGCACCAATCCATCTCTGGAAAGTTCTCTGGATGTCAAGAGTAGGTAAGGTTCTTCGCGTTGCATCGAATTAAACCACATGCTCCACCGCTTGTGCGGGCCCCCGTCAATTCATTTGAGTTTTAATCTTGCGACCGTACTCCCCAGGCGGTCTACTTAACGCGTTAGCTCCGAAAGCCACGGCTCAAGGCCACAACCTCCAAGTAGACATCGTTTACGGCGTGGACTACCAGGGTATCTAATCCTGTTTGCTCCCCACGCTTTCGCATCTGAGTGTCAGTATCTGTCCAGGGGGCCGCCTTCGCCACCGGTATTCCTTCAGATCTCTACGCATTTCACCGCTACACCTGAAATTCTACCCCCCTCTACAGTACTCTAGTCTGCCAGTTTCAAATGCTATTCCGAGGTTGAGCCCCGGGCTTTCACATCTGACTTAACAAACCACCTGCATGCGCTTTACGCCCAGTAATTCCGATTAACGCTCGCACCCTCCGTATTACCGCGGCTGCTGGCACGGAGTTAGCCGGTGCTTCTTCTGTCGCTAACGTCAAATGATAGTGCTATTAACACTACCACCTTCCTCACGACTGAAAGTGCTTTACAACCCGAAGGCCTTCTTCNNNNNGCGGCATGGCTGCATCAGGCTTNNNNCCATTNTGCAANNTCCNNNTGCTGCCTCCCGTAGNANNNGGACCGNNNNTCAATTCCNNNNGGCTGAANNNCNNNNNAACAGCTAGGGATNNNCCNTTGGGNNGCCTTNCCTCACANNNNGNAATCCNNCTAGGCNNNCNGGACCGGANNGCCCANGGTNCNNNTTGGTCCNNNNNNTTNTTTNGGGTTTNNNCNNNNTTNNNA
>131_16F
AACCAAGTGCTAGCGTCCCCCCGAAGGTTCAACTAACTAGTTCCTTTGCAGCTTGTCCCATGAGTGACGGGCGGGGGGTACAACGCCCGGAAGCGCATTCACTATGGCATTCTGATCCACGATTACCAGCGATTCCGACTTCATGGAGTCGAGTTGCAGACTCCAATCCGGACTACGACGCACTTTTTGGGATTCGCTCACTTTCGCAAGTTGGCCGCCCTCTGTATGCGCCATTGTAGCACGTGTGTAGCCCTACTCGTAAGGGCCATGATGACTTGACGTCGACCCCACCTTCCTCCGGTTTATCACCGGCCGTCTCCCTGGAGTTCCAGACATTACTCGCTGGCAAACAAGGATAAAGTTTGCGCTCGTTGCGGGACTTAACCCAACATTTCACAACACGAGCTGACGACCGCCATGCAGCAGCTGTCTCAGAGTTCCCGAAGGCACCAATCCATCTATGGGAAAGCTATCTGGATGTCAAGAGTAGGTAAGGTTCTTCGCGTTGCATCGAATTAAACCACATGCTCCACCGCTTGTGCGGGCCCCCGTCAATTCATTTGAGTTTTAATCTTGCGACCGTACTCCCCAGGCGGTCTACTTAACGCGTTAGCTCCGAAAGCCACGGCTCAAGGCCACAACCTCCAAGTAGACATCGTTTACGGCGTGGACTACCAGGGTATCTAATCCTGTTTGCTCCCCACGCTTTCGCATCTGAGTGTCAGTATCTGTCCAGGGGGCCGCCTTCGCCACCGGTATTCCTTCAGATCTCTACGCATTTCACCGCTACACCTGAAATTCTACCCCCCTCTACAGTACTCTAGTCTGCCAGTTTCAAATGCTATTCCGAGGTTGAGCCCCGGGCTTTCACATCTGACTTAACAAACCACCTGCATGCGCTTTACGCCCAGTAATTCCGATACGCCTCGCACCCTCCGTATTACCGCGCTGCTGCACGAGTAGCCGTGCTCTCTGTCGCTACGTCAAATATGCAGCTATACTACACTACTCTCACGACTGAAAGTGCTTACACCCGAGGCCTCCTCAACACGCGCATGGCTGCATCAGCGTGCCATGGCAATTCCCACTGCTGCTCGTAGGACCTGCAACGGTTCCTCAGTTCCAAGT
>132_16F
NNNNNNNNGNGGTGAGCGTCCTCCCCGAAGGNTAAACTACCCACTTCTTTTGCAGCCCACTCCCATGGTGTGACGGGCGGTGTGTACAAGGCCCGGGAACGTATTCACCGTAGCATTCTGATCTACGATTACTAGCGATTCCGACTTCATGGAGTCGAGTTGCAGACTCCAATCCGGACTACGACGCACTTTTTGGGATTCGCTCACTATCGCTAGCTTGCTGCCCTCTGTATGCGCCATTGTAGCACGTGTGTAGCCCTACTCGTAAGGGCCATGATGACTTGACGTCGTCCCCACCTTCCTCCGGTTTATCACCGGCAGTCTCCCTGGAGTTCCCGACATGACTCGCTGGCAAACAAGGATAAGGGTTGCGCTCGTTGCGGGACTTAACCCAACATTTCACAACACGAGCTGACGACAGCCATGCAGCACCTGTCTCAGAGTTCCCGAAGGCACACCTGCGTCTCCGCTGGCTTCTCTGGATGTCAAGAGTAGGTAAGGTTCTTCGCGTTGCATCGAATTAAACCACATGCTCCACCGCTTGTGCGGGCCCCCGTCAATTCATTTGAGTTTTAATCTTGCGACCGTACTCCCCAGGCGGTCTACTTAACGCGTTAGCTCCGAAAGCCACGGCTCAAGGCCACAACCTCCAAGTAGACATCGTTTACGGCGTGGACTACCAGGGTATCTAATCCTGTTTGCTCCCCACGCTTTCGCATCTGAGTGTCAGTATCTGTCCAGGGGGCCGCCTTCGCCACCGGTATTCCTTCAGATCTCTACGCATTTCACCGCTACACCTGAAATTCTACCCCCCTCTACAGTACTCTAGTGAACCAGTTTCAAATGCGGTTCCGAGGTTGAGCCCCGGGCTTTCACATCTGACTTAATCCACCACCTGCATGCGCTTTACGCCCAGTAATTCCGATTAACGCTCGCACCCTCCGTATTACCGCGGCTGCTGGCACGGAGTTAGCCGGTGCTTCTTCTGTCGCTAACGTCAAATGATGCTGCTATTAACAANNCCACCTTCCTCACGACTGAAAGTACTTTACAACCCGAAGGCCTTCTTCNNANNNGGGNATGGCTGCATCAGGCTTGNNCCCATTGGGCAANNTTCCNNNTGNNGCCTCCNNNNNNNNNNNGGACCGNNNNNAATTCCNNNNGGCNANNNNNCCNCNAANNNNCTGGGNATNNNNCCTTGNNNAACCATNNNNNNCNNNNNNGGTAANNCACCTAGGNTATTCCTGNNC
>133_16F
NNNNNNNGNGGTANCGTCCCCCCGAAGGTTAAACTACCTACTTCTTTTGCAGCCCACTCCCATGGTGTGACGGGCGGTGTGTACAAGGCCCGGGAACGTATTCACCGTGGCATTCTGATCCACGATTACTAGCGATTCCGACTTCATGGAGTCGAGTTGCAGACTCCAATCCGGACTACGACGCACTTTTTGGGATTCGCTCACTTTCGCAAGTTGGCCGCCCTCTGTATGCGCCATTGTAGCACGTGTGTAGCCCTACTCGTAAGGGCCATGATGACTTGACGTCGTCCCCACCTTCCTCCGGTTTATCACCGGCAGTCTCCCTGGAGTTCCCGACATTACTCGCTGGCAAACAAGGATAAGGGTTGCGCTCGTTGCGGGACTTAACCCAACATTTCACAACACGAGCTGACGACAGCCATGCAGCACCTGTCTCAGAGTTCCCGAAGGCACCAATCCATCTCTGGAAAGTTCTCTGGATGTCAAGAGTAGGTAAGGTTCTTCGCGTTGCATCGAATTAAACCACATGCTCCACCGCTTGTGCGGGCCCCCGTCAATTCATTTGAGTTTTAATCTTGCGACCGTACTCCCCAGGCGGTCTACTTAACGCGTTAGCTCCGAAAGCCACGGCTCAAGGCCACAACCTCCAAGTAGACATCGTTTACGGCGTGGACTACCAGGGTATCTAATCCTGTTTGCTCCCCACGCTTTCGCATCTGAGTGTCAGTATCTGTCCAGGGGGCCGCCTTCGCCACCGGTATTCCTTCAGATCTCTACGCATTTCACCGCTACACCTGAAATTCTACCCCCCTCTACAGTACTCTAGTCTGCCAGTTTCAAATGCTATTCCGAGGTTGAGCCCCGGGCTTTCACATCTGACTTAACAAACCACCTGCATGCGCTTTACGCCCAGTAATTCCGATTAACGCTCGCACCCTCCGTATTACCGCGGCTGCTGGCACGGAGTTAGCCGGTGCTTCTTCTGTCGCTAACGTCAAACAACGCCGCTATTAACGACGCCGCCTTCCTCACGACTGAAAGNNCTTTACAACCCGNAGGCCTTCTTCANNNNNNGGNATGGCTGCATCAGGCTTGNCCCNATTGTGCAANNTCCCACTGCTGCCTCCNGANGGAATNTGGACCGNNNNNAATTCCNGNNNGGCNNNNCNNCNNNNNNNNCANTAGGAATCCTCCNTT
>134_16F
NNNNNNNGNGGTANGCGTCCTCCCGAAGGTTAAACTACCTACTTCTTTTGCAGCCCACTCCCATGGTGTGACGGGCGGTGTGTACAAGGCCCGGGAACGTATTCACCGTGGCATTCTGATCCACGATTACTAGCGATTCCGACTTCATGGAGTCGAGTTGCAGACTCCAATCCGGACTACGACGCACTTTTTGGGATTCGCTCACTATCGCTAGCTTGCTGCCCTCTGTATGCGCCATTGTAGCACGTGTGTAGCCCTACTCGTAAGGGCCATGATGACTTGACGTCGTCCCCACCTTCCTCCGGTTTATCACCGGCAGTCTCCCTGGAGTTCCCGACATTACTCGCTGGCAAACAAGGATAAGGGTTGCGCTCGTTGCGGGACTTAACCCAACATTTCACAACACGAGCTGACGACAGCCATGCAGCACCTGTCTCAGAGTTCCCGAAGGCACCAATNCATCTCTGNAAAGTTCTCTGGATGTCAAGAGTAGGTAAGGTTCTTCGCGTTGCATCGAATTAAACCACATGCTCCACCGCTTGTGCGGGCCCCCGTCAATTCATTTGAGTTTTAATCTTGCGACCGTACTCCCCAGGCGGTCTACTTAACGCGTTAGCTCCGAAAGCCACGGCTCAAGGCCACAACCTCCAAGTAGACATCGTTTACGGCGTGGACTACCAGGGTATCTAATCCTGTTTGCTCCCCACGCTTTCGCATCTGAGTGTCAGTATCTGTCCAGGGGGCCGCCTTCGCCACCGGTATTCCTTCAGATCTCTACGCATTTCACCGCTACACCTGAAATTCTACCCCCCTCTACAGTACTCTAGTCTGCCAGTTTCAAATGCTATTCCGAGGTTGAGCCCCGGGCTTTCACATCTGACTTAACAAACCACCTGCATGCGCTTTACGCCCAGTAATTCCGATTAACGCTCGCACCCTCCGTATTACCGCGGCTGCTGGCACGGAGTTAGCCGGTGCTTCTTCTGTCGCTNACGTCANNNATGCAGCTATAAANNNNACCACCTTCCTNNCGACTGAAAGTGCTTTACAACCCGAAGCCTTCTTCNNNNCNCGGNNGGCTGCTTNNGGTNNNNNCCATTGGGCAANTTCCNNNNGNNGCCTCCGGAGGANNNGGACGGNNNNANTTCCGNNNNGCNNAACTCNNNNNAANCNNNTGGNNNNNNNNNTTGGNNNCCTNNNNNNNNNAAGGNNNCCCCNNGGGNATTCCNNGNNGNNGGCNNAAGNNNCNNTNNNNNNCNNNNTTTNNGGNNTNNNNCNNNNTTNNNNNNNNNNCCCNGGG
>135_16F
NNNNNNNGNGGNANCGTCCTCCCGAAGGTTAAACTACCTACTTCTTTTGCAGCCCACTCCCATGGTGTGACGGGCGGTGTGTACAAGGCCCGGGAACGTATTCACCGTGGCATTCTGATCCACGATTACTAGCGATTCCGACTTCATGGAGTCGAGTTGCAGACTCCAATCCGGACTACGACGCACTTTTTGGGATTCGCTCACTATCGCTAGCTTGCTGCCCTCTGTATGCGCCATTGTAGCACGTGTGTAGCCCTACTCGTAAGGGCCATGATGACTTGACGTCGTCCCCACCTTCCTCCGGTTTATCACCGGCAGTCTCCCTGGAGTTCCCGACATTACTCGCTGGCAAACAAGGATAAGGGTTGCGCTCGTTGCGGGACTTAACCCAACATTTCACAACACGAGCTGACGACAGCCATGCAGCACCTGTCTCAGAGTTCCCGAAGGCACCAATCCATCTCTGNAAAGTTCTCTGGATGTCAAGAGTAGGTAAGGTTCTTCGCGTTGCATCGAATTAAACCACATGCTCCACCGCTTGTGCGGGCCCCCGTCAATTCATTTGAGTTTTAATCTTGCGACCGTACTCCCCAGGCGGTCTACTTAACGCGTTAGCTCCGAAAGCCACGGCTCAAGGCCACAACCTCCAAGTAGACATCGTTTACGGCGTGGACTACCAGGGTATCTAATCCTGTTTGCTCCCCACGCTTTCGCATCTGAGTGTCAGTATCTGTCCAGGGGGCCGCCTTCGCCACCGGTATTCCTTCAGATCTCTACGCATTTCACCGCTACACCTGAAATTCTACCCCCCTCTACAGTACTCTAGTCTGCCAGTTTCAAATGCTATTCCGAGGTTGAGCCCCGGGCTTTCACATCTGACTTAACAAACCACCTGCATGCGCTTTACGCCCAGTAATTCCGATTAACGCTCGCACCCTCCGTATTACCGCGGCTGCTGGCACGGAGTTAGCCGGTGCTTCTTCTGTCGCTAACGTCANNNAATGCAGCTATTAACTNNNCCACCTTCCTCNCGACTGAAAGTGCTTTACAACCCGAAGGCCTTCTTCNNNACGCGGNNGGCTGCTTNAGGCTGGNNCCCATTGGGCAANTTCCCAATGNNGCCTCCGNAGGANNNNGNNCGNNNNAATTCCNNNNGGCNNNNNNCNNNTCAAANNNNNNGGNATCNNNCCTTGGNNACCTTNNNNNANNNANNTNNNCCCNNNGNNNNNNCCGNNNNNNNNAGGCCNNGGTCCCNTCTTGGCNNNNNNNNNANNNNNNTTANNNNNNNNTTNNANNGGNNNCCCNNNNNNNNNNCNCCGNCCTTNCCTCCCNNNGGNGNA
>136_16F
NNNNNNGNNNNNNGCGTCCCCCCGNNNNTAAACTACCTACTTCTTTTGCAGCCCACTCCCATGGTGTGACGGGCGGTGTGTACAAGGCCCGGGAACGTATTCACCGTGGCATTCTGATCCACGATTACTAGCGATTCCGACTTCATGGAGTCGAGTTGCAGACTCCAATCCGGACTACGACGCACTTTTTGGGATTCGCTCACTCTCGCAAGTTGGCCGCCCTCTGTATGCGCCATTGTAGCACGTGTGTAGCCCTACTCGTAAGGGCCATGATGACTTGACGTCGTCCCCACCTTCCTCCGGTTTATCACCGGCAGTCTCCCTGGAGTTCCCGACATTACTCGCTGGCAAACAAGGATAAGGGTTGCGCTCGTTGCGGGACTTAACCCAACATTTCACAACACGAGCTGACGACAGCCATGCAGCACCTGTCTCAGAGTTCCCGAAGGCACCAATCCATCTCTGGAAAGTTCTCTGGATGTCAAGAGTAGGTAAGGTTCTTCGCGTTGCATCGAATTAAACCACATGCTCCACCGCTTGTGCGGGCCCCCGTCAATTCATTTGAGTTTTAATCTTGCGACCGTACTCCCCAGGCGGTCTACTTAACGCGTTAGCTCCGAAAGCCACGGCTCAAGGCCACAACCTCCAAGTAGACATCGTTTACGGCGTGGACTACCAGGGTATCTAATCCTGTTTGCTCCCCACGCTTTCGCATCTGAGTGTCAGTATCTGTCCAGGGGGCCGCCTTCGCCACCGGTATTCCTTCAGATCTCTACGCATTTCACCGCTACACCTGAAATTCTACCCCCCTCTACAGTACTCTAGTCTGCCAGTTTCAAATGCTATTCCGAGGTTGAGCCCCGGGCTTTCACATCTGACTTAACAAACCACCTGCATGCGCTTTACGCCCAGTAATTCCGATTAACGCTCGCACCCTCCGTATTACCGCGGCTGCTGGCACGGAGTTAGCCGGTGCTTCTTCTGTCGCTAACGTCAAACNAGCCGCTNTTAACGANNCCGCCTTCCTCACGACTGAAAGACTTTACAACCGAAGGCCTTCTTCNNNNNNCGGCATGGCTGCTTCAGGNTNGNNCNATTGGGCAANNTCCCCNCTGCTGCCNCCGNNNNNNNNGGACCGNNNNNANTTCCAGNNNGGCNNANNNCCNNNNANNNNNNAGGNANNNNNNCNTTGGGNNNNCTTACNNANNNANGGTTANCNCNNNNGGGNNNTNNNNNNNNNNNGCCNNANNNNCCNNTNTTGGCCNNNNNNNNNAGGNTNNNACCCNNNCNNCCNNNNNCCCNNNNNGNNNNNTTCCNTNNNNNNNCTNCCNNNNCCTNNNNNTCCCTTNNNCNNNAAANA
>137_16F
NNNNNNNGNNNNANNCGTCCTCCCGAAGNTAAACTACCTACTTCTTTTGCAGCCCACTCCCATGGTGTGACGGGCGGTGTGTACAAGGCCCGGGAACGTATTCACCGTGGCATTCTGATCCACGATTACTAGCGATTCCGACTTCATGGAGTCGAGTTGCAGACTCCAATCCGGACTACGACGCACTTTTTGGGATTCGCTCACTATCGCTAGCTTGCTGCCCTCTGTATGCGCCATTGTAGCACGTGTGTAGCCCTACTCGTAAGGGCCATGATGACTTGACGTCGTCCCCACCTTCCTCCGGTTTATCACCGGCAGTCTCCCTGGAGTTCCCGACATTACTCGCTGGCAAACAAGGATAAGGGTTGCGCTCGTTGCGGGACTTAACCCAACATTTCACAACACGAGCTGACGACAGCCATGCAGCACCTGTCTCAGAGTTCCCGAAGGCACCAATNCATCTCTGNAAAGTTCTCTGGATGTCAAGAGTAGGTAAGGTTCTTCGCGTTGCATCGAATTAAACCACATGCTCCACCGCTTGTGCGGGCCCCCGTCAATTCATTTGAGTTTTAATCTTGCGACCGTACTCCCCAGGCGGTCTACTTAACGCGTTAGCTCCGAAAGCCACGGCTCAAGGCCACAACCTCCAAGTAGACATCGTTTACGGCGTGGACTACCAGGGTATCTAATCCTGTTTGCTCCCCACGCTTTCGCATCTGAGTGTCAGTATCTGTCCAGGGGGCCGCCTTCGCCACCGGTATTCCTTCAGATCTCTACGCATTTCACCGCTACACCTGAAATTCTACCCCCCTCTACAGTACTCTAGTCTGCCAGTTTCAAATGCTATTCCGAGGTTGAGCCCCGGGCTTTCACATCTGACTTAACAAACCACCTGCATGCGCTTTACGCCCAGTAATTCCGATTAACGCTCGCACCCTCCGTATTACCGCGGCTGCTGGCACGGAGTTAGCCGGTGCTTCTTCTGTCGCTAACGTCAANTAATGCAGCTATTAACNNNACCACCTTCCTCACGACTGAAAGTGCTTTACAACCCGAAGCCTTCTTCNNNNNNNGGNATGGCTGCTTNNGNTTGNNNCCATTGGGCANNNTCCCNNNNGCGGCCTCCNAGNNNNNGGNNCGNNNNAATTCCGNNNGGCNNNNNNNCCNTNNNNNNNNNTGGGNNNNNCCNTTGGGNAACCNTNNCNNNNNNNNANNNNNNANCCCCNNGGNNNTNNGGGNNGGNNGGNNNNNNNCCCNTTTTNGCCNNNNNANNNNGGNNNNNNNCCNNNNNCNNNNNNNNNNCNNNNNNGGNNNNNNNNNNNNNNCNNNNNNNNCNNNNNNNNTTNCNNNNNNNNGNANNNNC
>138_16F
NNNNNNNGTGNNNNCGTCCTCCCGAAGGNTAAACTACCTACTTCTTTTGCAGCCCACTCCCATGGTGTGACGGGCGGTGTGTACAAGGCCCGGGAACGTATTCACCGTGGCATTCTGATCCACGATTACTAGCGATTCCGACTTCATGGAGTCGAGTTGCAGACTCCAATCCGGACTACGACGCACTTTTTGGGATTCGCTCACTATCGCTAGCTTGCTGCCCTCTGTATGCGCCATTGTAGCACGTGTGTAGCCCTACTCGTAAGGGCCATGATGACTTGACGTCGTCCCCACCTTCCTCCGGTTTATCACCGGCAGTCTCCCTGGAGTTCCCGACATTACTCGCTGGCAAACAAGGATAAGGGTTGCGCTCGTTGCGGGACTTAACCCAACATTTCACAACACGAGCTGACGACAGCCATGCAGCACCTGTCTCAGAGTTCCCGAAGGCACCAATCCATCTCTGGAAAGTTCTCTGGATGTCAAGAGTAGGTAAGGTTCTTCGCGTTGCATCGAATTAAACCACATGCTCCACCGCTTGTGCGGGCCCCCGTCAATTCATTTGAGTTTTAATCTTGCGACCGTACTCCCCAGGCGGTCTACTTAACGCGTTAGCTCCGAAAGCCACGGCTCAAGGCCACAACCTCCAAGTAGACATCGTTTACGGCGTGGACTACCAGGGTATCTAATCCTGTTTGCTCCCCACGCTTTCGCATCTGAGTGTCAGTATCTGTCCAGGGGGCCGCCTTCGCCACCGGTATTCCTTCAGATCTCTACGCATTTCACCGCTACACCTGAAATTCTACCCCCCTCTACAGTACTCTAGTCTGCCAGTTTCAAATGCTATTCCGAGGTTGAGCCCCGGGCTTTCACATCTGACTTAACAAACCACCTGCATGCGCTTTACGCCCAGTAATTCCGATTAACGCTCGCACCCTCCGTATTACCGCGGCTGCTGGCACGGAGTTAGCCGGTGCTTCTTCTGTCGCTAACGTCANNTAATGCAGCTNTTAACTNCNCCACCTTCCTCNCGACTGAAAGTGCTTTANAACCCGAAGGCCTTCTTCNNNNNNCGGCATGGCTGCTNNNGGNNTGGNGCCATTGGGCAAANTCCCNNNNGNNCCNCGAAGGANNNGGNACNNNNNAANTTCCGNNNGNNNAANNCCNCNNANNNNNNGGGNNNNNNCNNNGGNNNCCTTNNNNNNNNNNNGTNAACCCCNAGGGNNNNTNNNNNNGNNGNCCNNNGTNCNCNTTTTGGCCNNNNNNNATNGGNNNNNNCNNNNTNNNNNNGNNNCCNAANNNNNGNATTTCCNNGNNTNNNNNNNCCNGG
>139_16F
NNNNNNNNNNNNNNGTCCCCCCGANNNTAAACTACCTACTTCTTTTGNAGCCCACTCCCATGGTGTGACGGGCGGTGTGTACAAGGCCCGGGAACGTATTCACCGTGGCATTCTGATCCACGATTACTAGCGATTCCGACTTCATGGAGTCGAGTTGCAGACTCCAATCCGGACTACGACGCACTTTTTGGGATTCGCTCACTCTCGCAAGTTGGCCGCCCTCTGTATGCGCCATTGTAGCACGTGTGTAGCCCTACTCGTAAGGGCCATGATGACTTGACGTCGTCCCCACCTTCCTCCGGTTTATCACCGGCAGTCTCCCTGGAGTTCCCGACATTACTCGCTGGCAAACAAGGATAAGGGTTGCGCTCGTTGCGGGACTTAACCCAACATTTCACAACACGAGCTGACGACAGCCATGCAGCACCTGTCTCAGAGTTCCCGAAGGCACCAATCCATCTCTGGAAAGTTCTCTGGATGTCAAGAGTAGGTAAGGTTCTTCGCGTTGCATCGAATTAAACCACATGCTCCACCGCTTGTGCGGGCCCCCGTCAATTCATTTGAGTTTTAATCTTGCGACCGTACTCCCCAGGCGGTCTACTTAACGCGTTAGCTCCGAAAGCCACGGCTCAAGGCCACAACCTCCAAGTAGACATCGTTTACGGCGTGGACTACCAGGGTATCTAATCCTGTTTGCTCCCCACGCTTTCGCATCTGAGTGTCAGTATCTGTCCAGGGGGCCGCCTTCGCCACCGGTATTCCTTCAGATCTCTACGCATTTCACCGCTACACCTGAAATTCTACCCCCCTCTACAGTACTCTAGTCTGCCAGTTTCAAATGCTATTCCGAGGTTGAGCCCCGGGCTTTCACATCTGACTTAACAAACCACCTGCATGCGCTTTACGCCCAGTAATTCCGATTAACGCTCGCACCCTCCGTATTACCGCGGCTGCTGGCACGGAGTTAGCCGGTGCTTCTTCTGTCGCTAACGTCAAANGANNNNNCTATTAANNANNNCCCCTTCCTCACGACTGAAAGTNCTTTACAACCCGAAGGCCTTCTTCNNNNNNNGGCATGGCTGCTTCAGGCTTGNCCCNATTGGNCAANNTTCCNNATGCTGCCNCNNNNNNNNNNGGACGNNNNNAGTTCCGNNNNGCNNANNTCCNTCNAANCNNNNAGGNNNNNNNCCTTNNGGNNNCCNTNNNNNNNNANNNNNNNCCCCCNANGGGNNTTNNNNNCGNNNGGCCNNNNNTCCCCNTTTNGGNCNNNAAATTAANNGNANTAANNNNNTTCCNNNNNNNNNCNNNNNNAAAANTNNTNNNTTNNNNNCCCC
>140_16F
NNNNNNNGNGGNANGCGTCCTCCCGAAGNTAAACTACCTACTTCTTTTGCAGCCCACTCCCATGGTGTGACGGGCGGTGTGTACAAGGCCCGGGAACGTATTCACCGTGGCATTCTGATCCACGATTACTAGCGATTCCGACTTCATGGAGTCGAGTTGCAGACTCCAATCCGGACTACGACGCACTTTTTGGGATTCGCTCACTATCGCTAGCTTGCTGCCCTCTGTATGCGCCATTGTAGCACGTGTGTAGCCCTACTCGTAAGGGCCATGATGACTTGACGTCGTCCCCACCTTCCTCCGGTTTATCACCGGCAGTCTCCCTGGAGTTCCCGACATTACTCGCTGGCAAACAAGGATAAGGGTTGCGCTCGTTGCGGGACTTAACCCAACATTTCACAACACGAGCTGACGACAGCCATGCAGCACCTGTCTCAGAGTTCCCGAAGGCACCAATCCATCTCTGGAAAGTTCTCTGGATGTCAAGAGTAGGTAAGGTTCTTCGCGTTGCATCGAATTAAACCACATGCTCCACCGCTTGTGCGGGCCCCCGTCAATTCATTTGAGTTTTAATCTTGCGACCGTACTCCCCAGGCGGTCTACTTAACGCGTTAGCTCCGAAAGCCACGGCTCAAGGCCACAACCTCCAAGTAGACATCGTTTACGGCGTGGACTACCAGGGTATCTAATCCTGTTTGCTCCCCACGCTTTCGCATCTGAGTGTCAGTATCTGTCCAGGGGGCCGCCTTCGCCACCGGTATTCCTTCAGATCTCTACGCATTTCACCGCTACACCTGAAATTCTACCCCCCTCTACAGTACTCTAGTCTGCCAGTTTCAAATGCTATTCCGAGGTTGAGCCCCGGGCTTTCACATCTGACTTAACAAACCACCTGCATGCGCTTTACGCCCAGTAATTCCGATTAACGCTCGCACCCTCCGTATTACCGCGGCTGCTGGCACGGAGTTAGCCGGTGCTTCTTCTGTCGCTAACGTCAANNNANNNGGCTATAAANNNNACCACCTTCCTCNCGACTGAAANNGCTTTANAACCCGAAGGCCTTCTTCNNNNNNNNGGCATGGCTGCNTNAGGNNTGGCCCNATTGGGCANNNTTCCCNNNNNNNNNNNNNCCGNNNNNNNNGGACGGNNNNNAATTCCGNNNNGGCTANNNNCCNNNNAANCCGCNGGGNTTCCCCCNTTGGGNAACCTTNNCNNNNNNNNNNGGNNNCNCCCNNGGGNNNNNNNGNNNGGNNGNCCNGNNNTCCNNTTTTNNNNCTNNNNNCTNNCGGGTTATNNNNNNNNTTNNNNNNNNNNNNNNCNNNANNNNNTTNCCCANNGGG
>142_16F
NNNNNNAGNGGNANNGTCCTCCCGNNGGTTAAACTACCTACTTCTTTTGCAGCCCACTCCCATGGTGTGACGGGCGGTGTGTACAAGGCCCGGGAACGTATTCACCGTGGCATTCTGATCCACGATTACTAGCGATTCCGACTTCACGGAGTCGAGTTGCAGACTCCGATCCGGACTACGACGCACTTTTTGGGATTCGCTCACTCTCGCAAGTTGGCTGCCCTCTGTATGCGCCATTGTAGCACGTGTGTAGCCCTACTCGTAAGGGCCATGATGACTTGACGTCGTCCCCACCTTCCTCCGGTTTATCACCGGCAGTCTCCCTGGAGTTCCCGACATTACTCGCTGGCAAACAAGGATAAGGGTTGCGCTCGTTGCGGGACTTAACCCAACATTTCACAACACGAGCTGACGACAGCCATGCAGCACCTGTCTCAGAGTTCCCGAAGGCACCAATCCATCTCTGGAAAGTTCTCTGGATGTCAAGAGTAGGTAAGGTTCTTCGCGTTGCATCGAATTAAACCACATGCTCCACCGCTTGTGCGGGCCCCCGTCAATTCATTTGAGTTTTAATCTTGCGACCGTACTCCCCAGGCGGTCTACTTAACGCGTTAGCTCCGAAAGCCACGGCTCAAGGCCACAACCTCCAAGTAGACATCGTTTACGGCGTGGACTACCAGGGTATCTAATCCTGTTTGCTCCCCACGCTTTCGCATCTGAGTGTCAGTATCTGTCCAGGGGGCCGCCTTCGCCACCGGTATTCCTTCAGATCTCTACGCATTTCACCGCTACACCTGAAATTCTACCCCCCTCTACAGTACTCTAGTCTGCCAGTTTCAAATGCAATTCCGAGGTTGAGCCCCGGGCTTTCACATCTGACTTAACAAACCACCTGCATGCGCTTTACGCCCAGTAATTCCGATTAACGCTCGCACCCTCCGTATTACCGCGGCTGCTGGCACGGAGTTAGCCGGTGCTTCTTCTGTCGCTAACGTCAAATAATGCAGCTATTAACTANNCTACCTTCCTCNNGACTGAAAGNGCTTTACAACCCGAAGGCCTTCTTCNNNNNGCGGNATGGCTGCTNNNGGTTGNNCCCATTGGGCAAANTTCCNANNNNNNCCTCCNGAANNNANNNGNNCGNNNNNANTCCNNNNGGCNNAACNCNCNNCNAANCCNNNNNGGNNNNNCCCCTTNGGNNNCCTNNCNNCCNAAANGNNNNNCCNANNNGGNNNNCCGGNCNGGAAGGCCNNNNNTNCCNNNTTTNGTCNNNTNGNNTTGNNGNNTNNANNNNNTC
>143_16F
NNNNNNNNNGGNNNGNNNCCCCCCGAAGNNTAAACTACCTACTTCTTTTGCAGCCCACTCCCATGGTGTGACGGGCGGTGTGTACAAGGCCCGGGAACGTATTCACCGTGGCATTCTGATCCACGATTACTAGCGATTCCGACTTCATGGAGTCGAGTTGCAGACTCCAATCCGGACTACGACGCACTTTTTGGGATTCGCTCACTTTCGCAAGTTGGCCGCCCTCTGTATGCGCCATTGTAGCACGTGTGTAGCCCTACTCGTAAGGGCCATGATGACTTGACGTCGTCCCCACCTTCCTCCGGTTTATCACCGGCAGTCTCCCTGGAGTTCCCGACATTACTCGCTGGCAAACAAGGATAAGGGTTGCGCTCGTTGCGGGACTTAACCCAACATTTCACAACACGAGCTGACGACAGCCATGCAGCACCTGTCTCAGAGTTCCCGAAGGCACCAATCCATCTCTGGAAAGTTCTCTGGATGTCAAGAGTAGGTAAGGTTCTTCGCGTTGCATCGAATTAAACCACATGCTCCACCGCTTGTGCGGGCCCCCGTCAATTCATTTGAGTTTTAATCTTGCGACCGTACTCCCCAGGCGGTCTACTTAACGCGTTAGCTCCGAAAGCCACGGCTCAAGGCCACAACCTCCAAGTAGACATCGTTTACGGCGTGGACTACCAGGGTATCTAATCCTGTTTGCTCCCCACGCTTTCGCATCTGAGTGTCAGTATCTGTCCAGGGGGCCGCCTTCGCCACCGGTATTCCTTCAGATCTCTACGCATTTCACCGCTACACCTGAAATTCTACCCCCCTCTACAGTACTCTAGTCTGCCAGTTTCAAATGCTATTCCGAGGTTGAGCCCCGGGCTTTCACATCTGACTTAACAAACCACCTGCATGCGCTTTACGCCCAGTAATTCCGATTAACGCTCGCACCCTCCGTATTACCGCGGCTGCTGGCACGGAGTTAGCCGGTGCTTCTTCTGNNGCTAACGTCAAATAATGCAGCTATTANCTACACNNCCTTCCTCACGACTGAAANNGCTTTACAACCCGAAGGNTTCTTCNNNNNNCGGCATGGCTGCTTCAGGCTGNCCCNATTGGGCAANNTCCCNNNNNNGCCTCCGNAGGANNNGGNACGGNNNNNAANTTCCNNNGGCNNAACNCNNTCNAANCCGNNGGNNNNNNNCCNNNGNNNNCCTTACNNNNNNNNNGTNNCCNNNNNNGNGNNNTCCNNNNGNNNGGCCGNNGGNNCCNNNTTTGGCTANNNNG
>144_16F
GGCCTCTTGGTTTTGTTTCTGGTTGAGCTCCCGGAAAGGTTTAACTACCCTCTTCTTTTGCAGCCCACTCCCATGGTGTGGGGAGTGAGAGGACAAGGGCGGGAACGTATTCACCGTAGCATTCTGATCCACGATAACTAGCGATTCCCACTTCATGGAGACTAGATGTGGACTCCAATACGTACTACAACACACTTTTTTTGATTCGCTCTCATTGCTGGATTGCTGCCCCCCTGATTCTCCCTTTTTGCAAGGTTTCTATCCTTACCGGAAGGGCCATTATGATTTTGAGGTCTCCCCCCCCTCCTTCCGGTTTTTTACGGCCGGCTGCCTGGGGGTTCCTACCTTAATTGCTGCTGCAAGGATAAGGGTTGGGCTCGCTCGGGAATTAACTCAACCTTTTATAACAGAAGGGAGGTGAGGAGTTCCGTGCTGTTTTTGATTTTCAGAAAACTACCATCCATTCCTTTTGTTTTTTCTATTTTAAAAGTATGTAATTTTTTTCTTCTTTAACAAAAAAAAACCACCGCCTCATGCTTTGCGGTGCCGGTATCATTTGGTTTTAGTTTTTAACCTTGGCTCCCGAGGCTTTTTTCCGTTTTTCCCAATAAGTCGGCAACCAAGGGCACAGCCAA
>145_16F
CCAACAGAATTTTCCCTCGATGGCGCTCCCGAGGTAAACTACCCTCTTCTTTTGGGGCCACTCCATGGTGGGACGGGGTGAGAGAACAAAGCCCGGGAAATATTCACCGTGGCATTCTGATCTACGATTACAAGCGATTCCCACTTCATGGAGACTAGATGTGGACTCTCTCTCGAGAATAACACGTTTTTTGGGTATCTGACCATTTCTGGATTGCTGCCCTCTGTTTTCGCCCTTGTAGCAGGGGTGGTGCCCTAATCGTGAGGGCCATTCATAATTGACTTAGTTCCCCCCTTCCTTCCGGTTTTTTATGACCGTCTCCCTGGAAGTTGCTACCTACTTGCTGGGAAAAAAGGTAAAGATAATCGCTCGTTGCGGGACTTAACCTAACCTTTCATTACACAAGGTGACGACGGGCCTGTTGGTGCTGTCTTGAATTCCCGTAGGCGAACCCTCCACTCCTTTGGAGTCTTGTGATGTGGAGGATAAGTGAAGGTCTTCGCTTTTCACCTAAAAAAACCCCAAGCTCCACGCGTTGTGCGCGGGCGACGGCGATTCTTTTTGTTTGGTTGAAGTTGTAAGC
>146_16F
GCGCCGGCTCTCTCTGTTCATCCTGAGCAGGATCAACTCTATCTGAGTAGGACAACTCTGAGGAGGACGACGGAAGGAGAAACCACTCTAAGCAGGAAGAACTCTGAGGAGAAACAAACTCTGAGCCAGGAACAAACTCTGAGGAAGGATCAAACTCTAAGCCAGGATCAAACACTGAGTTTGGATTTATCTCTCAGTCAGAAACTAACACTGAGTAAGGAACAAACTCTGAGCCAGGAACTAACTATGAGGCAGAAACACAATGACAGCATGAAATAAAATGTGAGGAAGGAACAAACATTCAGGGAGGAACTAAAAGAGAGGAAGAAACTCTGACCTAGCAAGAATCGATGACTGAGGGGTAACTAAGGGAATTAAACCATCATATTATAAGAGAGGATTAAAAAGACAGTGGGGAAGTAGTTTGAGGCTTCAGGAAGCCCCCTTCATCTATGTGAAAAGTCACTGTATAACAAAAAGAGGGAAGGTCTTCGCGCGGCATGGAAATAAAACAACGAGTACCAGCGTTGGCGCGGGCCCGCTTTTTATTTTTGAGTTTTAATCGTGCCACCGCTCCTCCCCGGGGTGTAGTTATAAAGTTATTAGCTACAAATGACGGCGTCTCGAGGCCCACAATCTTCAAGTAGACTTTTATTACGGGGAGGACCAACAGGAATTTTCTTGTTTGTTTCCCCCCCGTCTCTCCCCTGATTGAAGGAATGTATCGGCCCGGGGGCCCCCCTTTCCCCCCCAGGTATTCCCAGATGATCTCACTCTATTCTCACCGCCCCGCAAAGATACCCCCCCCCCCCCTAAGAG
>147_16F
NNNNNNGNGNNNNCGTCCCCCCGNNGNTAAACTACCTACTTCTTTTGCAGCCCACTCCCATGGTGTGACGGGCGGTGTGTACAAGGCCCGGGAACGTATTCACCGTGGCATTCTGATCCACGATTACTAGCGATTCCGACTTCATGGAGTCGAGTTGCAGACTCCAATCCGGACTACGACGCACTTTTTGGGATTCGCTCACTTTCGCAAGTTGGCCGCCCTCTGTATGCGCCATTGTAGCACGTGTGTAGCCCTACTCGTAAGGNCCATGATGACTTGACGTCGTCCCCACCTTCCTCCGGTTTATCACCGGCAGTCTCCCTGGAGTTCCCGACATTACTCGCTGGCAAACAAGGATAAGGGTTGCGCTCGTTGCGGGACTTAACCCAACATTTCACAACACGAGCTGACGACAGCCATGCAGCACCTGTCTCAGAGTTCCCGAAGGCACCAATCCATCTCTGGAAAGTTCTCTGGATGTCAAGAGTAGGTAAGGTTCTTCGCGTTGCATCGAATTAAACCACATGCTCCACCGCTTGTGCGGGCCCCCGTCAATTCATTTGAGTTTTAATCTTGCGACCGTACTCCCCAGGCGGTCTACTTAACGCGTTAGCTCCGAAAGCCACGGCTCAAGGCCACAACCTCCAAGTAGACATCGTTTACGGCGTGGACTACCAGGGTATCTAATCCTGTTTGCTCCCCACGCTTTCGCATCTGAGTGTCAGTATCTGTCCAGGGGGCCGCCTTCGCCACNGGTATTCCTTCAGATCTCTACGCATTTCACCGCTACACCTGAAATTCTACCCCCCTCTACAGTACTCTAGTCTGCCAGTTTCAAATGCTATTCCGAGGTTGAGCCCCGGGCTTTCACATCTGACTTAACAAACCACCTGCATGCGCTTTACGCCCAGTAATTCCGATTAACGCTCGCACCCTCCGTATTACCGCGGCTGCTGGCACGGAGTTAGCCGGTGCTTCTTCTGTCGCTAACGTCAAATANNGCAGCTATTAACNNNACNACCTTCCTCACGACTGAAANNGCTTTACAACCCGAAGGCCTTCTTCNNNNNNCGGCATGGCTGCTTCAGGNTTNNNCCNATTGNNCANNTCCCNANNGNNGCCNCCGGAGNNNNGGACCGNNNNNAGTTCCNNNGGCNNAANNNNNNNNNNNNNNGNNAGGGTTNNNCCCTTGGGGAGCCTTACCNNNNANNNNNTTNNCCCNNNNGGGNNTNNNNNNNNNNNGNCTAAGTTCCNTTTTTNGGCCNNNNANNNTNNNNTTNANNNNGCTTNNNNGNNNNNNCAAA
>148_16F
NNNNNNGNGGNANCGTCCCCCCGAANGTTAAACTACCTACTTCTTTTGCAGCCCACTCCCATGGTGTGACGGGCGGTGTGTACAAGGCCCGGGAACGTATTCACCGTGGCATTCTGATCCACGATTACTAGCGATTCCGACTTCATGGAGTCGAGTTGCAGACTCCAATCCGGACTACGACGCACTTTTTGGGATTCGCTCACTCTCGCAAGTTGGCCGCCCTCTGTATGCGCCATTGTAGCACGTGTGTAGCCCTACTCGTAAGGGCCATGATGACTTGACGTCGTCCCCACCTTCCTCCGGTTTATCACCGGCAGTCTCCCTGGAGTTCCCGACATTACTCGCTGGCAAACAAGGATAAGGGTTGCGCTCGTTGCGGGACTTAACCCAACATTTCACAACACGAGCTGACGACAGCCATGCAGCACCTGTCTCAGAGTTCCCGAAGGCACCAATCCATCTCTGGAAAGTTCTCTGGATGTCAAGAGTAGGTAAGGTTCTTCGCGTTGCATCGAATTAAACCACATGCTCCACCGCTTGTGCGGGCCCCCGTCAATTCATTTGAGTTTTAATCTTGCGACCGTACTCCCCAGGCGGTCTACTTAACGCGTTAGCTCCGAAAGCCACGGCTCAAGGCCACAACCTCCAAGTAGACATCGTTTACGGCGTGGACTACCAGGGTATCTAATCCTGTTTGCTCCCCACGCTTTCGCATCTGAGTGTCAGTATCTGTCCAGGGGGCCGCCTTCGCCACCGGTATTCCTTCAGATCTCTACGCATTTCACCGCTACACCTGAAATTCTACCCCCCTCTACAGTACTCTAGTCTGCCAGTTTCAAATGCTATTCCGAGGTTGAGCCCCGGGCTTTCACATCTGACTTAACAAACCACCTGCATGCGCTTTACGCCCAGTAATTCCGATTAACGCTCGCACCCTCCGTATTACCGCGGCTGCTGGCACGGAGTTAGCCGGTGCTTCTTCTGTCGCTAACGTCAAACNNGCCGCTNTTAACGANNCCCCCTTCCTNNNGACTGAAAGNACTTTACAACCCGAAGGNNTTNTTCNNNNNNNGGCATGGCTGCTTCAGGCTGGNNCCATTGGGCAANNTCCNNNTGNNNCCTCCGNNGNNNNNNGACNNNNNNAANTTCNNNGGNNNAANNNCCNTCANNNNNNNNGGGANNNNCCCTNNGGNNNCCTTNNNNNANNNNNNNNCNCCNNNGGGNNNNNGGANNGNNNGGNNANNNNNCCCNNTTTGGCCGNNNNNNAAGNNNNNTAANNGTTNCNAAGGTTCCCCNNANNNNNNNNTNNCNTTTTTNNNNCCCG
>99_16F
NNNNNNNNGNGGNANCGTCCCCCCGAAGGTTAAACTACCTACTTCTTTTGCAGCCCACTCCCATGGTGTGACGGGCGGTGTGTACAAGGCCCGGGAACGTATTCACCGTGGCATTCTGATCCACGATTACTAGCGATTCCGACTTCATGGAGTCGAGTTGCAGACTCCAATCCGGACTACGACGCACTTTTTGGGATTCGCTCACTCTCGCAAGTTGGCNGCCCTCTGTATGCGCCATTGTAGCACGTGTGTAGCCCTACTCGTAAGGGCCATGATGACTTGACGTCGTCCCCACCTTCCTCCGGTTTATCACCGGCAGTCTCCCTGGAGTTCCCGACATTACTCGCTGGCAAACAAGGATAAGGGTTGCGCTCGTTGCGGGACTTAACCCAACATTTCACAACACGAGCTGACGACAGCCATGCAGCACCTGTCTCAGAGTTCCCGAAGGCACCAATCCATCTCTGGAAAGTTCTCTGGATGTCAAGAGTAGGTAAGGTTCTTCGCGTTGCATCGAATTAAACCACATGCTCCACCGCTTGTGCGGGCCCCCGTCAATTCATTTGAGTTTTAATCTTGCGACCGTACTCCCCAGGCGGTCTACTTAACGCGTTAGCTCCGAAAGCCACGGCTCAAGGCCACAACCTCCAAGTAGACATCGTTTACGGCGTGGACTACCAGGGTATCTAATCCTGTTTGCTCCCCACGCTTTCGCATCTGAGTGTCAGTATCTGTCCAGGGGGCCGCCTTCGCCACCGGTATTCCTTCAGATCTCTACGCATTTCACCGCTACACCTGAAATTCTACCCCCCTCTACAGTACTCTAGTCTGCCAGTTTCAAATGCTATTCCGAGGTTGAGCCCCGGGCTTTCACATCTGACTTAACAAACCACCTGCATGCGCTTTACGCCCAGTAATTCCGATTAACGCTCGCACCCTCCGTATTACCGCGGCTGCTGGCACGGAGTTAGCCGGTGCTTCTTCTGTCGTNACGTCAAANNNNNCGCTATTAANNNACCCCCTTCCTCACGACTGAAAGNNCTTTACAACCCGAAGGCTNNTTCNNNNNNNGGNATGGCTGCTNCAGGTTGNNGCCATTGTGCANNNTTCCNNATGNNNCCTCCCGANNNNNNNGGACCGTNNNNAATTCCNNNNNGGCNNNNNNTCCTTCAANNNNNNGGNNNNNNNNNNTNGGNNNCCTTNNNNNNNNNAANNNTAACCNNNNNNGGNNNNNNNNNNNNNNAGGCCCANNGNNCCCNNTTTGGCCNGNNNNNNNGGGNNNNNNTCCTTTNNC
