# Supplementary material for: Influence of Temperature and Saline Conditions on Bacteria Naturally Associated With the Cnidarian Host Nematostella vectensis
Source: Int J Microbiol. 2025 Nov 21;2025:4107949. doi: 10.1155/ijm/4107949 (PMC12662692; doi:10.1155/ijm/4107949)
Supplement: Supporting Information 6 — Summary_stats.xlsx. File containing summary statistics for experiments. [file 4107949.f6.xlsx]

## Sheet: g_rate_kruskalF_Genus
	Difference	pvalue	Signif.	LCL	UCL
Alteromonas - Bacillus	62.0074	1		-47.2552	171.27
Alteromonas - Grimontia	-8.64815	1		-181.407	164.111
Alteromonas - Photobacterium	44.6852	1		-91.893	181.263
Alteromonas - Psuedoalteromonas	93.5926	0.0678	.	-2.9828	190.168
Alteromonas - Shewanella	28.8852	1		-80.3774	138.148
Alteromonas - Vibrio	51.2848	1		-39.4528	142.022
Bacillus - Grimontia	-70.6556	1		-234.549	93.2383
Bacillus - Photobacterium	-17.3222	1		-142.498	107.854
Bacillus - Psuedoalteromonas	31.5852	1		-48.0529	111.223
Bacillus - Shewanella	-33.1222	1		-127.746	61.5019
Bacillus - Vibrio	-10.7226	1		-83.1708	61.7256
Grimontia - Photobacterium	53.3333	1		-129.906	236.572
Grimontia - Psuedoalteromonas	102.241	0.9559		-53.4824	257.964
Grimontia - Shewanella	37.5333	1		-126.361	201.427
Grimontia - Vibrio	59.933	1		-92.2387	212.105
Photobacterium - Psuedoalteromonas	48.9074	1		-65.3621	163.177
Photobacterium - Shewanella	-15.8	1		-140.976	109.376
Photobacterium - Vibrio	6.59962	1		-102.781	115.98
Psuedoalteromonas - Shewanella	-64.7074	0.2819		-144.346	14.9307
Psuedoalteromonas - Vibrio	-42.3078	0.256		-93.6618	9.04622
Shewanella - Vibrio	22.3996	1		-50.0486	94.8478

## Sheet: g_rate_kruskalF_State
	Difference	pvalue	Signif.	LCL	UCL
Maine - Massachusetts	3.05182	1		-59.524	65.6277
Maine - New Hampshire	-22.1097	1		-101.498	57.2784
Maine - Nova Scotia	-29.9653	1		-124.242	64.3115
Maine - South Carolina	15.5387	1		-40.2879	71.3653
Massachusetts - New Hampshire	-25.1615	1		-98.4429	48.1198
Massachusetts - Nova Scotia	-33.0171	1		-122.212	56.1781
Massachusetts - South Carolina	12.4869	1		-34.2495	59.2233
New Hampshire - Nova Scotia	-7.85556	1		-109.554	93.8426
New Hampshire - South Carolina	37.6484	1		-29.9609	105.258
Nova Scotia - South Carolina	45.504	1		-39.093	130.101

## Sheet: g_rate_kruskalF_condition
	Difference	pvalue	Signif.	LCL	UCL
30C 1/3EB - 30C EB	-135.947	0	***	-211.016	-60.8789
30C 1/3EB - 30C MB	-146	0	***	-221.068	-70.9316
30C 1/3EB - 35C 1/3EB	32.1404	1		-42.9281	107.209
30C 1/3EB - 35C EB	-82.5088	0.0161	*	-157.577	-7.44034
30C 1/3EB - 35C MB	-151.561	0	***	-226.63	-76.493
30C 1/3EB - 40C 1/3EB	87.5088	0.0072	**	12.4403	162.577
30C 1/3EB - 40C EB	-94.2281	0.0023	**	-169.296	-19.1596
30C 1/3EB - 40C MB	-118.561	0	***	-193.63	-43.493
30C EB - 30C MB	-10.0526	1		-85.1211	65.0158
30C EB - 35C 1/3EB	168.088	0	***	93.0193	243.156
30C EB - 35C EB	53.4386	0.8107		-21.6298	128.507
30C EB - 35C MB	-15.614	1		-90.6825	59.4544
30C EB - 40C 1/3EB	223.456	0	***	148.388	298.525
30C EB - 40C EB	41.7193	1		-33.3491	116.788
30C EB - 40C MB	17.386	1		-57.6825	92.4544
30C MB - 35C 1/3EB	178.14	0	***	103.072	253.209
30C MB - 35C EB	63.4912	0.2438		-11.5772	138.56
30C MB - 35C MB	-5.5614	1		-80.6298	69.507
30C MB - 40C 1/3EB	233.509	0	***	158.44	308.577
30C MB - 40C EB	51.7719	0.9741		-23.2965	126.84
30C MB - 40C MB	27.4386	1		-47.6298	102.507
35C 1/3EB - 35C EB	-114.649	0	***	-189.718	-39.5807
35C 1/3EB - 35C MB	-183.702	0	***	-258.77	-108.633
35C 1/3EB - 40C 1/3EB	55.3684	0.6518		-19.7	130.437
35C 1/3EB - 40C EB	-126.368	0	***	-201.437	-51.3
35C 1/3EB - 40C MB	-150.702	0	***	-225.77	-75.6333
35C EB - 35C MB	-69.0526	0.117		-144.121	6.0158
35C EB - 40C 1/3EB	170.018	0	***	94.9491	245.086
35C EB - 40C EB	-11.7193	1		-86.7877	63.3491
35C EB - 40C MB	-36.0526	1		-111.121	39.0158
35C MB - 40C 1/3EB	239.07	0	***	164.002	314.139
35C MB - 40C EB	57.3333	0.5189		-17.7351	132.402
35C MB - 40C MB	33	1		-42.0684	108.068
40C 1/3EB - 40C EB	-181.737	0	***	-256.805	-106.668
40C 1/3EB - 40C MB	-206.07	0	***	-281.139	-131.002
40C EB - 40C MB	-24.3333	1		-99.4018	50.7351

## Sheet: asw_kruskalT_condition
	Difference	pvalue	Signif.	LCL	UCL
B. velezensis 30C 30ppt Bacteria - B. velezensis 30C 5ppt Bacteria	-38.6	0.6964		-89.7065	12.5065
B. velezensis 30C 30ppt Bacteria - B. velezensis 40C 30ppt Bacteria	-25.45	1		-76.5565	25.6565
B. velezensis 30C 30ppt Bacteria - B. velezensis 40C 5ppt Bacteria	-75.85	0.0001	***	-126.956	-24.7435
B. velezensis 30C 30ppt Bacteria - P. spiralis 30C 30ppt Bacteria	-3.2	1		-54.3065	47.9065
B. velezensis 30C 30ppt Bacteria - P. spiralis 30C 5ppt Bacteria	-7.05	1		-58.1565	44.0565
B. velezensis 30C 30ppt Bacteria - P. spiralis 40C 30ppt Bacteria	-30.075	1		-81.1815	21.0315
B. velezensis 30C 30ppt Bacteria - P. spiralis 40C 5ppt Bacteria	-31.35	1		-82.4565	19.7565
B. velezensis 30C 30ppt Bacteria - V. alginolyticus 30C 30ppt Bacteria	-142.85	0	***	-193.956	-91.7435
B. velezensis 30C 30ppt Bacteria - V. alginolyticus 30C 5ppt Bacteria	-111.5	0	***	-162.606	-60.3935
B. velezensis 30C 30ppt Bacteria - V. alginolyticus 40C 30ppt Bacteria	-142.25	0	***	-193.356	-91.1435
B. velezensis 30C 30ppt Bacteria - V. alginolyticus 40C 5ppt Bacteria	-110.025	0	***	-161.131	-58.9185
B. velezensis 30C 5ppt Bacteria - B. velezensis 40C 30ppt Bacteria	13.15	1		-37.9565	64.2565
B. velezensis 30C 5ppt Bacteria - B. velezensis 40C 5ppt Bacteria	-37.25	0.8942		-88.3565	13.8565
B. velezensis 30C 5ppt Bacteria - P. spiralis 30C 30ppt Bacteria	35.4	1		-15.7065	86.5065
B. velezensis 30C 5ppt Bacteria - P. spiralis 30C 5ppt Bacteria	31.55	1		-19.5565	82.6565
B. velezensis 30C 5ppt Bacteria - P. spiralis 40C 30ppt Bacteria	8.525	1		-42.5815	59.6315
B. velezensis 30C 5ppt Bacteria - P. spiralis 40C 5ppt Bacteria	7.25	1		-43.8565	58.3565
B. velezensis 30C 5ppt Bacteria - V. alginolyticus 30C 30ppt Bacteria	-104.25	0	***	-155.356	-53.1435
B. velezensis 30C 5ppt Bacteria - V. alginolyticus 30C 5ppt Bacteria	-72.9	0.0001	***	-124.006	-21.7935
B. velezensis 30C 5ppt Bacteria - V. alginolyticus 40C 30ppt Bacteria	-103.65	0	***	-154.756	-52.5435
B. velezensis 30C 5ppt Bacteria - V. alginolyticus 40C 5ppt Bacteria	-71.425	0.0002	***	-122.531	-20.3185
B. velezensis 40C 30ppt Bacteria - B. velezensis 40C 5ppt Bacteria	-50.4	0.0589	.	-101.506	0.706469
B. velezensis 40C 30ppt Bacteria - P. spiralis 30C 30ppt Bacteria	22.25	1		-28.8565	73.3565
B. velezensis 40C 30ppt Bacteria - P. spiralis 30C 5ppt Bacteria	18.4	1		-32.7065	69.5065
B. velezensis 40C 30ppt Bacteria - P. spiralis 40C 30ppt Bacteria	-4.625	1		-55.7315	46.4815
B. velezensis 40C 30ppt Bacteria - P. spiralis 40C 5ppt Bacteria	-5.9	1		-57.0065	45.2065
B. velezensis 40C 30ppt Bacteria - V. alginolyticus 30C 30ppt Bacteria	-117.4	0	***	-168.506	-66.2935
B. velezensis 40C 30ppt Bacteria - V. alginolyticus 30C 5ppt Bacteria	-86.05	0	***	-137.156	-34.9435
B. velezensis 40C 30ppt Bacteria - V. alginolyticus 40C 30ppt Bacteria	-116.8	0	***	-167.906	-65.6935
B. velezensis 40C 30ppt Bacteria - V. alginolyticus 40C 5ppt Bacteria	-84.575	0	***	-135.681	-33.4685
B. velezensis 40C 5ppt Bacteria - P. spiralis 30C 30ppt Bacteria	72.65	0.0001	***	21.5435	123.756
B. velezensis 40C 5ppt Bacteria - P. spiralis 30C 5ppt Bacteria	68.8	0.0005	***	17.6935	119.906
B. velezensis 40C 5ppt Bacteria - P. spiralis 40C 30ppt Bacteria	45.775	0.1647		-5.33147	96.8815
B. velezensis 40C 5ppt Bacteria - P. spiralis 40C 5ppt Bacteria	44.5	0.2158		-6.60647	95.6065
B. velezensis 40C 5ppt Bacteria - V. alginolyticus 30C 30ppt Bacteria	-67	0.0008	***	-118.106	-15.8935
B. velezensis 40C 5ppt Bacteria - V. alginolyticus 30C 5ppt Bacteria	-35.65	1		-86.7565	15.4565
B. velezensis 40C 5ppt Bacteria - V. alginolyticus 40C 30ppt Bacteria	-66.4	0.0009	***	-117.506	-15.2935
B. velezensis 40C 5ppt Bacteria - V. alginolyticus 40C 5ppt Bacteria	-34.175	1		-85.2815	16.9315
P. spiralis 30C 30ppt Bacteria - P. spiralis 30C 5ppt Bacteria	-3.85	1		-54.9565	47.2565
P. spiralis 30C 30ppt Bacteria - P. spiralis 40C 30ppt Bacteria	-26.875	1		-77.9815	24.2315
P. spiralis 30C 30ppt Bacteria - P. spiralis 40C 5ppt Bacteria	-28.15	1		-79.2565	22.9565
P. spiralis 30C 30ppt Bacteria - V. alginolyticus 30C 30ppt Bacteria	-139.65	0	***	-190.756	-88.5435
P. spiralis 30C 30ppt Bacteria - V. alginolyticus 30C 5ppt Bacteria	-108.3	0	***	-159.406	-57.1935
P. spiralis 30C 30ppt Bacteria - V. alginolyticus 40C 30ppt Bacteria	-139.05	0	***	-190.156	-87.9435
P. spiralis 30C 30ppt Bacteria - V. alginolyticus 40C 5ppt Bacteria	-106.825	0	***	-157.931	-55.7185
P. spiralis 30C 5ppt Bacteria - P. spiralis 40C 30ppt Bacteria	-23.025	1		-74.1315	28.0815
P. spiralis 30C 5ppt Bacteria - P. spiralis 40C 5ppt Bacteria	-24.3	1		-75.4065	26.8065
P. spiralis 30C 5ppt Bacteria - V. alginolyticus 30C 30ppt Bacteria	-135.8	0	***	-186.906	-84.6935
P. spiralis 30C 5ppt Bacteria - V. alginolyticus 30C 5ppt Bacteria	-104.45	0	***	-155.556	-53.3435
P. spiralis 30C 5ppt Bacteria - V. alginolyticus 40C 30ppt Bacteria	-135.2	0	***	-186.306	-84.0935
P. spiralis 30C 5ppt Bacteria - V. alginolyticus 40C 5ppt Bacteria	-102.975	0	***	-154.081	-51.8685
P. spiralis 40C 30ppt Bacteria - P. spiralis 40C 5ppt Bacteria	-1.275	1		-52.3815	49.8315
P. spiralis 40C 30ppt Bacteria - V. alginolyticus 30C 30ppt Bacteria	-112.775	0	***	-163.881	-61.6685
P. spiralis 40C 30ppt Bacteria - V. alginolyticus 30C 5ppt Bacteria	-81.425	0	***	-132.531	-30.3185
P. spiralis 40C 30ppt Bacteria - V. alginolyticus 40C 30ppt Bacteria	-112.175	0	***	-163.281	-61.0685
P. spiralis 40C 30ppt Bacteria - V. alginolyticus 40C 5ppt Bacteria	-79.95	0	***	-131.056	-28.8435
P. spiralis 40C 5ppt Bacteria - V. alginolyticus 30C 30ppt Bacteria	-111.5	0	***	-162.606	-60.3935
P. spiralis 40C 5ppt Bacteria - V. alginolyticus 30C 5ppt Bacteria	-80.15	0	***	-131.256	-29.0435
P. spiralis 40C 5ppt Bacteria - V. alginolyticus 40C 30ppt Bacteria	-110.9	0	***	-162.006	-59.7935
P. spiralis 40C 5ppt Bacteria - V. alginolyticus 40C 5ppt Bacteria	-78.675	0	***	-129.781	-27.5685
V. alginolyticus 30C 30ppt Bacteria - V. alginolyticus 30C 5ppt Bacteria	31.35	1		-19.7565	82.4565
V. alginolyticus 30C 30ppt Bacteria - V. alginolyticus 40C 30ppt Bacteria	0.6	1		-50.5065	51.7065
V. alginolyticus 30C 30ppt Bacteria - V. alginolyticus 40C 5ppt Bacteria	32.825	1		-18.2815	83.9315
V. alginolyticus 30C 5ppt Bacteria - V. alginolyticus 40C 30ppt Bacteria	-30.75	1		-81.8565	20.3565
V. alginolyticus 30C 5ppt Bacteria - V. alginolyticus 40C 5ppt Bacteria	1.475	1		-49.6315	52.5815
V. alginolyticus 40C 30ppt Bacteria - V. alginolyticus 40C 5ppt Bacteria	32.225	1		-18.8815	83.3315

## Sheet: invivo_THSD
	diff	lwr	upr	p adj
5ppt:30C:B. velezensis-30ppt:30C:B. velezensis	0.536613	-0.106624	1.17985	0.209951
30ppt:40C:B. velezensis-30ppt:30C:B. velezensis	0.554926	-0.0883119	1.19816	0.169302
5ppt:40C:B. velezensis-30ppt:30C:B. velezensis	0.417372	-0.225866	1.06061	0.600151
30ppt:30C:P. spiralis-30ppt:30C:B. velezensis	0.411542	-0.231696	1.05478	0.621642
5ppt:30C:P. spiralis-30ppt:30C:B. velezensis	0.371116	-0.272122	1.01435	0.761625
30ppt:40C:P. spiralis-30ppt:30C:B. velezensis	0.115191	-0.528047	0.758429	0.999986
5ppt:40C:P. spiralis-30ppt:30C:B. velezensis	0.669977	0.0267396	1.31322	0.0326997
30ppt:30C:V. diabolicus-30ppt:30C:B. velezensis	2.08165	1.43841	2.72489	0
5ppt:30C:V. diabolicus-30ppt:30C:B. velezensis	1.2978	0.654558	1.94103	6.38658e-09
30ppt:40C:V. diabolicus-30ppt:30C:B. velezensis	1.94819	1.30495	2.59143	0
5ppt:40C:V. diabolicus-30ppt:30C:B. velezensis	1.90896	1.26572	2.5522	0
30ppt:40C:B. velezensis-5ppt:30C:B. velezensis	0.0183126	-0.624925	0.66155	1
5ppt:40C:B. velezensis-5ppt:30C:B. velezensis	-0.119242	-0.762479	0.523996	0.999981
30ppt:30C:P. spiralis-5ppt:30C:B. velezensis	-0.125071	-0.768309	0.518166	0.999969
5ppt:30C:P. spiralis-5ppt:30C:B. velezensis	-0.165497	-0.808735	0.477741	0.999505
30ppt:40C:P. spiralis-5ppt:30C:B. velezensis	-0.421422	-1.06466	0.221816	0.585137
5ppt:40C:P. spiralis-5ppt:30C:B. velezensis	0.133364	-0.509874	0.776602	0.99994
30ppt:30C:V. diabolicus-5ppt:30C:B. velezensis	1.54504	0.901799	2.18827	0
5ppt:30C:V. diabolicus-5ppt:30C:B. velezensis	0.761182	0.117944	1.40442	0.00645644
30ppt:40C:V. diabolicus-5ppt:30C:B. velezensis	1.41158	0.768339	2.05481	1.43799e-10
5ppt:40C:V. diabolicus-5ppt:30C:B. velezensis	1.37235	0.729111	2.01559	5.66628e-10
5ppt:40C:B. velezensis-30ppt:40C:B. velezensis	-0.137554	-0.780792	0.505684	0.999918
30ppt:30C:P. spiralis-30ppt:40C:B. velezensis	-0.143384	-0.786622	0.499854	0.999877
5ppt:30C:P. spiralis-30ppt:40C:B. velezensis	-0.18381	-0.827048	0.459428	0.998679
30ppt:40C:P. spiralis-30ppt:40C:B. velezensis	-0.439735	-1.08297	0.203503	0.517048
5ppt:40C:P. spiralis-30ppt:40C:B. velezensis	0.115051	-0.528186	0.758289	0.999987
30ppt:30C:V. diabolicus-30ppt:40C:B. velezensis	1.52672	0.883486	2.16996	0
5ppt:30C:V. diabolicus-30ppt:40C:B. velezensis	0.742869	0.0996316	1.38611	0.009128
30ppt:40C:V. diabolicus-30ppt:40C:B. velezensis	1.39326	0.750027	2.0365	2.76821e-10
5ppt:40C:V. diabolicus-30ppt:40C:B. velezensis	1.35404	0.710799	1.99727	1.04294e-09
30ppt:30C:P. spiralis-5ppt:40C:B. velezensis	-0.00582984	-0.649068	0.637408	1
5ppt:30C:P. spiralis-5ppt:40C:B. velezensis	-0.0462557	-0.689493	0.596982	1
30ppt:40C:P. spiralis-5ppt:40C:B. velezensis	-0.30218	-0.945418	0.341057	0.927561
5ppt:40C:P. spiralis-5ppt:40C:B. velezensis	0.252606	-0.390632	0.895844	0.980081
30ppt:30C:V. diabolicus-5ppt:40C:B. velezensis	1.66428	1.02104	2.30752	0
5ppt:30C:V. diabolicus-5ppt:40C:B. velezensis	0.880424	0.237186	1.52366	0.000538098
30ppt:40C:V. diabolicus-5ppt:40C:B. velezensis	1.53082	0.887581	2.17406	0
5ppt:40C:V. diabolicus-5ppt:40C:B. velezensis	1.49159	0.848353	2.13483	0
5ppt:30C:P. spiralis-30ppt:30C:P. spiralis	-0.0404258	-0.683664	0.602812	1
30ppt:40C:P. spiralis-30ppt:30C:P. spiralis	-0.296351	-0.939588	0.346887	0.93639
5ppt:40C:P. spiralis-30ppt:30C:P. spiralis	0.258436	-0.384802	0.901673	0.976258
30ppt:30C:V. diabolicus-30ppt:30C:P. spiralis	1.67011	1.02687	2.31335	0
5ppt:30C:V. diabolicus-30ppt:30C:P. spiralis	0.886253	0.243016	1.52949	0.000471959
30ppt:40C:V. diabolicus-30ppt:30C:P. spiralis	1.53665	0.893411	2.17989	0
5ppt:40C:V. diabolicus-30ppt:30C:P. spiralis	1.49742	0.854183	2.14066	0
30ppt:40C:P. spiralis-5ppt:30C:P. spiralis	-0.255925	-0.899163	0.387313	0.977968
5ppt:40C:P. spiralis-5ppt:30C:P. spiralis	0.298861	-0.344376	0.942099	0.932684
30ppt:30C:V. diabolicus-5ppt:30C:P. spiralis	1.71053	1.0673	2.35377	0
5ppt:30C:V. diabolicus-5ppt:30C:P. spiralis	0.926679	0.283441	1.56992	0.000185693
30ppt:40C:V. diabolicus-5ppt:30C:P. spiralis	1.57707	0.933837	2.22031	0
5ppt:40C:V. diabolicus-5ppt:30C:P. spiralis	1.53785	0.894609	2.18108	0
5ppt:40C:P. spiralis-30ppt:40C:P. spiralis	0.554786	-0.0884517	1.19802	0.169589
30ppt:30C:V. diabolicus-30ppt:40C:P. spiralis	1.96646	1.32322	2.6097	0
5ppt:30C:V. diabolicus-30ppt:40C:P. spiralis	1.1826	0.539366	1.82584	2.11583e-07
30ppt:40C:V. diabolicus-30ppt:40C:P. spiralis	1.833	1.18976	2.47624	0
5ppt:40C:V. diabolicus-30ppt:40C:P. spiralis	1.79377	1.15053	2.43701	0
30ppt:30C:V. diabolicus-5ppt:40C:P. spiralis	1.41167	0.768435	2.05491	1.43295e-10
5ppt:30C:V. diabolicus-5ppt:40C:P. spiralis	0.627818	-0.0154199	1.27106	0.0631597
30ppt:40C:V. diabolicus-5ppt:40C:P. spiralis	1.27821	0.634975	1.92145	1.18016e-08
5ppt:40C:V. diabolicus-5ppt:40C:P. spiralis	1.23899	0.595747	1.88222	3.94388e-08
5ppt:30C:V. diabolicus-30ppt:30C:V. diabolicus	-0.783854	-1.42709	-0.140617	0.00414876
30ppt:40C:V. diabolicus-30ppt:30C:V. diabolicus	-0.133459	-0.776697	0.509778	0.99994
5ppt:40C:V. diabolicus-30ppt:30C:V. diabolicus	-0.172687	-0.815925	0.470551	0.99926
30ppt:40C:V. diabolicus-5ppt:30C:V. diabolicus	0.650395	0.00715725	1.29363	0.0447348
5ppt:40C:V. diabolicus-5ppt:30C:V. diabolicus	0.611167	-0.0320706	1.25441	0.080514
5ppt:40C:V. diabolicus-30ppt:40C:V. diabolicus	-0.0392279	-0.682466	0.60401	1
